# Supplementary material for: Analysis of Lipid Experiments (ALEX): A Software Framework for Analysis of High-Resolution Shotgun Lipidomics Data
Source: PLoS One. 2013 Nov 7;8(11):e79736. doi: 10.1371/journal.pone.0079736 (PMC3820610; doi:10.1371/journal.pone.0079736)
Supplement: Data S1 — Processed neurolipidomics data including fmol lipid species. The data is organized in database table format. (CSV) [file pone.0079736.s001.csv]

RAW_ID	Target m/z	Lipid species	Lipid ID	Lipid category	Lipid class	Adduct	Conflicts	Isotope cluster	Isotope probability	Isotope configuration	Charge	C index	db index	OH index	Sum composition	Sum formula	Measured m/z with offset	Measured offset	Intensity	Area	Is_apex	File_string	File_number	Sample_number	Sample_name1	Sample_name2	Sample_name3	Tissue	Strain	Mouse	Replica	Reinjection	Biological replica	Internal standard	fmol spike	is_intensity	fmol	rangeId
eE28_neg21_01	381.204772949219	LPA 14:0	101034	Glycerophospholipid	LPA	-H+	?	0	0.815608279725609	?	-1	14	0	?	'14:0	C17H34O7P	381.207916260	0.0031442	160.86884	1.0504922866821	True	eE28_neg21_	01	1	1. Cerebellum[WT-A]	Cerebellum[WT-A]	Cerebellum[WT]	Cerebellum	WT	A	A	yes	A	IS LPA O-16:0	25719.59180	114024.672	36	0
eE28_neg21_01	407.220428466797	LPA 16:1	101047	Glycerophospholipid	LPA	-H+	?	0	0.7980640551307	?	-1	16	1	?	'16:1	C19H36O7P	407.223876953	0.00345858	55.81036	4.3587298393250	True	eE28_neg21_	01	1	1. Cerebellum[WT-A]	Cerebellum[WT-A]	Cerebellum[WT]	Cerebellum	WT	A	A	yes	A	IS LPA O-16:0	25719.59180	114024.672	13	0
eE28_neg21_01	409.236053466797	LPA 16:0	101048	Glycerophospholipid	LPA	-H+	?	0	0.797880510952417	?	-1	16	0	?	'16:0	C19H38O7P	409.239410400	0.0033599	3420.54370	11.9672536849976	True	eE28_neg21_	01	1	1. Cerebellum[WT-A]	Cerebellum[WT-A]	Cerebellum[WT]	Cerebellum	WT	A	A	yes	A	IS LPA O-16:0	25719.59180	114024.672	772	0
eE28_neg21_01	431.220428466797	LPA 18:3	101059	Glycerophospholipid	LPA	-H+	?	0	0.781076854704575	?	-1	18	3	?	'18:3	C21H36O7P	431.224365234	0.00394662	270.74771	17.9278640747070	True	eE28_neg21_	01	1	1. Cerebellum[WT-A]	Cerebellum[WT-A]	Cerebellum[WT]	Cerebellum	WT	A	A	yes	A	IS LPA O-16:0	25719.59180	114024.672	61	0
eE28_neg21_01	433.236053466797	LPA 18:2	101060	Glycerophospholipid	LPA	-H+	?	0	0.780897217357734	?	-1	18	2	?	'18:2	C21H38O7P	433.238647461	0.00259766	30.13698	0.0940056815743	True	eE28_neg21_	01	1	1. Cerebellum[WT-A]	Cerebellum[WT-A]	Cerebellum[WT]	Cerebellum	WT	A	A	yes	A	IS LPA O-16:0	25719.59180	114024.672	7	0
eE28_neg21_01	435.251708984375	LPA 18:1	101061	Glycerophospholipid	LPA	-H+	?	0	0.780717621325108	?	-1	18	1	?	'18:1	C21H40O7P	435.253387451	0.00167651	5570.61377	20.9454154968262	True	eE28_neg21_	01	1	1. Cerebellum[WT-A]	Cerebellum[WT-A]	Cerebellum[WT]	Cerebellum	WT	A	A	yes	A	IS LPA O-16:0	25719.59180	114024.672	1257	0
eE28_neg21_01	437.267364501953	LPA 18:0	101062	Glycerophospholipid	LPA	-H+	?	0	0.780538066597193	?	-1	18	0	?	'18:0	C21H42O7P	437.270996094	0.00361799	3161.20166	11.6655588150024	True	eE28_neg21_	01	1	1. Cerebellum[WT-A]	Cerebellum[WT-A]	Cerebellum[WT]	Cerebellum	WT	A	A	yes	A	IS LPA O-16:0	25719.59180	114024.672	713	0
eE28_neg21_01	457.236053466797	LPA 20:4	101072	Glycerophospholipid	LPA	-H+	?	0	0.764275421828694	?	-1	20	4	?	'20:4	C23H38O7P	457.240966797	0.00489606	54.65035	1.8407609462738	False	eE28_neg21_	01	1	1. Cerebellum[WT-A]	Cerebellum[WT-A]	Cerebellum[WT]	Cerebellum	WT	A	A	yes	A	IS LPA O-16:0	25719.59180	114024.672	12	0
eE28_neg21_01	459.251708984375	LPA 20:3	101073	Glycerophospholipid	LPA	-H+	?	0	0.764099648589216	?	-1	20	3	?	'20:3	C23H40O7P	?	?	0.00000	0.0000000000000	False	eE28_neg21_	01	1	1. Cerebellum[WT-A]	Cerebellum[WT-A]	Cerebellum[WT]	Cerebellum	WT	A	A	yes	A	IS LPA O-16:0	25719.59180	114024.672	0	0
eE28_neg21_01	461.267364501953	LPA 20:2	101074	Glycerophospholipid	LPA	-H+	?	0	0.763923915775258	?	-1	20	2	?	'20:2	C23H42O7P	461.272186279	0.0048356	32.07964	1.6988878250122	True	eE28_neg21_	01	1	1. Cerebellum[WT-A]	Cerebellum[WT-A]	Cerebellum[WT]	Cerebellum	WT	A	A	yes	A	IS LPA O-16:0	25719.59180	114024.672	7	0
eE28_neg21_01	463.283020019531	LPA 20:1	101075	Glycerophospholipid	LPA	-H+	?	0	0.763748223377524	?	-1	20	1	?	'20:1	C23H44O7P	463.287139893	0.00411168	120.43612	1.7170999050140	True	eE28_neg21_	01	1	1. Cerebellum[WT-A]	Cerebellum[WT-A]	Cerebellum[WT]	Cerebellum	WT	A	A	yes	A	IS LPA O-16:0	25719.59180	114024.672	27	0
eE28_neg21_01	465.298675537109	LPA 20:0	101076	Glycerophospholipid	LPA	-H+	?	0	0.763572571386717	?	-1	20	0	?	'20:0	C23H46O7P	465.303924561	0.00524628	307.05579	33.7495841979980	False	eE28_neg21_	01	1	1. Cerebellum[WT-A]	Cerebellum[WT-A]	Cerebellum[WT]	Cerebellum	WT	A	A	yes	A	IS LPA O-16:0	25719.59180	114024.672	69	0
eE28_neg21_01	481.236053466797	LPA 22:6	101084	Glycerophospholipid	LPA	-H+	?	0	0.748007429694605	?	-1	22	6	?	'22:6	C25H38O7P	481.239624023	0.00355316	496.89478	5.7353596687317	True	eE28_neg21_	01	1	1. Cerebellum[WT-A]	Cerebellum[WT-A]	Cerebellum[WT]	Cerebellum	WT	A	A	yes	A	IS LPA O-16:0	25719.59180	114024.672	112	0
eE28_neg21_01	483.251708984375	LPA 22:5	101085	Glycerophospholipid	LPA	-H+	?	0	0.747835397878174	?	-1	22	5	?	'22:5	C25H40O7P	?	?	0.00000	0.0000000000000	False	eE28_neg21_	01	1	1. Cerebellum[WT-A]	Cerebellum[WT-A]	Cerebellum[WT]	Cerebellum	WT	A	A	yes	A	IS LPA O-16:0	25719.59180	114024.672	0	0
eE28_neg21_01	485.267364501953	LPA 22:4	101086	Glycerophospholipid	LPA	-H+	?	0	0.747663405626785	?	-1	22	4	?	'22:4	C25H42O7P	485.270965576	0.00359114	44.18112	140.1080474853516	True	eE28_neg21_	01	1	1. Cerebellum[WT-A]	Cerebellum[WT-A]	Cerebellum[WT]	Cerebellum	WT	A	A	yes	A	IS LPA O-16:0	25719.59180	114024.672	10	0
eE28_neg21_01	487.283020019531	LPA 22:3	101087	Glycerophospholipid	LPA	-H+	?	0	0.747491452931339	?	-1	22	3	?	'22:3	C25H44O7P	487.287872314	0.00485798	111.08986	1.8331884145737	False	eE28_neg21_	01	1	1. Cerebellum[WT-A]	Cerebellum[WT-A]	Cerebellum[WT]	Cerebellum	WT	A	A	yes	A	IS LPA O-16:0	25719.59180	114024.672	25	0
eE28_neg21_01	489.298675537109	LPA 22:2	101088	Glycerophospholipid	LPA	-H+	?	0	0.747319539782739	?	-1	22	2	?	'22:2	C25H46O7P	489.301025391	0.00237311	336.65070	676.4240112304688	False	eE28_neg21_	01	1	1. Cerebellum[WT-A]	Cerebellum[WT-A]	Cerebellum[WT]	Cerebellum	WT	A	A	yes	A	IS LPA O-16:0	25719.59180	114024.672	76	0
eE28_neg21_01	491.314300537109	LPA 22:1	101089	Glycerophospholipid	LPA	-H+	?	0	0.74714766617189	?	-1	22	1	?	'22:1	C25H48O7P	?	?	0.00000	0.0000000000000	False	eE28_neg21_	01	1	1. Cerebellum[WT-A]	Cerebellum[WT-A]	Cerebellum[WT]	Cerebellum	WT	A	A	yes	A	IS LPA O-16:0	25719.59180	114024.672	0	0
eE28_neg21_01	493.329956054688	LPA 22:0	101090	Glycerophospholipid	LPA	-H+	?	0	0.746975832089699	?	-1	22	0	?	'22:0	C25H50O7P	?	?	0.00000	0.0000000000000	False	eE28_neg21_	01	1	1. Cerebellum[WT-A]	Cerebellum[WT-A]	Cerebellum[WT]	Cerebellum	WT	A	A	yes	A	IS LPA O-16:0	25719.59180	114024.672	0	0
eE28_neg21_01	543.257568359375	LPI 14:0	120034	Glycerophospholipid	LPI	-H+	?	0	0.754513671575893	?	-1	14	0	?	'14:0	C23H44O12P	543.259582520	0.00197203	15.33811	0.1492622643709	False	eE28_neg21_	01	1	1. Cerebellum[WT-A]	Cerebellum[WT-A]	Cerebellum[WT]	Cerebellum	WT	A	A	yes	A	?	?	?	0	0
eE28_neg21_01	569.273254394531	LPI 16:1	120047	Glycerophospholipid	LPI	-H+	?	0	0.738283628743922	?	-1	16	1	?	'16:1	C25H46O12P	569.275146484	0.00191536	12062.50293	66.6453094482422	True	eE28_neg21_	01	1	1. Cerebellum[WT-A]	Cerebellum[WT-A]	Cerebellum[WT]	Cerebellum	WT	A	A	yes	A	?	?	?	0	0
eE28_neg21_01	571.288879394531	LPI 16:0	120048	Glycerophospholipid	LPI	-H+	?	0	0.738113833273111	?	-1	16	0	?	'16:0	C25H48O12P	571.292724609	0.00384607	4231.48096	28.1447010040283	True	eE28_neg21_	01	1	1. Cerebellum[WT-A]	Cerebellum[WT-A]	Cerebellum[WT]	Cerebellum	WT	A	A	yes	A	?	?	?	0	0
eE28_neg21_01	593.273254394531	LPI 18:3	120059	Glycerophospholipid	LPI	-H+	?	0	0.722568885181456	?	-1	18	3	?	'18:3	C27H46O12P	?	?	0.00000	0.0000000000000	False	eE28_neg21_	01	1	1. Cerebellum[WT-A]	Cerebellum[WT-A]	Cerebellum[WT]	Cerebellum	WT	A	A	yes	A	?	?	?	0	0
eE28_neg21_01	595.288879394531	LPI 18:2	120060	Glycerophospholipid	LPI	-H+	?	0	0.722402703893838	?	-1	18	2	?	'18:2	C27H48O12P	?	?	0.00000	0.0000000000000	False	eE28_neg21_	01	1	1. Cerebellum[WT-A]	Cerebellum[WT-A]	Cerebellum[WT]	Cerebellum	WT	A	A	yes	A	?	?	?	0	0
eE28_neg21_01	597.304565429688	LPI 18:1	120061	Glycerophospholipid	LPI	-H+	?	0	0.722236560825718	?	-1	18	1	?	'18:1	C27H50O12P	597.308593750	0.00407063	1921.17163	14.2256259918213	True	eE28_neg21_	01	1	1. Cerebellum[WT-A]	Cerebellum[WT-A]	Cerebellum[WT]	Cerebellum	WT	A	A	yes	A	?	?	?	0	0
eE28_neg21_01	599.320190429688	LPI 18:0	120062	Glycerophospholipid	LPI	-H+	?	0	0.722070455968307	?	-1	18	0	?	'18:0	C27H52O12P	599.324768066	0.00457267	81616.46094	450.4088134765625	True	eE28_neg21_	01	1	1. Cerebellum[WT-A]	Cerebellum[WT-A]	Cerebellum[WT]	Cerebellum	WT	A	A	yes	A	?	?	?	0	0
eE28_neg21_01	619.288879394531	LPI 20:4	120072	Glycerophospholipid	LPI	-H+	?	0	0.707025993916079	?	-1	20	4	?	'20:4	C29H48O12P	619.294128418	0.00526909	2922.45508	20.7444076538086	True	eE28_neg21_	01	1	1. Cerebellum[WT-A]	Cerebellum[WT-A]	Cerebellum[WT]	Cerebellum	WT	A	A	yes	A	?	?	?	0	0
eE28_neg21_01	621.304565429688	LPI 20:3	120073	Glycerophospholipid	LPI	-H+	?	0	0.706863387287897	?	-1	20	3	?	'20:3	C29H50O12P	621.308654785	0.004128	22.91251	0.1438864916563	False	eE28_neg21_	01	1	1. Cerebellum[WT-A]	Cerebellum[WT-A]	Cerebellum[WT]	Cerebellum	WT	A	A	yes	A	?	?	?	0	0
eE28_neg21_01	623.320190429688	LPI 20:2	120074	Glycerophospholipid	LPI	-H+	?	0	0.706700818057089	?	-1	20	2	?	'20:2	C29H52O12P	?	?	0.00000	0.0000000000000	False	eE28_neg21_	01	1	1. Cerebellum[WT-A]	Cerebellum[WT-A]	Cerebellum[WT]	Cerebellum	WT	A	A	yes	A	?	?	?	0	0
eE28_neg21_01	625.335815429688	LPI 20:1	120075	Glycerophospholipid	LPI	-H+	?	0	0.706538286215054	?	-1	20	1	?	'20:1	C29H54O12P	625.340698242	0.00486799	26.05299	0.3147609531879	False	eE28_neg21_	01	1	1. Cerebellum[WT-A]	Cerebellum[WT-A]	Cerebellum[WT]	Cerebellum	WT	A	A	yes	A	?	?	?	0	0
eE28_neg21_01	627.351501464844	LPI 20:0	120076	Glycerophospholipid	LPI	-H+	?	0	0.706375791753194	?	-1	20	0	?	'20:0	C29H56O12P	627.355163574	0.00365159	854.09131	5.2518820762634	True	eE28_neg21_	01	1	1. Cerebellum[WT-A]	Cerebellum[WT-A]	Cerebellum[WT]	Cerebellum	WT	A	A	yes	A	?	?	?	0	0
eE28_neg21_01	643.288879394531	LPI 22:6	120084	Glycerophospholipid	LPI	-H+	?	0	0.691976585052318	?	-1	22	6	?	'22:6	C31H48O12P	643.293579102	0.00468549	61.65626	0.4002944827080	True	eE28_neg21_	01	1	1. Cerebellum[WT-A]	Cerebellum[WT-A]	Cerebellum[WT]	Cerebellum	WT	A	A	yes	A	?	?	?	0	0
eE28_neg21_01	645.304565429688	LPI 22:5	120085	Glycerophospholipid	LPI	-H+	?	0	0.691817439589147	?	-1	22	5	?	'22:5	C31H50O12P	?	?	0.00000	0.0000000000000	False	eE28_neg21_	01	1	1. Cerebellum[WT-A]	Cerebellum[WT-A]	Cerebellum[WT]	Cerebellum	WT	A	A	yes	A	?	?	?	0	0
eE28_neg21_01	647.320190429688	LPI 22:4	120086	Glycerophospholipid	LPI	-H+	?	0	0.691658330727327	?	-1	22	4	?	'22:4	C31H52O12P	647.324096680	0.00391226	26.36151	0.3249119818211	True	eE28_neg21_	01	1	1. Cerebellum[WT-A]	Cerebellum[WT-A]	Cerebellum[WT]	Cerebellum	WT	A	A	yes	A	?	?	?	0	0
eE28_neg21_01	649.335815429688	LPI 22:3	120087	Glycerophospholipid	LPI	-H+	?	0	0.691499258458441	?	-1	22	3	?	'22:3	C31H54O12P	?	?	0.00000	0.0000000000000	False	eE28_neg21_	01	1	1. Cerebellum[WT-A]	Cerebellum[WT-A]	Cerebellum[WT]	Cerebellum	WT	A	A	yes	A	?	?	?	0	0
eE28_neg21_01	651.351501464844	LPI 22:2	120088	Glycerophospholipid	LPI	-H+	?	0	0.691340222774073	?	-1	22	2	?	'22:2	C31H56O12P	?	?	0.00000	0.0000000000000	False	eE28_neg21_	01	1	1. Cerebellum[WT-A]	Cerebellum[WT-A]	Cerebellum[WT]	Cerebellum	WT	A	A	yes	A	?	?	?	0	0
eE28_neg21_01	653.367126464844	LPI 22:1	120089	Glycerophospholipid	LPI	-H+	?	0	0.69118122366581	?	-1	22	1	?	'22:1	C31H58O12P	653.371887207	0.00475877	25.67977	0.4155809283257	False	eE28_neg21_	01	1	1. Cerebellum[WT-A]	Cerebellum[WT-A]	Cerebellum[WT]	Cerebellum	WT	A	A	yes	A	?	?	?	0	0
eE28_neg21_01	655.382812500000	LPI 22:0	120090	Glycerophospholipid	LPI	-H+	?	0	0.691022261125238	?	-1	22	0	?	'22:0	C31H60O12P	?	?	0.00000	0.0000000000000	False	eE28_neg21_	01	1	1. Cerebellum[WT-A]	Cerebellum[WT-A]	Cerebellum[WT]	Cerebellum	WT	A	A	yes	A	?	?	?	0	0
eE28_neg21_01	468.236785888672	LPS 14:0	106034	Glycerophospholipid	LPS	-H+	?	0	0.782562375174225	?	-1	14	0	?	'14:0	C20H39NO9P	468.239532471	0.00273109	26.86111	0.9163710474968	True	eE28_neg21_	01	1	1. Cerebellum[WT-A]	Cerebellum[WT-A]	Cerebellum[WT]	Cerebellum	WT	A	A	yes	A	IS LPS 17:1	24868.25586	339596.688	2	0
eE28_neg21_01	494.252441406250	LPS 16:1	106047	Glycerophospholipid	LPS	-H+	?	0	0.765728987859665	?	-1	16	1	?	'16:1	C22H41NO9P	494.257080078	0.00463991	79.80794	1.2626348733902	False	eE28_neg21_	01	1	1. Cerebellum[WT-A]	Cerebellum[WT-A]	Cerebellum[WT]	Cerebellum	WT	A	A	yes	A	IS LPS 17:1	24868.25586	339596.688	6	0
eE28_neg21_01	496.268096923828	LPS 16:0	106048	Glycerophospholipid	LPS	-H+	?	0	0.765552880319224	?	-1	16	0	?	'16:0	C22H43NO9P	496.271881104	0.00378719	342.90250	1.5025373697281	True	eE28_neg21_	01	1	1. Cerebellum[WT-A]	Cerebellum[WT-A]	Cerebellum[WT]	Cerebellum	WT	A	A	yes	A	IS LPS 17:1	24868.25586	339596.688	25	0
eE28_neg21_01	518.252441406250	LPS 18:3	106059	Glycerophospholipid	LPS	-H+	?	0	0.749430055831289	?	-1	18	3	?	'18:3	C24H41NO9P	518.254699707	0.00228296	42.41521	2.4495534896851	False	eE28_neg21_	01	1	1. Cerebellum[WT-A]	Cerebellum[WT-A]	Cerebellum[WT]	Cerebellum	WT	A	A	yes	A	IS LPS 17:1	24868.25586	339596.688	3	0
eE28_neg21_01	520.268066406250	LPS 18:2	106060	Glycerophospholipid	LPS	-H+	?	0	0.74925769682966	?	-1	18	2	?	'18:2	C24H43NO9P	520.271362305	0.00327773	201.38304	1.4880121946335	True	eE28_neg21_	01	1	1. Cerebellum[WT-A]	Cerebellum[WT-A]	Cerebellum[WT]	Cerebellum	WT	A	A	yes	A	IS LPS 17:1	24868.25586	339596.688	15	0
eE28_neg21_01	522.283752441406	LPS 18:1	106061	Glycerophospholipid	LPS	-H+	?	0	0.749085377468322	?	-1	18	1	?	'18:1	C24H45NO9P	522.287414551	0.00366916	45810.73828	204.3308715820313	True	eE28_neg21_	01	1	1. Cerebellum[WT-A]	Cerebellum[WT-A]	Cerebellum[WT]	Cerebellum	WT	A	A	yes	A	IS LPS 17:1	24868.25586	339596.688	3355	0
eE28_neg21_01	524.299377441406	LPS 18:0	106062	Glycerophospholipid	LPS	-H+	?	0	0.748913097738159	?	-1	18	0	?	'18:0	C24H47NO9P	524.302734375	0.00333209	89865.23438	421.3152465820313	True	eE28_neg21_	01	1	1. Cerebellum[WT-A]	Cerebellum[WT-A]	Cerebellum[WT]	Cerebellum	WT	A	A	yes	A	IS LPS 17:1	24868.25586	339596.688	6581	0
eE28_neg21_01	544.268066406250	LPS 20:4	106072	Glycerophospholipid	LPS	-H+	?	0	0.733309364631215	?	-1	20	4	?	'20:4	C26H43NO9P	544.271240234	0.00315344	1646.00610	11.0541601181030	True	eE28_neg21_	01	1	1. Cerebellum[WT-A]	Cerebellum[WT-A]	Cerebellum[WT]	Cerebellum	WT	A	A	yes	A	IS LPS 17:1	24868.25586	339596.688	121	0
eE28_neg21_01	546.283752441406	LPS 20:3	106073	Glycerophospholipid	LPS	-H+	?	0	0.733140713175367	?	-1	20	3	?	'20:3	C26H45NO9P	546.286254883	0.0024942	1213.98718	7.1829242706299	False	eE28_neg21_	01	1	1. Cerebellum[WT-A]	Cerebellum[WT-A]	Cerebellum[WT]	Cerebellum	WT	A	A	yes	A	IS LPS 17:1	24868.25586	339596.688	89	0
eE28_neg21_01	548.299377441406	LPS 20:2	106074	Glycerophospholipid	LPS	-H+	?	0	0.732972100507122	?	-1	20	2	?	'20:2	C26H47NO9P	548.301513672	0.00213485	124.46215	0.6307783126831	True	eE28_neg21_	01	1	1. Cerebellum[WT-A]	Cerebellum[WT-A]	Cerebellum[WT]	Cerebellum	WT	A	A	yes	A	IS LPS 17:1	24868.25586	339596.688	9	0
eE28_neg21_01	550.315063476563	LPS 20:1	106075	Glycerophospholipid	LPS	-H+	?	0	0.732803526617561	?	-1	20	1	?	'20:1	C26H49NO9P	550.319458008	0.00441502	1379.61694	7.4834966659546	True	eE28_neg21_	01	1	1. Cerebellum[WT-A]	Cerebellum[WT-A]	Cerebellum[WT]	Cerebellum	WT	A	A	yes	A	IS LPS 17:1	24868.25586	339596.688	101	0
eE28_neg21_01	552.330688476563	LPS 20:0	106076	Glycerophospholipid	LPS	-H+	?	0	0.732634991497766	?	-1	20	0	?	'20:0	C26H51NO9P	552.335083008	0.00437299	282.08917	1.5839294195175	True	eE28_neg21_	01	1	1. Cerebellum[WT-A]	Cerebellum[WT-A]	Cerebellum[WT]	Cerebellum	WT	A	A	yes	A	IS LPS 17:1	24868.25586	339596.688	21	0
eE28_neg21_01	568.268066406250	LPS 22:6	106084	Glycerophospholipid	LPS	-H+	?	0	0.717700500817264	?	-1	22	6	?	'22:6	C28H43NO9P	568.272277832	0.00419421	79259.72656	403.2194213867188	True	eE28_neg21_	01	1	1. Cerebellum[WT-A]	Cerebellum[WT-A]	Cerebellum[WT]	Cerebellum	WT	A	A	yes	A	IS LPS 17:1	24868.25586	339596.688	5804	0
eE28_neg21_01	570.283752441406	LPS 22:5	106085	Glycerophospholipid	LPS	-H+	?	0	0.717535439193665	?	-1	22	5	?	'22:5	C28H45NO9P	570.287109375	0.00336295	179.71655	6.2127327919006	True	eE28_neg21_	01	1	1. Cerebellum[WT-A]	Cerebellum[WT-A]	Cerebellum[WT]	Cerebellum	WT	A	A	yes	A	IS LPS 17:1	24868.25586	339596.688	13	0
eE28_neg21_01	572.299377441406	LPS 22:4	106086	Glycerophospholipid	LPS	-H+	?	0	0.717370415532057	?	-1	22	4	?	'22:4	C28H47NO9P	572.303588867	0.00421678	1480.11304	13.7907238006592	True	eE28_neg21_	01	1	1. Cerebellum[WT-A]	Cerebellum[WT-A]	Cerebellum[WT]	Cerebellum	WT	A	A	yes	A	IS LPS 17:1	24868.25586	339596.688	108	0
eE28_neg21_01	574.315063476563	LPS 22:3	106087	Glycerophospholipid	LPS	-H+	?	0	0.717205429823708	?	-1	22	3	?	'22:3	C28H49NO9P	?	?	0.00000	0.0000000000000	False	eE28_neg21_	01	1	1. Cerebellum[WT-A]	Cerebellum[WT-A]	Cerebellum[WT]	Cerebellum	WT	A	A	yes	A	IS LPS 17:1	24868.25586	339596.688	0	0
eE28_neg21_01	576.330688476563	LPS 22:2	106088	Glycerophospholipid	LPS	-H+	?	0	0.71704048205989	?	-1	22	2	?	'22:2	C28H51NO9P	576.334838867	0.00417484	3322.70947	20.9459419250488	True	eE28_neg21_	01	1	1. Cerebellum[WT-A]	Cerebellum[WT-A]	Cerebellum[WT]	Cerebellum	WT	A	A	yes	A	IS LPS 17:1	24868.25586	339596.688	243	0
eE28_neg21_01	578.346313476563	LPS 22:1	106089	Glycerophospholipid	LPS	-H+	?	0	0.716875572231877	?	-1	22	1	?	'22:1	C28H53NO9P	578.350708008	0.00438556	193.36160	1.1246213912964	True	eE28_neg21_	01	1	1. Cerebellum[WT-A]	Cerebellum[WT-A]	Cerebellum[WT]	Cerebellum	WT	A	A	yes	A	IS LPS 17:1	24868.25586	339596.688	14	0
eE28_neg21_01	580.361999511719	LPS 22:0	106090	Glycerophospholipid	LPS	-H+	?	0	0.716710700330943	?	-1	22	0	?	'22:0	C28H55NO9P	580.366638184	0.00462979	10555.21094	62.4979057312012	True	eE28_neg21_	01	1	1. Cerebellum[WT-A]	Cerebellum[WT-A]	Cerebellum[WT]	Cerebellum	WT	A	A	yes	A	IS LPS 17:1	24868.25586	339596.688	773	0
eE28_neg21_01	428.207489013672	PIP 30:2	121562	Glycerophospholipid	PIP	-2H+	?	0	0.62717705851155	?	-2	30	2	?	'30:2	C39H70O16P2	428.209075928	0.00156207	20.94955	1.2227336168289	False	eE28_neg21_	01	1	1. Cerebellum[WT-A]	Cerebellum[WT-A]	Cerebellum[WT]	Cerebellum	WT	A	A	yes	A	?	?	?	0	0
eE28_neg21_01	429.215332031250	PIP 30:1	121563	Glycerophospholipid	PIP	-2H+	?	0	0.627032816082509	?	-2	30	1	?	'30:1	C39H72O16P2	429.217346191	0.00202888	731.08679	4.5992774963379	False	eE28_neg21_	01	1	1. Cerebellum[WT-A]	Cerebellum[WT-A]	Cerebellum[WT]	Cerebellum	WT	A	A	yes	A	?	?	?	0	0
eE28_neg21_01	430.223144531250	PIP 30:0	121564	Glycerophospholipid	PIP	-2H+	?	0	0.62688860682732	?	-2	30	0	?	'30:0	C39H74O16P2	430.225830078	0.00269069	25.30489	0.0820017233491	True	eE28_neg21_	01	1	1. Cerebellum[WT-A]	Cerebellum[WT-A]	Cerebellum[WT]	Cerebellum	WT	A	A	yes	A	?	?	?	0	0
eE28_neg21_01	441.215332031250	PIP 32:3	121587	Glycerophospholipid	PIP	-2H+	?	0	0.613686102805457	?	-2	32	3	?	'32:3	C41H72O16P2	441.217193604	0.0018606	241.16209	1.3000326156616	False	eE28_neg21_	01	1	1. Cerebellum[WT-A]	Cerebellum[WT-A]	Cerebellum[WT]	Cerebellum	WT	A	A	yes	A	?	?	?	0	0
eE28_neg21_01	442.223144531250	PIP 32:2	121588	Glycerophospholipid	PIP	-2H+	?	0	0.613544963117811	?	-2	32	2	?	'32:2	C41H74O16P2	442.225250244	0.00210572	66.59378	2.0131447315216	True	eE28_neg21_	01	1	1. Cerebellum[WT-A]	Cerebellum[WT-A]	Cerebellum[WT]	Cerebellum	WT	A	A	yes	A	?	?	?	0	0
eE28_neg21_01	443.230987548828	PIP 32:1	121589	Glycerophospholipid	PIP	-2H+	?	0	0.613403855890426	?	-2	32	1	?	'32:1	C41H76O16P2	443.233276367	0.0022852	1206.93726	5.6986198425293	False	eE28_neg21_	01	1	1. Cerebellum[WT-A]	Cerebellum[WT-A]	Cerebellum[WT]	Cerebellum	WT	A	A	yes	A	?	?	?	0	0
eE28_neg21_01	444.238800048828	PIP 32:0	121590	Glycerophospholipid	PIP	-2H+	?	0	0.613262781115837	?	-2	32	0	?	'32:0	C41H78O16P2	?	?	0.00000	0.0000000000000	False	eE28_neg21_	01	1	1. Cerebellum[WT-A]	Cerebellum[WT-A]	Cerebellum[WT]	Cerebellum	WT	A	A	yes	A	?	?	?	0	0
eE28_neg21_01	454.223144531250	PIP 34:4	121612	Glycerophospholipid	PIP	-2H+	?	0	0.600485345669917	?	-2	34	4	?	'34:4	C43H74O16P2	?	?	0.00000	0.0000000000000	False	eE28_neg21_	01	1	1. Cerebellum[WT-A]	Cerebellum[WT-A]	Cerebellum[WT]	Cerebellum	WT	A	A	yes	A	?	?	?	0	0
eE28_neg21_01	455.230987548828	PIP 34:3	121613	Glycerophospholipid	PIP	-2H+	?	0	0.600347241981831	?	-2	34	3	?	'34:3	C43H76O16P2	455.233215332	0.00222728	159.05962	0.9681270122528	False	eE28_neg21_	01	1	1. Cerebellum[WT-A]	Cerebellum[WT-A]	Cerebellum[WT]	Cerebellum	WT	A	A	yes	A	?	?	?	0	0
eE28_neg21_01	456.238800048828	PIP 34:2	121614	Glycerophospholipid	PIP	-2H+	?	0	0.600209170055768	?	-2	34	2	?	'34:2	C43H78O16P2	456.241882324	0.00306374	25.93877	0.0989019274712	True	eE28_neg21_	01	1	1. Cerebellum[WT-A]	Cerebellum[WT-A]	Cerebellum[WT]	Cerebellum	WT	A	A	yes	A	?	?	?	0	0
eE28_neg21_01	457.246643066406	PIP 34:1	121615	Glycerophospholipid	PIP	-2H+	?	0	0.600071129884421	?	-2	34	1	?	'34:1	C43H80O16P2	457.248352051	0.00171695	258.39835	1.8407609462738	False	eE28_neg21_	01	1	1. Cerebellum[WT-A]	Cerebellum[WT-A]	Cerebellum[WT]	Cerebellum	WT	A	A	yes	A	?	?	?	0	0
eE28_neg21_01	458.254455566406	PIP 34:0	121616	Glycerophospholipid	PIP	-2H+	?	0	0.599933121460489	?	-2	34	0	?	'34:0	C43H82O16P2	458.259094238	0.00463058	33.88188	0.2409451752901	False	eE28_neg21_	01	1	1. Cerebellum[WT-A]	Cerebellum[WT-A]	Cerebellum[WT]	Cerebellum	WT	A	A	yes	A	?	?	?	0	0
eE28_neg21_01	467.230987548828	PIP 36:5	121637	Glycerophospholipid	PIP	-2H+	?	0	0.587568544759155	?	-2	36	5	?	'36:5	C45H76O16P2	467.232788086	0.00181536	686.26135	3.1100134849548	False	eE28_neg21_	01	1	1. Cerebellum[WT-A]	Cerebellum[WT-A]	Cerebellum[WT]	Cerebellum	WT	A	A	yes	A	?	?	?	0	0
eE28_neg21_01	468.238800048828	PIP 36:4	121638	Glycerophospholipid	PIP	-2H+	?	0	0.587433411764454	?	-2	36	4	?	'36:4	C45H78O16P2	468.240478516	0.00167641	22.23024	0.9163710474968	False	eE28_neg21_	01	1	1. Cerebellum[WT-A]	Cerebellum[WT-A]	Cerebellum[WT]	Cerebellum	WT	A	A	yes	A	?	?	?	0	0
eE28_neg21_01	469.246643066406	PIP 36:3	121639	Glycerophospholipid	PIP	-2H+	?	0	0.587298309848555	?	-2	36	3	?	'36:3	C45H80O16P2	469.248565674	0.00192217	866.60828	3.7258725166321	True	eE28_neg21_	01	1	1. Cerebellum[WT-A]	Cerebellum[WT-A]	Cerebellum[WT]	Cerebellum	WT	A	A	yes	A	?	?	?	0	0
eE28_neg21_01	470.254455566406	PIP 36:2	121640	Glycerophospholipid	PIP	-2H+	?	0	0.58716323900431	?	-2	36	2	?	'36:2	C45H82O16P2	470.257965088	0.00350064	131.00491	0.6056253314018	True	eE28_neg21_	01	1	1. Cerebellum[WT-A]	Cerebellum[WT-A]	Cerebellum[WT]	Cerebellum	WT	A	A	yes	A	?	?	?	0	0
eE28_neg21_01	471.262268066406	PIP 36:1	121641	Glycerophospholipid	PIP	-2H+	?	0	0.587028199224573	?	-2	36	1	?	'36:1	C45H84O16P2	471.263854980	0.00157705	690.72144	3.7750473022461	True	eE28_neg21_	01	1	1. Cerebellum[WT-A]	Cerebellum[WT-A]	Cerebellum[WT]	Cerebellum	WT	A	A	yes	A	?	?	?	0	0
eE28_neg21_01	472.270111083984	PIP 36:0	121642	Glycerophospholipid	PIP	-2H+	?	0	0.586893190502199	?	-2	36	0	?	'36:0	C45H86O16P2	?	?	0.00000	0.0000000000000	False	eE28_neg21_	01	1	1. Cerebellum[WT-A]	Cerebellum[WT-A]	Cerebellum[WT]	Cerebellum	WT	A	A	yes	A	?	?	?	0	0
eE28_neg21_01	480.238800048828	PIP 38:6	121662	Glycerophospholipid	PIP	-2H+	?	0	0.574929592004008	?	-2	38	6	?	'38:6	C47H78O16P2	480.240386963	0.00157335	0.00071	2.2592158317566	False	eE28_neg21_	01	1	1. Cerebellum[WT-A]	Cerebellum[WT-A]	Cerebellum[WT]	Cerebellum	WT	A	A	yes	A	?	?	?	0	0
eE28_neg21_01	481.246643066406	PIP 38:5	121663	Glycerophospholipid	PIP	-2H+	?	0	0.574797365801291	?	-2	38	5	?	'38:5	C47H80O16P2	481.248596191	0.00195994	46.25289	9.0528841018677	False	eE28_neg21_	01	1	1. Cerebellum[WT-A]	Cerebellum[WT-A]	Cerebellum[WT]	Cerebellum	WT	A	A	yes	A	?	?	?	0	0
eE28_neg21_01	482.254455566406	PIP 38:4	121664	Glycerophospholipid	PIP	-2H+	?	0	0.574665170008852	?	-2	38	4	?	'38:4	C47H82O16P2	482.257965088	0.00352426	770.17621	4.1596879959106	True	eE28_neg21_	01	1	1. Cerebellum[WT-A]	Cerebellum[WT-A]	Cerebellum[WT]	Cerebellum	WT	A	A	yes	A	?	?	?	0	0
eE28_neg21_01	483.262268066406	PIP 38:3	121665	Glycerophospholipid	PIP	-2H+	?	0	0.574533004619696	?	-2	38	3	?	'38:3	C47H84O16P2	483.264526367	0.00224974	166.71938	30.4129066467285	True	eE28_neg21_	01	1	1. Cerebellum[WT-A]	Cerebellum[WT-A]	Cerebellum[WT]	Cerebellum	WT	A	A	yes	A	?	?	?	0	0
eE28_neg21_01	484.270111083984	PIP 38:2	121666	Glycerophospholipid	PIP	-2H+	?	0	0.574400869626833	?	-2	38	2	?	'38:2	C47H86O16P2	484.272216797	0.00211684	59.42256	4.9809560775757	True	eE28_neg21_	01	1	1. Cerebellum[WT-A]	Cerebellum[WT-A]	Cerebellum[WT]	Cerebellum	WT	A	A	yes	A	?	?	?	0	0
eE28_neg21_01	485.277923583984	PIP 38:1	121667	Glycerophospholipid	PIP	-2H+	?	0	0.57426876502327	?	-2	38	1	?	'38:1	C47H88O16P2	485.282043457	0.00412967	30127.63672	131.7246398925781	True	eE28_neg21_	01	1	1. Cerebellum[WT-A]	Cerebellum[WT-A]	Cerebellum[WT]	Cerebellum	WT	A	A	yes	A	?	?	?	0	0
eE28_neg21_01	486.285766601563	PIP 38:0	121668	Glycerophospholipid	PIP	-2H+	?	0	0.574136690802019	?	-2	38	0	?	'38:0	C47H90O16P2	486.287963867	0.0022166	1534.41064	18.6600036621094	False	eE28_neg21_	01	1	1. Cerebellum[WT-A]	Cerebellum[WT-A]	Cerebellum[WT]	Cerebellum	WT	A	A	yes	A	?	?	?	0	0
eE28_neg21_01	492.238800048828	PIP 40:8	121686	Glycerophospholipid	PIP	-2H+	?	0	0.56269192242411	?	-2	40	8	?	'40:8	C49H78O16P2	492.242156982	0.00335255	285.13757	1.3483841419220	True	eE28_neg21_	01	1	1. Cerebellum[WT-A]	Cerebellum[WT-A]	Cerebellum[WT]	Cerebellum	WT	A	A	yes	A	?	?	?	0	0
eE28_neg21_01	493.246643066406	PIP 40:7	121687	Glycerophospholipid	PIP	-2H+	?	0	0.562562510723554	?	-2	40	7	?	'40:7	C49H80O16P2	493.249114990	0.00248133	0.00724	3.6288893222809	False	eE28_neg21_	01	1	1. Cerebellum[WT-A]	Cerebellum[WT-A]	Cerebellum[WT]	Cerebellum	WT	A	A	yes	A	?	?	?	0	0
eE28_neg21_01	494.254455566406	PIP 40:6	121688	Glycerophospholipid	PIP	-2H+	?	0	0.562433128785976	?	-2	40	6	?	'40:6	C49H82O16P2	494.258117676	0.00366607	97.22318	1.2626348733902	True	eE28_neg21_	01	1	1. Cerebellum[WT-A]	Cerebellum[WT-A]	Cerebellum[WT]	Cerebellum	WT	A	A	yes	A	?	?	?	0	0
eE28_neg21_01	495.262268066406	PIP 40:5	121689	Glycerophospholipid	PIP	-2H+	?	0	0.562303776604534	?	-2	40	5	?	'40:5	C49H84O16P2	495.263977051	0.00170592	48.24352	3.7935507297516	False	eE28_neg21_	01	1	1. Cerebellum[WT-A]	Cerebellum[WT-A]	Cerebellum[WT]	Cerebellum	WT	A	A	yes	A	?	?	?	0	0
eE28_neg21_01	496.270111083984	PIP 40:4	121690	Glycerophospholipid	PIP	-2H+	?	0	0.562174454172382	?	-2	40	4	?	'40:4	C49H86O16P2	496.271881104	0.00177581	342.90250	1.5025373697281	True	eE28_neg21_	01	1	1. Cerebellum[WT-A]	Cerebellum[WT-A]	Cerebellum[WT]	Cerebellum	WT	A	A	yes	A	?	?	?	0	0
eE28_neg21_01	497.277923583984	PIP 40:3	121691	Glycerophospholipid	PIP	-2H+	?	0	0.56204516148268	?	-2	40	3	?	'40:3	C49H88O16P2	497.279724121	0.00178385	35.78528	0.2563141584396	True	eE28_neg21_	01	1	1. Cerebellum[WT-A]	Cerebellum[WT-A]	Cerebellum[WT]	Cerebellum	WT	A	A	yes	A	?	?	?	0	0
eE28_neg21_01	498.285766601563	PIP 40:2	121692	Glycerophospholipid	PIP	-2H+	?	0	0.561915898528586	?	-2	40	2	?	'40:2	C49H90O16P2	?	?	0.00000	0.0000000000000	False	eE28_neg21_	01	1	1. Cerebellum[WT-A]	Cerebellum[WT-A]	Cerebellum[WT]	Cerebellum	WT	A	A	yes	A	?	?	?	0	0
eE28_neg21_01	499.293579101563	PIP 40:1	121693	Glycerophospholipid	PIP	-2H+	?	0	0.561786665303262	?	-2	40	1	?	'40:1	C49H92O16P2	499.298278809	0.00471161	219.86633	1.5124211311340	True	eE28_neg21_	01	1	1. Cerebellum[WT-A]	Cerebellum[WT-A]	Cerebellum[WT]	Cerebellum	WT	A	A	yes	A	?	?	?	0	0
eE28_neg21_01	500.301391601563	PIP 40:0	121694	Glycerophospholipid	PIP	-2H+	?	0	0.561657461799871	?	-2	40	0	?	'40:0	C49H94O16P2	?	?	0.00000	0.0000000000000	False	eE28_neg21_	01	1	1. Cerebellum[WT-A]	Cerebellum[WT-A]	Cerebellum[WT]	Cerebellum	WT	A	A	yes	A	?	?	?	0	0
eE28_neg21_01	395.256805419922	IS LPA O-16:0	1003	Internal standard	IS LPA	-H+	?	0	0.799640134513736	?	-1	?	?	?	':	C19H40O6P	395.260070801	0.00326585	114024.67188	352.1122741699219	True	eE28_neg21_	01	1	1. Cerebellum[WT-A]	Cerebellum[WT-A]	Cerebellum[WT]	Cerebellum	WT	A	A	yes	A	?	?	?	0	0
eE28_neg21_01	508.268096923828	IS LPS 17:1	1060	Internal standard	IS LPS	-H+	?	0	0.757361464499808	?	-1	?	?	?	':	C23H43NO9P	508.271667480	0.0035734	339596.68750	1520.7878417968750	True	eE28_neg21_	01	1	1. Cerebellum[WT-A]	Cerebellum[WT-A]	Cerebellum[WT]	Cerebellum	WT	A	A	yes	A	?	?	?	0	0
eE28_neg21_02	381.204772949219	LPA 14:0	101034	Glycerophospholipid	LPA	-H+	?	0	0.815608279725609	?	-1	14	0	?	'14:0	C17H34O7P	381.210021973	0.00525252	217.43878	484.5639953613281	False	eE28_neg21_	02	1	1. Cerebellum[WT-A]	Cerebellum[WT-A]	Cerebellum[WT]	Cerebellum	WT	A	B	yes	A	IS LPA O-16:0	25719.59180	41695.836	134	0
eE28_neg21_02	407.220428466797	LPA 16:1	101047	Glycerophospholipid	LPA	-H+	?	0	0.7980640551307	?	-1	16	1	?	'16:1	C19H36O7P	407.225433350	0.00501043	25.06222	19.5663166046143	False	eE28_neg21_	02	1	1. Cerebellum[WT-A]	Cerebellum[WT-A]	Cerebellum[WT]	Cerebellum	WT	A	B	yes	A	IS LPA O-16:0	25719.59180	41695.836	15	0
eE28_neg21_02	409.236053466797	LPA 16:0	101048	Glycerophospholipid	LPA	-H+	?	0	0.797880510952417	?	-1	16	0	?	'16:0	C19H38O7P	409.239410400	0.0033599	2537.66870	9.1718978881836	True	eE28_neg21_	02	1	1. Cerebellum[WT-A]	Cerebellum[WT-A]	Cerebellum[WT]	Cerebellum	WT	A	B	yes	A	IS LPA O-16:0	25719.59180	41695.836	1565	0
eE28_neg21_02	431.220428466797	LPA 18:3	101059	Glycerophospholipid	LPA	-H+	?	0	0.781076854704575	?	-1	18	3	?	'18:3	C21H36O7P	431.223510742	0.0031011	59.93876	24.5341796875000	True	eE28_neg21_	02	1	1. Cerebellum[WT-A]	Cerebellum[WT-A]	Cerebellum[WT]	Cerebellum	WT	A	B	yes	A	IS LPA O-16:0	25719.59180	41695.836	37	0
eE28_neg21_02	433.236053466797	LPA 18:2	101060	Glycerophospholipid	LPA	-H+	?	0	0.780897217357734	?	-1	18	2	?	'18:2	C21H38O7P	433.237823486	0.00174621	103.36916	0.3981737196445	True	eE28_neg21_	02	1	1. Cerebellum[WT-A]	Cerebellum[WT-A]	Cerebellum[WT]	Cerebellum	WT	A	B	yes	A	IS LPA O-16:0	25719.59180	41695.836	64	0
eE28_neg21_02	435.251708984375	LPA 18:1	101061	Glycerophospholipid	LPA	-H+	?	0	0.780717621325108	?	-1	18	1	?	'18:1	C21H40O7P	435.253387451	0.00167651	4947.80127	18.2138957977295	True	eE28_neg21_	02	1	1. Cerebellum[WT-A]	Cerebellum[WT-A]	Cerebellum[WT]	Cerebellum	WT	A	B	yes	A	IS LPA O-16:0	25719.59180	41695.836	3052	0
eE28_neg21_02	437.267364501953	LPA 18:0	101062	Glycerophospholipid	LPA	-H+	?	0	0.780538066597193	?	-1	18	0	?	'18:0	C21H42O7P	437.270996094	0.00361799	704.27612	2.7499160766602	True	eE28_neg21_	02	1	1. Cerebellum[WT-A]	Cerebellum[WT-A]	Cerebellum[WT]	Cerebellum	WT	A	B	yes	A	IS LPA O-16:0	25719.59180	41695.836	434	0
eE28_neg21_02	457.236053466797	LPA 20:4	101072	Glycerophospholipid	LPA	-H+	?	0	0.764275421828694	?	-1	20	4	?	'20:4	C23H38O7P	?	?	0.00000	0.0000000000000	False	eE28_neg21_	02	1	1. Cerebellum[WT-A]	Cerebellum[WT-A]	Cerebellum[WT]	Cerebellum	WT	A	B	yes	A	IS LPA O-16:0	25719.59180	41695.836	0	0
eE28_neg21_02	459.251708984375	LPA 20:3	101073	Glycerophospholipid	LPA	-H+	?	0	0.764099648589216	?	-1	20	3	?	'20:3	C23H40O7P	?	?	0.00000	0.0000000000000	False	eE28_neg21_	02	1	1. Cerebellum[WT-A]	Cerebellum[WT-A]	Cerebellum[WT]	Cerebellum	WT	A	B	yes	A	IS LPA O-16:0	25719.59180	41695.836	0	0
eE28_neg21_02	461.267364501953	LPA 20:2	101074	Glycerophospholipid	LPA	-H+	?	0	0.763923915775258	?	-1	20	2	?	'20:2	C23H42O7P	461.269378662	0.00202936	26.88014	0.1068198233843	True	eE28_neg21_	02	1	1. Cerebellum[WT-A]	Cerebellum[WT-A]	Cerebellum[WT]	Cerebellum	WT	A	B	yes	A	IS LPA O-16:0	25719.59180	41695.836	17	0
eE28_neg21_02	463.283020019531	LPA 20:1	101075	Glycerophospholipid	LPA	-H+	?	0	0.763748223377524	?	-1	20	1	?	'20:1	C23H44O7P	463.286193848	0.00317012	48.04759	30.6001071929932	True	eE28_neg21_	02	1	1. Cerebellum[WT-A]	Cerebellum[WT-A]	Cerebellum[WT]	Cerebellum	WT	A	B	yes	A	IS LPA O-16:0	25719.59180	41695.836	30	0
eE28_neg21_02	465.298675537109	LPA 20:0	101076	Glycerophospholipid	LPA	-H+	?	0	0.763572571386717	?	-1	20	0	?	'20:0	C23H46O7P	465.303924561	0.00524628	65.30890	6.9011597633362	False	eE28_neg21_	02	1	1. Cerebellum[WT-A]	Cerebellum[WT-A]	Cerebellum[WT]	Cerebellum	WT	A	B	yes	A	IS LPA O-16:0	25719.59180	41695.836	40	0
eE28_neg21_02	481.236053466797	LPA 22:6	101084	Glycerophospholipid	LPA	-H+	?	0	0.748007429694605	?	-1	22	6	?	'22:6	C25H38O7P	481.240600586	0.00455001	66.74803	2.1638638973236	True	eE28_neg21_	02	1	1. Cerebellum[WT-A]	Cerebellum[WT-A]	Cerebellum[WT]	Cerebellum	WT	A	B	yes	A	IS LPA O-16:0	25719.59180	41695.836	41	0
eE28_neg21_02	483.251708984375	LPA 22:5	101085	Glycerophospholipid	LPA	-H+	?	0	0.747835397878174	?	-1	22	5	?	'22:5	C25H40O7P	?	?	0.00000	0.0000000000000	False	eE28_neg21_	02	1	1. Cerebellum[WT-A]	Cerebellum[WT-A]	Cerebellum[WT]	Cerebellum	WT	A	B	yes	A	IS LPA O-16:0	25719.59180	41695.836	0	0
eE28_neg21_02	485.267364501953	LPA 22:4	101086	Glycerophospholipid	LPA	-H+	?	0	0.747663405626785	?	-1	22	4	?	'22:4	C25H42O7P	?	?	0.00000	0.0000000000000	False	eE28_neg21_	02	1	1. Cerebellum[WT-A]	Cerebellum[WT-A]	Cerebellum[WT]	Cerebellum	WT	A	B	yes	A	IS LPA O-16:0	25719.59180	41695.836	0	0
eE28_neg21_02	487.283020019531	LPA 22:3	101087	Glycerophospholipid	LPA	-H+	?	0	0.747491452931339	?	-1	22	3	?	'22:3	C25H44O7P	487.287872314	0.00485799	116.78336	2.3467960357666	False	eE28_neg21_	02	1	1. Cerebellum[WT-A]	Cerebellum[WT-A]	Cerebellum[WT]	Cerebellum	WT	A	B	yes	A	IS LPA O-16:0	25719.59180	41695.836	72	0
eE28_neg21_02	489.298675537109	LPA 22:2	101088	Glycerophospholipid	LPA	-H+	?	0	0.747319539782739	?	-1	22	2	?	'22:2	C25H46O7P	489.301025391	0.00237311	238.61792	660.0397949218750	False	eE28_neg21_	02	1	1. Cerebellum[WT-A]	Cerebellum[WT-A]	Cerebellum[WT]	Cerebellum	WT	A	B	yes	A	IS LPA O-16:0	25719.59180	41695.836	147	0
eE28_neg21_02	491.314300537109	LPA 22:1	101089	Glycerophospholipid	LPA	-H+	?	0	0.74714766617189	?	-1	22	1	?	'22:1	C25H48O7P	?	?	0.00000	0.0000000000000	False	eE28_neg21_	02	1	1. Cerebellum[WT-A]	Cerebellum[WT-A]	Cerebellum[WT]	Cerebellum	WT	A	B	yes	A	IS LPA O-16:0	25719.59180	41695.836	0	0
eE28_neg21_02	493.329956054688	LPA 22:0	101090	Glycerophospholipid	LPA	-H+	?	0	0.746975832089699	?	-1	22	0	?	'22:0	C25H50O7P	?	?	0.00000	0.0000000000000	False	eE28_neg21_	02	1	1. Cerebellum[WT-A]	Cerebellum[WT-A]	Cerebellum[WT]	Cerebellum	WT	A	B	yes	A	IS LPA O-16:0	25719.59180	41695.836	0	0
eE28_neg21_02	543.257568359375	LPI 14:0	120034	Glycerophospholipid	LPI	-H+	?	0	0.754513671575893	?	-1	14	0	?	'14:0	C23H44O12P	?	?	0.00000	0.0000000000000	False	eE28_neg21_	02	1	1. Cerebellum[WT-A]	Cerebellum[WT-A]	Cerebellum[WT]	Cerebellum	WT	A	B	yes	A	?	?	?	0	0
eE28_neg21_02	569.273254394531	LPI 16:1	120047	Glycerophospholipid	LPI	-H+	?	0	0.738283628743922	?	-1	16	1	?	'16:1	C25H46O12P	569.275146484	0.00191536	5386.61475	30.0303478240967	True	eE28_neg21_	02	1	1. Cerebellum[WT-A]	Cerebellum[WT-A]	Cerebellum[WT]	Cerebellum	WT	A	B	yes	A	?	?	?	0	0
eE28_neg21_02	571.288879394531	LPI 16:0	120048	Glycerophospholipid	LPI	-H+	?	0	0.738113833273111	?	-1	16	0	?	'16:0	C25H48O12P	571.292724609	0.00384607	2069.83813	12.6412734985352	True	eE28_neg21_	02	1	1. Cerebellum[WT-A]	Cerebellum[WT-A]	Cerebellum[WT]	Cerebellum	WT	A	B	yes	A	?	?	?	0	0
eE28_neg21_02	593.273254394531	LPI 18:3	120059	Glycerophospholipid	LPI	-H+	?	0	0.722568885181456	?	-1	18	3	?	'18:3	C27H46O12P	593.275329590	0.00208451	43.47356	0.2256063520908	True	eE28_neg21_	02	1	1. Cerebellum[WT-A]	Cerebellum[WT-A]	Cerebellum[WT]	Cerebellum	WT	A	B	yes	A	?	?	?	0	0
eE28_neg21_02	595.288879394531	LPI 18:2	120060	Glycerophospholipid	LPI	-H+	?	0	0.722402703893838	?	-1	18	2	?	'18:2	C27H48O12P	?	?	0.00000	0.0000000000000	False	eE28_neg21_	02	1	1. Cerebellum[WT-A]	Cerebellum[WT-A]	Cerebellum[WT]	Cerebellum	WT	A	B	yes	A	?	?	?	0	0
eE28_neg21_02	597.304565429688	LPI 18:1	120061	Glycerophospholipid	LPI	-H+	?	0	0.722236560825718	?	-1	18	1	?	'18:1	C27H50O12P	597.308593750	0.00407063	589.38409	4.3494319915771	True	eE28_neg21_	02	1	1. Cerebellum[WT-A]	Cerebellum[WT-A]	Cerebellum[WT]	Cerebellum	WT	A	B	yes	A	?	?	?	0	0
eE28_neg21_02	599.320190429688	LPI 18:0	120062	Glycerophospholipid	LPI	-H+	?	0	0.722070455968307	?	-1	18	0	?	'18:0	C27H52O12P	599.324768066	0.00457267	23691.16406	133.0845794677734	True	eE28_neg21_	02	1	1. Cerebellum[WT-A]	Cerebellum[WT-A]	Cerebellum[WT]	Cerebellum	WT	A	B	yes	A	?	?	?	0	0
eE28_neg21_02	619.288879394531	LPI 20:4	120072	Glycerophospholipid	LPI	-H+	?	0	0.707025993916079	?	-1	20	4	?	'20:4	C29H48O12P	619.292724609	0.00381391	1445.62646	9.8478631973267	True	eE28_neg21_	02	1	1. Cerebellum[WT-A]	Cerebellum[WT-A]	Cerebellum[WT]	Cerebellum	WT	A	B	yes	A	?	?	?	0	0
eE28_neg21_02	621.304565429688	LPI 20:3	120073	Glycerophospholipid	LPI	-H+	?	0	0.706863387287897	?	-1	20	3	?	'20:3	C29H50O12P	621.307189941	0.00266571	27.62991	0.1549577862024	True	eE28_neg21_	02	1	1. Cerebellum[WT-A]	Cerebellum[WT-A]	Cerebellum[WT]	Cerebellum	WT	A	B	yes	A	?	?	?	0	0
eE28_neg21_02	623.320190429688	LPI 20:2	120074	Glycerophospholipid	LPI	-H+	?	0	0.706700818057089	?	-1	20	2	?	'20:2	C29H52O12P	?	?	0.00000	0.0000000000000	False	eE28_neg21_	02	1	1. Cerebellum[WT-A]	Cerebellum[WT-A]	Cerebellum[WT]	Cerebellum	WT	A	B	yes	A	?	?	?	0	0
eE28_neg21_02	625.335815429688	LPI 20:1	120075	Glycerophospholipid	LPI	-H+	?	0	0.706538286215054	?	-1	20	1	?	'20:1	C29H54O12P	?	?	0.00000	0.0000000000000	False	eE28_neg21_	02	1	1. Cerebellum[WT-A]	Cerebellum[WT-A]	Cerebellum[WT]	Cerebellum	WT	A	B	yes	A	?	?	?	0	0
eE28_neg21_02	627.351501464844	LPI 20:0	120076	Glycerophospholipid	LPI	-H+	?	0	0.706375791753194	?	-1	20	0	?	'20:0	C29H56O12P	627.355163574	0.00365159	324.70303	3.4821405410767	True	eE28_neg21_	02	1	1. Cerebellum[WT-A]	Cerebellum[WT-A]	Cerebellum[WT]	Cerebellum	WT	A	B	yes	A	?	?	?	0	0
eE28_neg21_02	643.288879394531	LPI 22:6	120084	Glycerophospholipid	LPI	-H+	?	0	0.691976585052318	?	-1	22	6	?	'22:6	C31H48O12P	?	?	0.00000	0.0000000000000	False	eE28_neg21_	02	1	1. Cerebellum[WT-A]	Cerebellum[WT-A]	Cerebellum[WT]	Cerebellum	WT	A	B	yes	A	?	?	?	0	0
eE28_neg21_02	645.304565429688	LPI 22:5	120085	Glycerophospholipid	LPI	-H+	?	0	0.691817439589147	?	-1	22	5	?	'22:5	C31H50O12P	?	?	0.00000	0.0000000000000	False	eE28_neg21_	02	1	1. Cerebellum[WT-A]	Cerebellum[WT-A]	Cerebellum[WT]	Cerebellum	WT	A	B	yes	A	?	?	?	0	0
eE28_neg21_02	647.320190429688	LPI 22:4	120086	Glycerophospholipid	LPI	-H+	?	0	0.691658330727327	?	-1	22	4	?	'22:4	C31H52O12P	?	?	0.00000	0.0000000000000	False	eE28_neg21_	02	1	1. Cerebellum[WT-A]	Cerebellum[WT-A]	Cerebellum[WT]	Cerebellum	WT	A	B	yes	A	?	?	?	0	0
eE28_neg21_02	649.335815429688	LPI 22:3	120087	Glycerophospholipid	LPI	-H+	?	0	0.691499258458441	?	-1	22	3	?	'22:3	C31H54O12P	?	?	0.00000	0.0000000000000	False	eE28_neg21_	02	1	1. Cerebellum[WT-A]	Cerebellum[WT-A]	Cerebellum[WT]	Cerebellum	WT	A	B	yes	A	?	?	?	0	0
eE28_neg21_02	651.351501464844	LPI 22:2	120088	Glycerophospholipid	LPI	-H+	?	0	0.691340222774073	?	-1	22	2	?	'22:2	C31H56O12P	?	?	0.00000	0.0000000000000	False	eE28_neg21_	02	1	1. Cerebellum[WT-A]	Cerebellum[WT-A]	Cerebellum[WT]	Cerebellum	WT	A	B	yes	A	?	?	?	0	0
eE28_neg21_02	653.367126464844	LPI 22:1	120089	Glycerophospholipid	LPI	-H+	?	0	0.69118122366581	?	-1	22	1	?	'22:1	C31H58O12P	653.371887207	0.00475877	39.52867	0.5001062154770	False	eE28_neg21_	02	1	1. Cerebellum[WT-A]	Cerebellum[WT-A]	Cerebellum[WT]	Cerebellum	WT	A	B	yes	A	?	?	?	0	0
eE28_neg21_02	655.382812500000	LPI 22:0	120090	Glycerophospholipid	LPI	-H+	?	0	0.691022261125238	?	-1	22	0	?	'22:0	C31H60O12P	?	?	0.00000	0.0000000000000	False	eE28_neg21_	02	1	1. Cerebellum[WT-A]	Cerebellum[WT-A]	Cerebellum[WT]	Cerebellum	WT	A	B	yes	A	?	?	?	0	0
eE28_neg21_02	468.236785888672	LPS 14:0	106034	Glycerophospholipid	LPS	-H+	?	0	0.782562375174225	?	-1	14	0	?	'14:0	C20H39NO9P	468.238555908	0.00177474	35.46179	1.3195608854294	True	eE28_neg21_	02	1	1. Cerebellum[WT-A]	Cerebellum[WT-A]	Cerebellum[WT]	Cerebellum	WT	A	B	yes	A	IS LPS 17:1	24868.25586	178574.422	5	0
eE28_neg21_02	494.252441406250	LPS 16:1	106047	Glycerophospholipid	LPS	-H+	?	0	0.765728987859665	?	-1	16	1	?	'16:1	C22H41NO9P	494.255004883	0.00256535	38.75904	0.2964807450771	True	eE28_neg21_	02	1	1. Cerebellum[WT-A]	Cerebellum[WT-A]	Cerebellum[WT]	Cerebellum	WT	A	B	yes	A	IS LPS 17:1	24868.25586	178574.422	5	0
eE28_neg21_02	496.268096923828	LPS 16:0	106048	Glycerophospholipid	LPS	-H+	?	0	0.765552880319224	?	-1	16	0	?	'16:0	C22H43NO9P	?	?	0.00000	0.0000000000000	False	eE28_neg21_	02	1	1. Cerebellum[WT-A]	Cerebellum[WT-A]	Cerebellum[WT]	Cerebellum	WT	A	B	yes	A	IS LPS 17:1	24868.25586	178574.422	0	0
eE28_neg21_02	518.252441406250	LPS 18:3	106059	Glycerophospholipid	LPS	-H+	?	0	0.749430055831289	?	-1	18	3	?	'18:3	C24H41NO9P	518.254699707	0.00228336	33.44428	1.4327373504639	True	eE28_neg21_	02	1	1. Cerebellum[WT-A]	Cerebellum[WT-A]	Cerebellum[WT]	Cerebellum	WT	A	B	yes	A	IS LPS 17:1	24868.25586	178574.422	5	0
eE28_neg21_02	520.268066406250	LPS 18:2	106060	Glycerophospholipid	LPS	-H+	?	0	0.74925769682966	?	-1	18	2	?	'18:2	C24H43NO9P	520.270263672	0.00215722	144.70058	0.7543956041336	True	eE28_neg21_	02	1	1. Cerebellum[WT-A]	Cerebellum[WT-A]	Cerebellum[WT]	Cerebellum	WT	A	B	yes	A	IS LPS 17:1	24868.25586	178574.422	20	0
eE28_neg21_02	522.283752441406	LPS 18:1	106061	Glycerophospholipid	LPS	-H+	?	0	0.749085377468322	?	-1	18	1	?	'18:1	C24H45NO9P	522.287414551	0.00366916	15881.23145	74.1834259033203	True	eE28_neg21_	02	1	1. Cerebellum[WT-A]	Cerebellum[WT-A]	Cerebellum[WT]	Cerebellum	WT	A	B	yes	A	IS LPS 17:1	24868.25586	178574.422	2212	0
eE28_neg21_02	524.299377441406	LPS 18:0	106062	Glycerophospholipid	LPS	-H+	?	0	0.748913097738159	?	-1	18	0	?	'18:0	C24H47NO9P	524.302734375	0.00333209	30589.82031	142.6386871337891	True	eE28_neg21_	02	1	1. Cerebellum[WT-A]	Cerebellum[WT-A]	Cerebellum[WT]	Cerebellum	WT	A	B	yes	A	IS LPS 17:1	24868.25586	178574.422	4260	0
eE28_neg21_02	544.268066406250	LPS 20:4	106072	Glycerophospholipid	LPS	-H+	?	0	0.733309364631215	?	-1	20	4	?	'20:4	C26H43NO9P	544.270019531	0.00195451	962.57495	6.1507811546326	True	eE28_neg21_	02	1	1. Cerebellum[WT-A]	Cerebellum[WT-A]	Cerebellum[WT]	Cerebellum	WT	A	B	yes	A	IS LPS 17:1	24868.25586	178574.422	134	0
eE28_neg21_02	546.283752441406	LPS 20:3	106073	Glycerophospholipid	LPS	-H+	?	0	0.733140713175367	?	-1	20	3	?	'20:3	C26H45NO9P	546.286254883	0.0024942	1417.37720	9.1681594848633	False	eE28_neg21_	02	1	1. Cerebellum[WT-A]	Cerebellum[WT-A]	Cerebellum[WT]	Cerebellum	WT	A	B	yes	A	IS LPS 17:1	24868.25586	178574.422	197	0
eE28_neg21_02	548.299377441406	LPS 20:2	106074	Glycerophospholipid	LPS	-H+	?	0	0.732972100507122	?	-1	20	2	?	'20:2	C26H47NO9P	548.301513672	0.00213485	28.42574	0.3257591426373	False	eE28_neg21_	02	1	1. Cerebellum[WT-A]	Cerebellum[WT-A]	Cerebellum[WT]	Cerebellum	WT	A	B	yes	A	IS LPS 17:1	24868.25586	178574.422	4	0
eE28_neg21_02	550.315063476563	LPS 20:1	106075	Glycerophospholipid	LPS	-H+	?	0	0.732803526617561	?	-1	20	1	?	'20:1	C26H49NO9P	550.318237305	0.00319605	277.13495	1.5358061790466	True	eE28_neg21_	02	1	1. Cerebellum[WT-A]	Cerebellum[WT-A]	Cerebellum[WT]	Cerebellum	WT	A	B	yes	A	IS LPS 17:1	24868.25586	178574.422	39	0
eE28_neg21_02	552.330688476563	LPS 20:0	106076	Glycerophospholipid	LPS	-H+	?	0	0.732634991497766	?	-1	20	0	?	'20:0	C26H51NO9P	552.333862305	0.00314732	65.27399	0.3132019042969	True	eE28_neg21_	02	1	1. Cerebellum[WT-A]	Cerebellum[WT-A]	Cerebellum[WT]	Cerebellum	WT	A	B	yes	A	IS LPS 17:1	24868.25586	178574.422	9	0
eE28_neg21_02	568.268066406250	LPS 22:6	106084	Glycerophospholipid	LPS	-H+	?	0	0.717700500817264	?	-1	22	6	?	'22:6	C28H43NO9P	568.272277832	0.00419421	31658.58008	160.4504394531250	True	eE28_neg21_	02	1	1. Cerebellum[WT-A]	Cerebellum[WT-A]	Cerebellum[WT]	Cerebellum	WT	A	B	yes	A	IS LPS 17:1	24868.25586	178574.422	4409	0
eE28_neg21_02	570.283752441406	LPS 22:5	106085	Glycerophospholipid	LPS	-H+	?	0	0.717535439193665	?	-1	22	5	?	'22:5	C28H45NO9P	570.288391113	0.00464887	122.18816	2.8307547569275	True	eE28_neg21_	02	1	1. Cerebellum[WT-A]	Cerebellum[WT-A]	Cerebellum[WT]	Cerebellum	WT	A	B	yes	A	IS LPS 17:1	24868.25586	178574.422	17	0
eE28_neg21_02	572.299377441406	LPS 22:4	106086	Glycerophospholipid	LPS	-H+	?	0	0.717370415532057	?	-1	22	4	?	'22:4	C28H47NO9P	572.303588867	0.00421678	406.27313	3.1893062591553	True	eE28_neg21_	02	1	1. Cerebellum[WT-A]	Cerebellum[WT-A]	Cerebellum[WT]	Cerebellum	WT	A	B	yes	A	IS LPS 17:1	24868.25586	178574.422	57	0
eE28_neg21_02	574.315063476563	LPS 22:3	106087	Glycerophospholipid	LPS	-H+	?	0	0.717205429823708	?	-1	22	3	?	'22:3	C28H49NO9P	?	?	0.00000	0.0000000000000	False	eE28_neg21_	02	1	1. Cerebellum[WT-A]	Cerebellum[WT-A]	Cerebellum[WT]	Cerebellum	WT	A	B	yes	A	IS LPS 17:1	24868.25586	178574.422	0	0
eE28_neg21_02	576.330688476563	LPS 22:2	106088	Glycerophospholipid	LPS	-H+	?	0	0.71704048205989	?	-1	22	2	?	'22:2	C28H51NO9P	576.334838867	0.00417484	1446.29468	9.9792165756226	True	eE28_neg21_	02	1	1. Cerebellum[WT-A]	Cerebellum[WT-A]	Cerebellum[WT]	Cerebellum	WT	A	B	yes	A	IS LPS 17:1	24868.25586	178574.422	201	0
eE28_neg21_02	578.346313476563	LPS 22:1	106089	Glycerophospholipid	LPS	-H+	?	0	0.716875572231877	?	-1	22	1	?	'22:1	C28H53NO9P	578.350708008	0.00438556	134.04399	0.7363171577454	False	eE28_neg21_	02	1	1. Cerebellum[WT-A]	Cerebellum[WT-A]	Cerebellum[WT]	Cerebellum	WT	A	B	yes	A	IS LPS 17:1	24868.25586	178574.422	19	0
eE28_neg21_02	580.361999511719	LPS 22:0	106090	Glycerophospholipid	LPS	-H+	?	0	0.716710700330943	?	-1	22	0	?	'22:0	C28H55NO9P	580.366638184	0.00462979	5091.21533	31.3803596496582	True	eE28_neg21_	02	1	1. Cerebellum[WT-A]	Cerebellum[WT-A]	Cerebellum[WT]	Cerebellum	WT	A	B	yes	A	IS LPS 17:1	24868.25586	178574.422	709	0
eE28_neg21_02	428.207489013672	PIP 30:2	121562	Glycerophospholipid	PIP	-2H+	?	0	0.62717705851155	?	-2	30	2	?	'30:2	C39H70O16P2	?	?	0.00000	0.0000000000000	False	eE28_neg21_	02	1	1. Cerebellum[WT-A]	Cerebellum[WT-A]	Cerebellum[WT]	Cerebellum	WT	A	B	yes	A	?	?	?	0	0
eE28_neg21_02	429.215332031250	PIP 30:1	121563	Glycerophospholipid	PIP	-2H+	?	0	0.627032816082509	?	-2	30	1	?	'30:1	C39H72O16P2	429.217346191	0.00202889	882.06866	5.8282437324524	False	eE28_neg21_	02	1	1. Cerebellum[WT-A]	Cerebellum[WT-A]	Cerebellum[WT]	Cerebellum	WT	A	B	yes	A	?	?	?	0	0
eE28_neg21_02	430.223144531250	PIP 30:0	121564	Glycerophospholipid	PIP	-2H+	?	0	0.62688860682732	?	-2	30	0	?	'30:0	C39H74O16P2	430.225006104	0.00184788	53.24005	0.4098507761955	False	eE28_neg21_	02	1	1. Cerebellum[WT-A]	Cerebellum[WT-A]	Cerebellum[WT]	Cerebellum	WT	A	B	yes	A	?	?	?	0	0
eE28_neg21_02	441.215332031250	PIP 32:3	121587	Glycerophospholipid	PIP	-2H+	?	0	0.613686102805457	?	-2	32	3	?	'32:3	C41H72O16P2	441.217193604	0.00186059	369.48318	1.5782984495163	True	eE28_neg21_	02	1	1. Cerebellum[WT-A]	Cerebellum[WT-A]	Cerebellum[WT]	Cerebellum	WT	A	B	yes	A	?	?	?	0	0
eE28_neg21_02	442.223144531250	PIP 32:2	121588	Glycerophospholipid	PIP	-2H+	?	0	0.613544963117811	?	-2	32	2	?	'32:2	C41H74O16P2	?	?	0.00000	0.0000000000000	False	eE28_neg21_	02	1	1. Cerebellum[WT-A]	Cerebellum[WT-A]	Cerebellum[WT]	Cerebellum	WT	A	B	yes	A	?	?	?	0	0
eE28_neg21_02	443.230987548828	PIP 32:1	121589	Glycerophospholipid	PIP	-2H+	?	0	0.613403855890426	?	-2	32	1	?	'32:1	C41H76O16P2	443.233276367	0.00228519	1182.30212	5.9469060897827	False	eE28_neg21_	02	1	1. Cerebellum[WT-A]	Cerebellum[WT-A]	Cerebellum[WT]	Cerebellum	WT	A	B	yes	A	?	?	?	0	0
eE28_neg21_02	444.238800048828	PIP 32:0	121590	Glycerophospholipid	PIP	-2H+	?	0	0.613262781115837	?	-2	32	0	?	'32:0	C41H78O16P2	444.241180420	0.0023785	22.60543	0.8743296861649	False	eE28_neg21_	02	1	1. Cerebellum[WT-A]	Cerebellum[WT-A]	Cerebellum[WT]	Cerebellum	WT	A	B	yes	A	?	?	?	0	0
eE28_neg21_02	454.223144531250	PIP 34:4	121612	Glycerophospholipid	PIP	-2H+	?	0	0.600485345669917	?	-2	34	4	?	'34:4	C43H74O16P2	454.225128174	0.00198972	24.22033	0.2185617089272	False	eE28_neg21_	02	1	1. Cerebellum[WT-A]	Cerebellum[WT-A]	Cerebellum[WT]	Cerebellum	WT	A	B	yes	A	?	?	?	0	0
eE28_neg21_02	455.230987548828	PIP 34:3	121613	Glycerophospholipid	PIP	-2H+	?	0	0.600347241981831	?	-2	34	3	?	'34:3	C43H76O16P2	455.233215332	0.00222728	389.99789	1.9711993932724	True	eE28_neg21_	02	1	1. Cerebellum[WT-A]	Cerebellum[WT-A]	Cerebellum[WT]	Cerebellum	WT	A	B	yes	A	?	?	?	0	0
eE28_neg21_02	456.238800048828	PIP 34:2	121614	Glycerophospholipid	PIP	-2H+	?	0	0.600209170055768	?	-2	34	2	?	'34:2	C43H78O16P2	?	?	0.00000	0.0000000000000	False	eE28_neg21_	02	1	1. Cerebellum[WT-A]	Cerebellum[WT-A]	Cerebellum[WT]	Cerebellum	WT	A	B	yes	A	?	?	?	0	0
eE28_neg21_02	457.246643066406	PIP 34:1	121615	Glycerophospholipid	PIP	-2H+	?	0	0.600071129884421	?	-2	34	1	?	'34:1	C43H80O16P2	457.248352051	0.00171695	559.95532	3.1054759025574	True	eE28_neg21_	02	1	1. Cerebellum[WT-A]	Cerebellum[WT-A]	Cerebellum[WT]	Cerebellum	WT	A	B	yes	A	?	?	?	0	0
eE28_neg21_02	458.254455566406	PIP 34:0	121616	Glycerophospholipid	PIP	-2H+	?	0	0.599933121460489	?	-2	34	0	?	'34:0	C43H82O16P2	458.256317139	0.00185179	16.10701	0.1364230811596	False	eE28_neg21_	02	1	1. Cerebellum[WT-A]	Cerebellum[WT-A]	Cerebellum[WT]	Cerebellum	WT	A	B	yes	A	?	?	?	0	0
eE28_neg21_02	467.230987548828	PIP 36:5	121637	Glycerophospholipid	PIP	-2H+	?	0	0.587568544759155	?	-2	36	5	?	'36:5	C45H76O16P2	467.232788086	0.00181536	821.04382	3.3333148956299	True	eE28_neg21_	02	1	1. Cerebellum[WT-A]	Cerebellum[WT-A]	Cerebellum[WT]	Cerebellum	WT	A	B	yes	A	?	?	?	0	0
eE28_neg21_02	468.238800048828	PIP 36:4	121638	Glycerophospholipid	PIP	-2H+	?	0	0.587433411764454	?	-2	36	4	?	'36:4	C45H78O16P2	468.244293213	0.00550323	67.43991	1.3195608854294	False	eE28_neg21_	02	1	1. Cerebellum[WT-A]	Cerebellum[WT-A]	Cerebellum[WT]	Cerebellum	WT	A	B	yes	A	?	?	?	0	0
eE28_neg21_02	469.246643066406	PIP 36:3	121639	Glycerophospholipid	PIP	-2H+	?	0	0.587298309848555	?	-2	36	3	?	'36:3	C45H80O16P2	469.248565674	0.00192224	829.32861	4.0419139862061	True	eE28_neg21_	02	1	1. Cerebellum[WT-A]	Cerebellum[WT-A]	Cerebellum[WT]	Cerebellum	WT	A	B	yes	A	?	?	?	0	0
eE28_neg21_02	470.254455566406	PIP 36:2	121640	Glycerophospholipid	PIP	-2H+	?	0	0.58716323900431	?	-2	36	2	?	'36:2	C45H82O16P2	470.256042480	0.00157478	102.52590	0.9170622229576	False	eE28_neg21_	02	1	1. Cerebellum[WT-A]	Cerebellum[WT-A]	Cerebellum[WT]	Cerebellum	WT	A	B	yes	A	?	?	?	0	0
eE28_neg21_02	471.262268066406	PIP 36:1	121641	Glycerophospholipid	PIP	-2H+	?	0	0.587028199224573	?	-2	36	1	?	'36:1	C45H84O16P2	471.263854980	0.00157706	1270.69885	9.7254190444946	True	eE28_neg21_	02	1	1. Cerebellum[WT-A]	Cerebellum[WT-A]	Cerebellum[WT]	Cerebellum	WT	A	B	yes	A	?	?	?	0	0
eE28_neg21_02	472.270111083984	PIP 36:0	121642	Glycerophospholipid	PIP	-2H+	?	0	0.586893190502199	?	-2	36	0	?	'36:0	C45H86O16P2	472.274932861	0.00482242	142.58014	1.0916463136673	True	eE28_neg21_	02	1	1. Cerebellum[WT-A]	Cerebellum[WT-A]	Cerebellum[WT]	Cerebellum	WT	A	B	yes	A	?	?	?	0	0
eE28_neg21_02	480.238800048828	PIP 38:6	121662	Glycerophospholipid	PIP	-2H+	?	0	0.574929592004008	?	-2	38	6	?	'38:6	C47H78O16P2	?	?	0.00000	0.0000000000000	False	eE28_neg21_	02	1	1. Cerebellum[WT-A]	Cerebellum[WT-A]	Cerebellum[WT]	Cerebellum	WT	A	B	yes	A	?	?	?	0	0
eE28_neg21_02	481.246643066406	PIP 38:5	121663	Glycerophospholipid	PIP	-2H+	?	0	0.574797365801291	?	-2	38	5	?	'38:5	C47H80O16P2	481.249572754	0.00295663	114.35209	2.1638638973236	True	eE28_neg21_	02	1	1. Cerebellum[WT-A]	Cerebellum[WT-A]	Cerebellum[WT]	Cerebellum	WT	A	B	yes	A	?	?	?	0	0
eE28_neg21_02	482.254455566406	PIP 38:4	121664	Glycerophospholipid	PIP	-2H+	?	0	0.574665170008852	?	-2	38	4	?	'38:4	C47H82O16P2	482.257965088	0.0035247	120.81535	0.4713716506958	True	eE28_neg21_	02	1	1. Cerebellum[WT-A]	Cerebellum[WT-A]	Cerebellum[WT]	Cerebellum	WT	A	B	yes	A	?	?	?	0	0
eE28_neg21_02	483.262268066406	PIP 38:3	121665	Glycerophospholipid	PIP	-2H+	?	0	0.574533004619696	?	-2	38	3	?	'38:3	C47H84O16P2	483.264526367	0.00224976	64.18358	12.0954952239990	False	eE28_neg21_	02	1	1. Cerebellum[WT-A]	Cerebellum[WT-A]	Cerebellum[WT]	Cerebellum	WT	A	B	yes	A	?	?	?	0	0
eE28_neg21_02	484.270111083984	PIP 38:2	121666	Glycerophospholipid	PIP	-2H+	?	0	0.574400869626833	?	-2	38	2	?	'38:2	C47H86O16P2	?	?	0.00000	0.0000000000000	False	eE28_neg21_	02	1	1. Cerebellum[WT-A]	Cerebellum[WT-A]	Cerebellum[WT]	Cerebellum	WT	A	B	yes	A	?	?	?	0	0
eE28_neg21_02	485.277923583984	PIP 38:1	121667	Glycerophospholipid	PIP	-2H+	?	0	0.57426876502327	?	-2	38	1	?	'38:1	C47H88O16P2	485.282043457	0.00412967	20790.12109	94.4576339721680	True	eE28_neg21_	02	1	1. Cerebellum[WT-A]	Cerebellum[WT-A]	Cerebellum[WT]	Cerebellum	WT	A	B	yes	A	?	?	?	0	0
eE28_neg21_02	486.285766601563	PIP 38:0	121668	Glycerophospholipid	PIP	-2H+	?	0	0.574136690802019	?	-2	38	0	?	'38:0	C47H90O16P2	486.287963867	0.00221634	1531.23755	16.4087162017822	False	eE28_neg21_	02	1	1. Cerebellum[WT-A]	Cerebellum[WT-A]	Cerebellum[WT]	Cerebellum	WT	A	B	yes	A	?	?	?	0	0
eE28_neg21_02	492.238800048828	PIP 40:8	121686	Glycerophospholipid	PIP	-2H+	?	0	0.56269192242411	?	-2	40	8	?	'40:8	C49H78O16P2	492.242156982	0.00335254	188.30315	1.3699817657471	True	eE28_neg21_	02	1	1. Cerebellum[WT-A]	Cerebellum[WT-A]	Cerebellum[WT]	Cerebellum	WT	A	B	yes	A	?	?	?	0	0
eE28_neg21_02	493.246643066406	PIP 40:7	121687	Glycerophospholipid	PIP	-2H+	?	0	0.562562510723554	?	-2	40	7	?	'40:7	C49H80O16P2	493.249114990	0.0024817	162.40945	2.1128892898560	False	eE28_neg21_	02	1	1. Cerebellum[WT-A]	Cerebellum[WT-A]	Cerebellum[WT]	Cerebellum	WT	A	B	yes	A	?	?	?	0	0
eE28_neg21_02	494.254455566406	PIP 40:6	121688	Glycerophospholipid	PIP	-2H+	?	0	0.562433128785976	?	-2	40	6	?	'40:6	C49H82O16P2	494.256042480	0.0015915	34.56527	0.2964807450771	False	eE28_neg21_	02	1	1. Cerebellum[WT-A]	Cerebellum[WT-A]	Cerebellum[WT]	Cerebellum	WT	A	B	yes	A	?	?	?	0	0
eE28_neg21_02	495.262268066406	PIP 40:5	121689	Glycerophospholipid	PIP	-2H+	?	0	0.562303776604534	?	-2	40	5	?	'40:5	C49H84O16P2	495.263977051	0.00170629	35.99725	0.1365246772766	True	eE28_neg21_	02	1	1. Cerebellum[WT-A]	Cerebellum[WT-A]	Cerebellum[WT]	Cerebellum	WT	A	B	yes	A	?	?	?	0	0
eE28_neg21_02	496.270111083984	PIP 40:4	121690	Glycerophospholipid	PIP	-2H+	?	0	0.562174454172382	?	-2	40	4	?	'40:4	C49H86O16P2	?	?	0.00000	0.0000000000000	False	eE28_neg21_	02	1	1. Cerebellum[WT-A]	Cerebellum[WT-A]	Cerebellum[WT]	Cerebellum	WT	A	B	yes	A	?	?	?	0	0
eE28_neg21_02	497.277923583984	PIP 40:3	121691	Glycerophospholipid	PIP	-2H+	?	0	0.56204516148268	?	-2	40	3	?	'40:3	C49H88O16P2	?	?	0.00000	0.0000000000000	False	eE28_neg21_	02	1	1. Cerebellum[WT-A]	Cerebellum[WT-A]	Cerebellum[WT]	Cerebellum	WT	A	B	yes	A	?	?	?	0	0
eE28_neg21_02	498.285766601563	PIP 40:2	121692	Glycerophospholipid	PIP	-2H+	?	0	0.561915898528586	?	-2	40	2	?	'40:2	C49H90O16P2	?	?	0.00000	0.0000000000000	False	eE28_neg21_	02	1	1. Cerebellum[WT-A]	Cerebellum[WT-A]	Cerebellum[WT]	Cerebellum	WT	A	B	yes	A	?	?	?	0	0
eE28_neg21_02	499.293579101563	PIP 40:1	121693	Glycerophospholipid	PIP	-2H+	?	0	0.561786665303262	?	-2	40	1	?	'40:1	C49H92O16P2	499.298278809	0.00471161	3937.12500	17.5277557373047	True	eE28_neg21_	02	1	1. Cerebellum[WT-A]	Cerebellum[WT-A]	Cerebellum[WT]	Cerebellum	WT	A	B	yes	A	?	?	?	0	0
eE28_neg21_02	500.301391601563	PIP 40:0	121694	Glycerophospholipid	PIP	-2H+	?	0	0.561657461799871	?	-2	40	0	?	'40:0	C49H94O16P2	500.303741455	0.00233493	371.61441	1.9380824565887	False	eE28_neg21_	02	1	1. Cerebellum[WT-A]	Cerebellum[WT-A]	Cerebellum[WT]	Cerebellum	WT	A	B	yes	A	?	?	?	0	0
eE28_neg21_02	395.256805419922	IS LPA O-16:0	1003	Internal standard	IS LPA	-H+	?	0	0.799640134513736	?	-1	?	?	?	':	C19H40O6P	395.260070801	0.00326585	41695.83594	125.4565734863281	True	eE28_neg21_	02	1	1. Cerebellum[WT-A]	Cerebellum[WT-A]	Cerebellum[WT]	Cerebellum	WT	A	B	yes	A	?	?	?	0	0
eE28_neg21_02	508.268096923828	IS LPS 17:1	1060	Internal standard	IS LPS	-H+	?	0	0.757361464499808	?	-1	?	?	?	':	C23H43NO9P	508.271667480	0.0035734	178574.42188	802.4684448242188	True	eE28_neg21_	02	1	1. Cerebellum[WT-A]	Cerebellum[WT-A]	Cerebellum[WT]	Cerebellum	WT	A	B	yes	A	?	?	?	0	0
eE28_neg21_03	381.204772949219	LPA 14:0	101034	Glycerophospholipid	LPA	-H+	?	0	0.815608279725609	?	-1	14	0	?	'14:0	C17H34O7P	?	?	0.00000	0.0000000000000	False	eE28_neg21_	03	2	2. Cerebellum[WT-B]	Cerebellum[WT-B]	Cerebellum[WT]	Cerebellum	WT	B	A	yes	B	IS LPA O-16:0	25719.59180	117309.992	0	0
eE28_neg21_03	407.220428466797	LPA 16:1	101047	Glycerophospholipid	LPA	-H+	?	0	0.7980640551307	?	-1	16	1	?	'16:1	C19H36O7P	407.224639893	0.0042345	32.69458	14.7979488372803	True	eE28_neg21_	03	2	2. Cerebellum[WT-B]	Cerebellum[WT-B]	Cerebellum[WT]	Cerebellum	WT	B	A	yes	B	IS LPA O-16:0	25719.59180	117309.992	7	0
eE28_neg21_03	409.236053466797	LPA 16:0	101048	Glycerophospholipid	LPA	-H+	?	0	0.797880510952417	?	-1	16	0	?	'16:0	C19H38O7P	409.239410400	0.0033599	4135.37988	13.6484298706055	True	eE28_neg21_	03	2	2. Cerebellum[WT-B]	Cerebellum[WT-B]	Cerebellum[WT]	Cerebellum	WT	B	A	yes	B	IS LPA O-16:0	25719.59180	117309.992	907	0
eE28_neg21_03	431.220428466797	LPA 18:3	101059	Glycerophospholipid	LPA	-H+	?	0	0.781076854704575	?	-1	18	3	?	'18:3	C21H36O7P	431.224365234	0.00394662	122.95383	11.8132362365723	True	eE28_neg21_	03	2	2. Cerebellum[WT-B]	Cerebellum[WT-B]	Cerebellum[WT]	Cerebellum	WT	B	A	yes	B	IS LPA O-16:0	25719.59180	117309.992	27	0
eE28_neg21_03	433.236053466797	LPA 18:2	101060	Glycerophospholipid	LPA	-H+	?	0	0.780897217357734	?	-1	18	2	?	'18:2	C21H38O7P	433.237823486	0.0017462	696.63660	2.4543304443359	True	eE28_neg21_	03	2	2. Cerebellum[WT-B]	Cerebellum[WT-B]	Cerebellum[WT]	Cerebellum	WT	B	A	yes	B	IS LPA O-16:0	25719.59180	117309.992	153	0
eE28_neg21_03	435.251708984375	LPA 18:1	101061	Glycerophospholipid	LPA	-H+	?	0	0.780717621325108	?	-1	18	1	?	'18:1	C21H40O7P	435.253387451	0.00167651	82634.49219	293.6079101562500	True	eE28_neg21_	03	2	2. Cerebellum[WT-B]	Cerebellum[WT-B]	Cerebellum[WT]	Cerebellum	WT	B	A	yes	B	IS LPA O-16:0	25719.59180	117309.992	18117	0
eE28_neg21_03	437.267364501953	LPA 18:0	101062	Glycerophospholipid	LPA	-H+	?	0	0.780538066597193	?	-1	18	0	?	'18:0	C21H42O7P	437.270996094	0.00361799	2946.45215	12.0952653884888	True	eE28_neg21_	03	2	2. Cerebellum[WT-B]	Cerebellum[WT-B]	Cerebellum[WT]	Cerebellum	WT	B	A	yes	B	IS LPA O-16:0	25719.59180	117309.992	646	0
eE28_neg21_03	457.236053466797	LPA 20:4	101072	Glycerophospholipid	LPA	-H+	?	0	0.764275421828694	?	-1	20	4	?	'20:4	C23H38O7P	?	?	0.00000	0.0000000000000	False	eE28_neg21_	03	2	2. Cerebellum[WT-B]	Cerebellum[WT-B]	Cerebellum[WT]	Cerebellum	WT	B	A	yes	B	IS LPA O-16:0	25719.59180	117309.992	0	0
eE28_neg21_03	459.251708984375	LPA 20:3	101073	Glycerophospholipid	LPA	-H+	?	0	0.764099648589216	?	-1	20	3	?	'20:3	C23H40O7P	?	?	0.00000	0.0000000000000	False	eE28_neg21_	03	2	2. Cerebellum[WT-B]	Cerebellum[WT-B]	Cerebellum[WT]	Cerebellum	WT	B	A	yes	B	IS LPA O-16:0	25719.59180	117309.992	0	0
eE28_neg21_03	461.267364501953	LPA 20:2	101074	Glycerophospholipid	LPA	-H+	?	0	0.763923915775258	?	-1	20	2	?	'20:2	C23H42O7P	?	?	0.00000	0.0000000000000	False	eE28_neg21_	03	2	2. Cerebellum[WT-B]	Cerebellum[WT-B]	Cerebellum[WT]	Cerebellum	WT	B	A	yes	B	IS LPA O-16:0	25719.59180	117309.992	0	0
eE28_neg21_03	463.283020019531	LPA 20:1	101075	Glycerophospholipid	LPA	-H+	?	0	0.763748223377524	?	-1	20	1	?	'20:1	C23H44O7P	463.286193848	0.00317014	266.81003	1.2057335376740	True	eE28_neg21_	03	2	2. Cerebellum[WT-B]	Cerebellum[WT-B]	Cerebellum[WT]	Cerebellum	WT	B	A	yes	B	IS LPA O-16:0	25719.59180	117309.992	58	0
eE28_neg21_03	465.298675537109	LPA 20:0	101076	Glycerophospholipid	LPA	-H+	?	0	0.763572571386717	?	-1	20	0	?	'20:0	C23H46O7P	465.303924561	0.00524628	322.94818	82.2092132568359	False	eE28_neg21_	03	2	2. Cerebellum[WT-B]	Cerebellum[WT-B]	Cerebellum[WT]	Cerebellum	WT	B	A	yes	B	IS LPA O-16:0	25719.59180	117309.992	71	0
eE28_neg21_03	481.236053466797	LPA 22:6	101084	Glycerophospholipid	LPA	-H+	?	0	0.748007429694605	?	-1	22	6	?	'22:6	C25H38O7P	481.239624023	0.00355321	1853.91248	10.8276777267456	True	eE28_neg21_	03	2	2. Cerebellum[WT-B]	Cerebellum[WT-B]	Cerebellum[WT]	Cerebellum	WT	B	A	yes	B	IS LPA O-16:0	25719.59180	117309.992	406	0
eE28_neg21_03	483.251708984375	LPA 22:5	101085	Glycerophospholipid	LPA	-H+	?	0	0.747835397878174	?	-1	22	5	?	'22:5	C25H40O7P	483.256500244	0.00478966	28.95724	0.4073261916637	False	eE28_neg21_	03	2	2. Cerebellum[WT-B]	Cerebellum[WT-B]	Cerebellum[WT]	Cerebellum	WT	B	A	yes	B	IS LPA O-16:0	25719.59180	117309.992	6	0
eE28_neg21_03	485.267364501953	LPA 22:4	101086	Glycerophospholipid	LPA	-H+	?	0	0.747663405626785	?	-1	22	4	?	'22:4	C25H42O7P	485.270965576	0.00359114	35.02219	17.5365314483643	True	eE28_neg21_	03	2	2. Cerebellum[WT-B]	Cerebellum[WT-B]	Cerebellum[WT]	Cerebellum	WT	B	A	yes	B	IS LPA O-16:0	25719.59180	117309.992	8	0
eE28_neg21_03	487.283020019531	LPA 22:3	101087	Glycerophospholipid	LPA	-H+	?	0	0.747491452931339	?	-1	22	3	?	'22:3	C25H44O7P	487.285827637	0.00282667	77.24173	1.9826807975769	True	eE28_neg21_	03	2	2. Cerebellum[WT-B]	Cerebellum[WT-B]	Cerebellum[WT]	Cerebellum	WT	B	A	yes	B	IS LPA O-16:0	25719.59180	117309.992	17	0
eE28_neg21_03	489.298675537109	LPA 22:2	101088	Glycerophospholipid	LPA	-H+	?	0	0.747319539782739	?	-1	22	2	?	'22:2	C25H46O7P	489.301025391	0.00237321	105.91576	2.1377606391907	False	eE28_neg21_	03	2	2. Cerebellum[WT-B]	Cerebellum[WT-B]	Cerebellum[WT]	Cerebellum	WT	B	A	yes	B	IS LPA O-16:0	25719.59180	117309.992	23	0
eE28_neg21_03	491.314300537109	LPA 22:1	101089	Glycerophospholipid	LPA	-H+	?	0	0.74714766617189	?	-1	22	1	?	'22:1	C25H48O7P	?	?	0.00000	0.0000000000000	False	eE28_neg21_	03	2	2. Cerebellum[WT-B]	Cerebellum[WT-B]	Cerebellum[WT]	Cerebellum	WT	B	A	yes	B	IS LPA O-16:0	25719.59180	117309.992	0	0
eE28_neg21_03	493.329956054688	LPA 22:0	101090	Glycerophospholipid	LPA	-H+	?	0	0.746975832089699	?	-1	22	0	?	'22:0	C25H50O7P	?	?	0.00000	0.0000000000000	False	eE28_neg21_	03	2	2. Cerebellum[WT-B]	Cerebellum[WT-B]	Cerebellum[WT]	Cerebellum	WT	B	A	yes	B	IS LPA O-16:0	25719.59180	117309.992	0	0
eE28_neg21_03	543.257568359375	LPI 14:0	120034	Glycerophospholipid	LPI	-H+	?	0	0.754513671575893	?	-1	14	0	?	'14:0	C23H44O12P	543.259582520	0.00197203	129.70718	1.0662138462067	True	eE28_neg21_	03	2	2. Cerebellum[WT-B]	Cerebellum[WT-B]	Cerebellum[WT]	Cerebellum	WT	B	A	yes	B	?	?	?	0	0
eE28_neg21_03	569.273254394531	LPI 16:1	120047	Glycerophospholipid	LPI	-H+	?	0	0.738283628743922	?	-1	16	1	?	'16:1	C25H46O12P	569.275146484	0.00191536	79789.56250	411.6638793945313	True	eE28_neg21_	03	2	2. Cerebellum[WT-B]	Cerebellum[WT-B]	Cerebellum[WT]	Cerebellum	WT	B	A	yes	B	?	?	?	0	0
eE28_neg21_03	571.288879394531	LPI 16:0	120048	Glycerophospholipid	LPI	-H+	?	0	0.738113833273111	?	-1	16	0	?	'16:0	C25H48O12P	571.292724609	0.00384607	5856.74512	38.0677490234375	True	eE28_neg21_	03	2	2. Cerebellum[WT-B]	Cerebellum[WT-B]	Cerebellum[WT]	Cerebellum	WT	B	A	yes	B	?	?	?	0	0
eE28_neg21_03	593.273254394531	LPI 18:3	120059	Glycerophospholipid	LPI	-H+	?	0	0.722568885181456	?	-1	18	3	?	'18:3	C27H46O12P	593.275329590	0.00208451	137.71176	0.8051850795746	False	eE28_neg21_	03	2	2. Cerebellum[WT-B]	Cerebellum[WT-B]	Cerebellum[WT]	Cerebellum	WT	B	A	yes	B	?	?	?	0	0
eE28_neg21_03	595.288879394531	LPI 18:2	120060	Glycerophospholipid	LPI	-H+	?	0	0.722402703893838	?	-1	18	2	?	'18:2	C27H48O12P	?	?	0.00000	0.0000000000000	False	eE28_neg21_	03	2	2. Cerebellum[WT-B]	Cerebellum[WT-B]	Cerebellum[WT]	Cerebellum	WT	B	A	yes	B	?	?	?	0	0
eE28_neg21_03	597.304565429688	LPI 18:1	120061	Glycerophospholipid	LPI	-H+	?	0	0.722236560825718	?	-1	18	1	?	'18:1	C27H50O12P	597.308593750	0.00407063	3715.83643	25.9345378875732	True	eE28_neg21_	03	2	2. Cerebellum[WT-B]	Cerebellum[WT-B]	Cerebellum[WT]	Cerebellum	WT	B	A	yes	B	?	?	?	0	0
eE28_neg21_03	599.320190429688	LPI 18:0	120062	Glycerophospholipid	LPI	-H+	?	0	0.722070455968307	?	-1	18	0	?	'18:0	C27H52O12P	599.324768066	0.00457267	94496.64063	522.4760742187500	True	eE28_neg21_	03	2	2. Cerebellum[WT-B]	Cerebellum[WT-B]	Cerebellum[WT]	Cerebellum	WT	B	A	yes	B	?	?	?	0	0
eE28_neg21_03	619.288879394531	LPI 20:4	120072	Glycerophospholipid	LPI	-H+	?	0	0.707025993916079	?	-1	20	4	?	'20:4	C29H48O12P	619.292724609	0.00381391	9409.42871	62.9603462219238	True	eE28_neg21_	03	2	2. Cerebellum[WT-B]	Cerebellum[WT-B]	Cerebellum[WT]	Cerebellum	WT	B	A	yes	B	?	?	?	0	0
eE28_neg21_03	621.304565429688	LPI 20:3	120073	Glycerophospholipid	LPI	-H+	?	0	0.706863387287897	?	-1	20	3	?	'20:3	C29H50O12P	621.307189941	0.00266571	78.35979	1.4936317205429	False	eE28_neg21_	03	2	2. Cerebellum[WT-B]	Cerebellum[WT-B]	Cerebellum[WT]	Cerebellum	WT	B	A	yes	B	?	?	?	0	0
eE28_neg21_03	623.320190429688	LPI 20:2	120074	Glycerophospholipid	LPI	-H+	?	0	0.706700818057089	?	-1	20	2	?	'20:2	C29H52O12P	?	?	0.00000	0.0000000000000	False	eE28_neg21_	03	2	2. Cerebellum[WT-B]	Cerebellum[WT-B]	Cerebellum[WT]	Cerebellum	WT	B	A	yes	B	?	?	?	0	0
eE28_neg21_03	625.335815429688	LPI 20:1	120075	Glycerophospholipid	LPI	-H+	?	0	0.706538286215054	?	-1	20	1	?	'20:1	C29H54O12P	625.340698242	0.00486799	57.84771	0.4142584502697	False	eE28_neg21_	03	2	2. Cerebellum[WT-B]	Cerebellum[WT-B]	Cerebellum[WT]	Cerebellum	WT	B	A	yes	B	?	?	?	0	0
eE28_neg21_03	627.351501464844	LPI 20:0	120076	Glycerophospholipid	LPI	-H+	?	0	0.706375791753194	?	-1	20	0	?	'20:0	C29H56O12P	627.353637695	0.00216791	2368.82837	18.1057033538818	True	eE28_neg21_	03	2	2. Cerebellum[WT-B]	Cerebellum[WT-B]	Cerebellum[WT]	Cerebellum	WT	B	A	yes	B	?	?	?	0	0
eE28_neg21_03	643.288879394531	LPI 22:6	120084	Glycerophospholipid	LPI	-H+	?	0	0.691976585052318	?	-1	22	6	?	'22:6	C31H48O12P	643.293579102	0.00468549	790.60632	5.9485077857971	True	eE28_neg21_	03	2	2. Cerebellum[WT-B]	Cerebellum[WT-B]	Cerebellum[WT]	Cerebellum	WT	B	A	yes	B	?	?	?	0	0
eE28_neg21_03	645.304565429688	LPI 22:5	120085	Glycerophospholipid	LPI	-H+	?	0	0.691817439589147	?	-1	22	5	?	'22:5	C31H50O12P	?	?	0.00000	0.0000000000000	False	eE28_neg21_	03	2	2. Cerebellum[WT-B]	Cerebellum[WT-B]	Cerebellum[WT]	Cerebellum	WT	B	A	yes	B	?	?	?	0	0
eE28_neg21_03	647.320190429688	LPI 22:4	120086	Glycerophospholipid	LPI	-H+	?	0	0.691658330727327	?	-1	22	4	?	'22:4	C31H52O12P	?	?	0.00000	0.0000000000000	False	eE28_neg21_	03	2	2. Cerebellum[WT-B]	Cerebellum[WT-B]	Cerebellum[WT]	Cerebellum	WT	B	A	yes	B	?	?	?	0	0
eE28_neg21_03	649.335815429688	LPI 22:3	120087	Glycerophospholipid	LPI	-H+	?	0	0.691499258458441	?	-1	22	3	?	'22:3	C31H54O12P	649.337951660	0.00212158	15.75806	0.3429431021214	False	eE28_neg21_	03	2	2. Cerebellum[WT-B]	Cerebellum[WT-B]	Cerebellum[WT]	Cerebellum	WT	B	A	yes	B	?	?	?	0	0
eE28_neg21_03	651.351501464844	LPI 22:2	120088	Glycerophospholipid	LPI	-H+	?	0	0.691340222774073	?	-1	22	2	?	'22:2	C31H56O12P	651.353393555	0.00189515	34.00170	0.5956286787987	False	eE28_neg21_	03	2	2. Cerebellum[WT-B]	Cerebellum[WT-B]	Cerebellum[WT]	Cerebellum	WT	B	A	yes	B	?	?	?	0	0
eE28_neg21_03	653.367126464844	LPI 22:1	120089	Glycerophospholipid	LPI	-H+	?	0	0.69118122366581	?	-1	22	1	?	'22:1	C31H58O12P	653.371887207	0.00475877	73.87902	0.7328292727470	False	eE28_neg21_	03	2	2. Cerebellum[WT-B]	Cerebellum[WT-B]	Cerebellum[WT]	Cerebellum	WT	B	A	yes	B	?	?	?	0	0
eE28_neg21_03	655.382812500000	LPI 22:0	120090	Glycerophospholipid	LPI	-H+	?	0	0.691022261125238	?	-1	22	0	?	'22:0	C31H60O12P	?	?	0.00000	0.0000000000000	False	eE28_neg21_	03	2	2. Cerebellum[WT-B]	Cerebellum[WT-B]	Cerebellum[WT]	Cerebellum	WT	B	A	yes	B	?	?	?	0	0
eE28_neg21_03	468.236785888672	LPS 14:0	106034	Glycerophospholipid	LPS	-H+	?	0	0.782562375174225	?	-1	14	0	?	'14:0	C20H39NO9P	?	?	0.00000	0.0000000000000	False	eE28_neg21_	03	2	2. Cerebellum[WT-B]	Cerebellum[WT-B]	Cerebellum[WT]	Cerebellum	WT	B	A	yes	B	IS LPS 17:1	24868.25586	415247.531	0	0
eE28_neg21_03	494.252441406250	LPS 16:1	106047	Glycerophospholipid	LPS	-H+	?	0	0.765728987859665	?	-1	16	1	?	'16:1	C22H41NO9P	494.253967285	0.00152771	109.17910	1.1880686283112	False	eE28_neg21_	03	2	2. Cerebellum[WT-B]	Cerebellum[WT-B]	Cerebellum[WT]	Cerebellum	WT	B	A	yes	B	IS LPS 17:1	24868.25586	415247.531	7	0
eE28_neg21_03	496.268096923828	LPS 16:0	106048	Glycerophospholipid	LPS	-H+	?	0	0.765552880319224	?	-1	16	0	?	'16:0	C22H43NO9P	496.271881104	0.00378719	1796.11340	8.2195825576782	True	eE28_neg21_	03	2	2. Cerebellum[WT-B]	Cerebellum[WT-B]	Cerebellum[WT]	Cerebellum	WT	B	A	yes	B	IS LPS 17:1	24868.25586	415247.531	108	0
eE28_neg21_03	518.252441406250	LPS 18:3	106059	Glycerophospholipid	LPS	-H+	?	0	0.749430055831289	?	-1	18	3	?	'18:3	C24H41NO9P	518.254699707	0.00228332	228.28238	1.7000993490219	False	eE28_neg21_	03	2	2. Cerebellum[WT-B]	Cerebellum[WT-B]	Cerebellum[WT]	Cerebellum	WT	B	A	yes	B	IS LPS 17:1	24868.25586	415247.531	14	0
eE28_neg21_03	520.268066406250	LPS 18:2	106060	Glycerophospholipid	LPS	-H+	?	0	0.74925769682966	?	-1	18	2	?	'18:2	C24H43NO9P	520.271362305	0.00327773	457.43008	2.5106217861176	True	eE28_neg21_	03	2	2. Cerebellum[WT-B]	Cerebellum[WT-B]	Cerebellum[WT]	Cerebellum	WT	B	A	yes	B	IS LPS 17:1	24868.25586	415247.531	27	0
eE28_neg21_03	522.283752441406	LPS 18:1	106061	Glycerophospholipid	LPS	-H+	?	0	0.749085377468322	?	-1	18	1	?	'18:1	C24H45NO9P	522.287414551	0.00366916	165578.85938	765.6912841796875	True	eE28_neg21_	03	2	2. Cerebellum[WT-B]	Cerebellum[WT-B]	Cerebellum[WT]	Cerebellum	WT	B	A	yes	B	IS LPS 17:1	24868.25586	415247.531	9916	0
eE28_neg21_03	524.299377441406	LPS 18:0	106062	Glycerophospholipid	LPS	-H+	?	0	0.748913097738159	?	-1	18	0	?	'18:0	C24H47NO9P	524.302734375	0.00333209	171526.96875	805.3387451171875	True	eE28_neg21_	03	2	2. Cerebellum[WT-B]	Cerebellum[WT-B]	Cerebellum[WT]	Cerebellum	WT	B	A	yes	B	IS LPS 17:1	24868.25586	415247.531	10272	0
eE28_neg21_03	544.268066406250	LPS 20:4	106072	Glycerophospholipid	LPS	-H+	?	0	0.733309364631215	?	-1	20	4	?	'20:4	C26H43NO9P	544.271240234	0.00315344	5892.86572	37.9014625549316	True	eE28_neg21_	03	2	2. Cerebellum[WT-B]	Cerebellum[WT-B]	Cerebellum[WT]	Cerebellum	WT	B	A	yes	B	IS LPS 17:1	24868.25586	415247.531	353	0
eE28_neg21_03	546.283752441406	LPS 20:3	106073	Glycerophospholipid	LPS	-H+	?	0	0.733140713175367	?	-1	20	3	?	'20:3	C26H45NO9P	546.286254883	0.0024942	2754.62720	19.4276523590088	False	eE28_neg21_	03	2	2. Cerebellum[WT-B]	Cerebellum[WT-B]	Cerebellum[WT]	Cerebellum	WT	B	A	yes	B	IS LPS 17:1	24868.25586	415247.531	165	0
eE28_neg21_03	548.299377441406	LPS 20:2	106074	Glycerophospholipid	LPS	-H+	?	0	0.732972100507122	?	-1	20	2	?	'20:2	C26H47NO9P	548.303955078	0.00455941	477.51868	2.6914389133453	True	eE28_neg21_	03	2	2. Cerebellum[WT-B]	Cerebellum[WT-B]	Cerebellum[WT]	Cerebellum	WT	B	A	yes	B	IS LPS 17:1	24868.25586	415247.531	29	0
eE28_neg21_03	550.315063476563	LPS 20:1	106075	Glycerophospholipid	LPS	-H+	?	0	0.732803526617561	?	-1	20	1	?	'20:1	C26H49NO9P	550.319458008	0.00441502	2371.31006	12.4834070205688	True	eE28_neg21_	03	2	2. Cerebellum[WT-B]	Cerebellum[WT-B]	Cerebellum[WT]	Cerebellum	WT	B	A	yes	B	IS LPS 17:1	24868.25586	415247.531	142	0
eE28_neg21_03	552.330688476563	LPS 20:0	106076	Glycerophospholipid	LPS	-H+	?	0	0.732634991497766	?	-1	20	0	?	'20:0	C26H51NO9P	552.335083008	0.00437299	512.12701	2.6038451194763	True	eE28_neg21_	03	2	2. Cerebellum[WT-B]	Cerebellum[WT-B]	Cerebellum[WT]	Cerebellum	WT	B	A	yes	B	IS LPS 17:1	24868.25586	415247.531	31	0
eE28_neg21_03	568.268066406250	LPS 22:6	106084	Glycerophospholipid	LPS	-H+	?	0	0.717700500817264	?	-1	22	6	?	'22:6	C28H43NO9P	568.272277832	0.00419421	370128.87500	1947.7761230468750	True	eE28_neg21_	03	2	2. Cerebellum[WT-B]	Cerebellum[WT-B]	Cerebellum[WT]	Cerebellum	WT	B	A	yes	B	IS LPS 17:1	24868.25586	415247.531	22166	0
eE28_neg21_03	570.283752441406	LPS 22:5	106085	Glycerophospholipid	LPS	-H+	?	0	0.717535439193665	?	-1	22	5	?	'22:5	C28H45NO9P	570.287109375	0.00336295	1599.55774	39.0560722351074	True	eE28_neg21_	03	2	2. Cerebellum[WT-B]	Cerebellum[WT-B]	Cerebellum[WT]	Cerebellum	WT	B	A	yes	B	IS LPS 17:1	24868.25586	415247.531	96	0
eE28_neg21_03	572.299377441406	LPS 22:4	106086	Glycerophospholipid	LPS	-H+	?	0	0.717370415532057	?	-1	22	4	?	'22:4	C28H47NO9P	572.303588867	0.00421678	2622.84106	23.9342117309570	True	eE28_neg21_	03	2	2. Cerebellum[WT-B]	Cerebellum[WT-B]	Cerebellum[WT]	Cerebellum	WT	B	A	yes	B	IS LPS 17:1	24868.25586	415247.531	157	0
eE28_neg21_03	574.315063476563	LPS 22:3	106087	Glycerophospholipid	LPS	-H+	?	0	0.717205429823708	?	-1	22	3	?	'22:3	C28H49NO9P	574.317810059	0.00278897	42.32805	0.1994367986917	True	eE28_neg21_	03	2	2. Cerebellum[WT-B]	Cerebellum[WT-B]	Cerebellum[WT]	Cerebellum	WT	B	A	yes	B	IS LPS 17:1	24868.25586	415247.531	3	0
eE28_neg21_03	576.330688476563	LPS 22:2	106088	Glycerophospholipid	LPS	-H+	?	0	0.71704048205989	?	-1	22	2	?	'22:2	C28H51NO9P	576.334838867	0.00417484	2106.95435	12.8752317428589	True	eE28_neg21_	03	2	2. Cerebellum[WT-B]	Cerebellum[WT-B]	Cerebellum[WT]	Cerebellum	WT	B	A	yes	B	IS LPS 17:1	24868.25586	415247.531	126	0
eE28_neg21_03	578.346313476563	LPS 22:1	106089	Glycerophospholipid	LPS	-H+	?	0	0.716875572231877	?	-1	22	1	?	'22:1	C28H53NO9P	578.350708008	0.00438556	810.32635	4.8654761314392	True	eE28_neg21_	03	2	2. Cerebellum[WT-B]	Cerebellum[WT-B]	Cerebellum[WT]	Cerebellum	WT	B	A	yes	B	IS LPS 17:1	24868.25586	415247.531	49	0
eE28_neg21_03	580.361999511719	LPS 22:0	106090	Glycerophospholipid	LPS	-H+	?	0	0.716710700330943	?	-1	22	0	?	'22:0	C28H55NO9P	580.366638184	0.00462979	17287.56445	97.5534820556641	True	eE28_neg21_	03	2	2. Cerebellum[WT-B]	Cerebellum[WT-B]	Cerebellum[WT]	Cerebellum	WT	B	A	yes	B	IS LPS 17:1	24868.25586	415247.531	1035	0
eE28_neg21_03	428.207489013672	PIP 30:2	121562	Glycerophospholipid	PIP	-2H+	?	0	0.62717705851155	?	-2	30	2	?	'30:2	C39H70O16P2	?	?	0.00000	0.0000000000000	False	eE28_neg21_	03	2	2. Cerebellum[WT-B]	Cerebellum[WT-B]	Cerebellum[WT]	Cerebellum	WT	B	A	yes	B	?	?	?	0	0
eE28_neg21_03	429.215332031250	PIP 30:1	121563	Glycerophospholipid	PIP	-2H+	?	0	0.627032816082509	?	-2	30	1	?	'30:1	C39H72O16P2	429.217346191	0.00202889	1204.80029	6.8939070701599	True	eE28_neg21_	03	2	2. Cerebellum[WT-B]	Cerebellum[WT-B]	Cerebellum[WT]	Cerebellum	WT	B	A	yes	B	?	?	?	0	0
eE28_neg21_03	430.223144531250	PIP 30:0	121564	Glycerophospholipid	PIP	-2H+	?	0	0.62688860682732	?	-2	30	0	?	'30:0	C39H74O16P2	430.228363037	0.00521846	84.36982	0.3587365746498	False	eE28_neg21_	03	2	2. Cerebellum[WT-B]	Cerebellum[WT-B]	Cerebellum[WT]	Cerebellum	WT	B	A	yes	B	?	?	?	0	0
eE28_neg21_03	441.215332031250	PIP 32:3	121587	Glycerophospholipid	PIP	-2H+	?	0	0.613686102805457	?	-2	32	3	?	'32:3	C41H72O16P2	441.217193604	0.0018605	221.07378	1.0595302581787	False	eE28_neg21_	03	2	2. Cerebellum[WT-B]	Cerebellum[WT-B]	Cerebellum[WT]	Cerebellum	WT	B	A	yes	B	?	?	?	0	0
eE28_neg21_03	442.223144531250	PIP 32:2	121588	Glycerophospholipid	PIP	-2H+	?	0	0.613544963117811	?	-2	32	2	?	'32:2	C41H74O16P2	442.227905273	0.00473998	27.19230	0.1316039711237	False	eE28_neg21_	03	2	2. Cerebellum[WT-B]	Cerebellum[WT-B]	Cerebellum[WT]	Cerebellum	WT	B	A	yes	B	?	?	?	0	0
eE28_neg21_03	443.230987548828	PIP 32:1	121589	Glycerophospholipid	PIP	-2H+	?	0	0.613403855890426	?	-2	32	1	?	'32:1	C41H76O16P2	443.233276367	0.0022852	1060.02502	4.7775511741638	False	eE28_neg21_	03	2	2. Cerebellum[WT-B]	Cerebellum[WT-B]	Cerebellum[WT]	Cerebellum	WT	B	A	yes	B	?	?	?	0	0
eE28_neg21_03	444.238800048828	PIP 32:0	121590	Glycerophospholipid	PIP	-2H+	?	0	0.613262781115837	?	-2	32	0	?	'32:0	C41H78O16P2	444.243835449	0.00503094	33.67511	0.4297947883606	True	eE28_neg21_	03	2	2. Cerebellum[WT-B]	Cerebellum[WT-B]	Cerebellum[WT]	Cerebellum	WT	B	A	yes	B	?	?	?	0	0
eE28_neg21_03	454.223144531250	PIP 34:4	121612	Glycerophospholipid	PIP	-2H+	?	0	0.600485345669917	?	-2	34	4	?	'34:4	C43H74O16P2	454.227874756	0.00473205	42.16478	0.1901250928640	True	eE28_neg21_	03	2	2. Cerebellum[WT-B]	Cerebellum[WT-B]	Cerebellum[WT]	Cerebellum	WT	B	A	yes	B	?	?	?	0	0
eE28_neg21_03	455.230987548828	PIP 34:3	121613	Glycerophospholipid	PIP	-2H+	?	0	0.600347241981831	?	-2	34	3	?	'34:3	C43H76O16P2	455.233215332	0.00222722	120.24609	1.2532056570053	False	eE28_neg21_	03	2	2. Cerebellum[WT-B]	Cerebellum[WT-B]	Cerebellum[WT]	Cerebellum	WT	B	A	yes	B	?	?	?	0	0
eE28_neg21_03	456.238800048828	PIP 34:2	121614	Glycerophospholipid	PIP	-2H+	?	0	0.600209170055768	?	-2	34	2	?	'34:2	C43H78O16P2	?	?	0.00000	0.0000000000000	False	eE28_neg21_	03	2	2. Cerebellum[WT-B]	Cerebellum[WT-B]	Cerebellum[WT]	Cerebellum	WT	B	A	yes	B	?	?	?	0	0
eE28_neg21_03	457.246643066406	PIP 34:1	121615	Glycerophospholipid	PIP	-2H+	?	0	0.600071129884421	?	-2	34	1	?	'34:1	C43H80O16P2	457.248352051	0.00171696	158.98579	3.5752048492432	True	eE28_neg21_	03	2	2. Cerebellum[WT-B]	Cerebellum[WT-B]	Cerebellum[WT]	Cerebellum	WT	B	A	yes	B	?	?	?	0	0
eE28_neg21_03	458.254455566406	PIP 34:0	121616	Glycerophospholipid	PIP	-2H+	?	0	0.599933121460489	?	-2	34	0	?	'34:0	C43H82O16P2	458.259094238	0.00463058	45.34877	0.2654789984226	True	eE28_neg21_	03	2	2. Cerebellum[WT-B]	Cerebellum[WT-B]	Cerebellum[WT]	Cerebellum	WT	B	A	yes	B	?	?	?	0	0
eE28_neg21_03	467.230987548828	PIP 36:5	121637	Glycerophospholipid	PIP	-2H+	?	0	0.587568544759155	?	-2	36	5	?	'36:5	C45H76O16P2	467.232788086	0.00181536	488.42609	2.5741152763367	False	eE28_neg21_	03	2	2. Cerebellum[WT-B]	Cerebellum[WT-B]	Cerebellum[WT]	Cerebellum	WT	B	A	yes	B	?	?	?	0	0
eE28_neg21_03	468.238800048828	PIP 36:4	121638	Glycerophospholipid	PIP	-2H+	?	0	0.587433411764454	?	-2	36	4	?	'36:4	C45H78O16P2	?	?	0.00000	0.0000000000000	False	eE28_neg21_	03	2	2. Cerebellum[WT-B]	Cerebellum[WT-B]	Cerebellum[WT]	Cerebellum	WT	B	A	yes	B	?	?	?	0	0
eE28_neg21_03	469.246643066406	PIP 36:3	121639	Glycerophospholipid	PIP	-2H+	?	0	0.587298309848555	?	-2	36	3	?	'36:3	C45H80O16P2	469.248565674	0.00192224	357.73508	1.5191946029663	True	eE28_neg21_	03	2	2. Cerebellum[WT-B]	Cerebellum[WT-B]	Cerebellum[WT]	Cerebellum	WT	B	A	yes	B	?	?	?	0	0
eE28_neg21_03	470.254455566406	PIP 36:2	121640	Glycerophospholipid	PIP	-2H+	?	0	0.58716323900431	?	-2	36	2	?	'36:2	C45H82O16P2	470.257965088	0.00350065	115.42250	0.8299984931946	True	eE28_neg21_	03	2	2. Cerebellum[WT-B]	Cerebellum[WT-B]	Cerebellum[WT]	Cerebellum	WT	B	A	yes	B	?	?	?	0	0
eE28_neg21_03	471.262268066406	PIP 36:1	121641	Glycerophospholipid	PIP	-2H+	?	0	0.587028199224573	?	-2	36	1	?	'36:1	C45H84O16P2	471.263854980	0.00157705	539.21301	4.6777014732361	True	eE28_neg21_	03	2	2. Cerebellum[WT-B]	Cerebellum[WT-B]	Cerebellum[WT]	Cerebellum	WT	B	A	yes	B	?	?	?	0	0
eE28_neg21_03	472.270111083984	PIP 36:0	121642	Glycerophospholipid	PIP	-2H+	?	0	0.586893190502199	?	-2	36	0	?	'36:0	C45H86O16P2	472.272979736	0.00288443	79.40592	0.3019444346428	True	eE28_neg21_	03	2	2. Cerebellum[WT-B]	Cerebellum[WT-B]	Cerebellum[WT]	Cerebellum	WT	B	A	yes	B	?	?	?	0	0
eE28_neg21_03	480.238800048828	PIP 38:6	121662	Glycerophospholipid	PIP	-2H+	?	0	0.574929592004008	?	-2	38	6	?	'38:6	C47H78O16P2	480.241363525	0.00256723	65.67314	0.2585833668709	True	eE28_neg21_	03	2	2. Cerebellum[WT-B]	Cerebellum[WT-B]	Cerebellum[WT]	Cerebellum	WT	B	A	yes	B	?	?	?	0	0
eE28_neg21_03	481.246643066406	PIP 38:5	121663	Glycerophospholipid	PIP	-2H+	?	0	0.574797365801291	?	-2	38	5	?	'38:5	C47H80O16P2	481.250579834	0.00395351	109.78979	16.0963630676270	True	eE28_neg21_	03	2	2. Cerebellum[WT-B]	Cerebellum[WT-B]	Cerebellum[WT]	Cerebellum	WT	B	A	yes	B	?	?	?	0	0
eE28_neg21_03	482.254455566406	PIP 38:4	121664	Glycerophospholipid	PIP	-2H+	?	0	0.574665170008852	?	-2	38	4	?	'38:4	C47H82O16P2	482.257965088	0.0035247	159.50250	0.6923483610153	True	eE28_neg21_	03	2	2. Cerebellum[WT-B]	Cerebellum[WT-B]	Cerebellum[WT]	Cerebellum	WT	B	A	yes	B	?	?	?	0	0
eE28_neg21_03	483.262268066406	PIP 38:3	121665	Glycerophospholipid	PIP	-2H+	?	0	0.574533004619696	?	-2	38	3	?	'38:3	C47H84O16P2	483.264526367	0.00224977	57.34827	0.4073261916637	False	eE28_neg21_	03	2	2. Cerebellum[WT-B]	Cerebellum[WT-B]	Cerebellum[WT]	Cerebellum	WT	B	A	yes	B	?	?	?	0	0
eE28_neg21_03	484.270111083984	PIP 38:2	121666	Glycerophospholipid	PIP	-2H+	?	0	0.574400869626833	?	-2	38	2	?	'38:2	C47H86O16P2	484.272216797	0.00211684	30.40118	5.6549668312073	False	eE28_neg21_	03	2	2. Cerebellum[WT-B]	Cerebellum[WT-B]	Cerebellum[WT]	Cerebellum	WT	B	A	yes	B	?	?	?	0	0
eE28_neg21_03	485.277923583984	PIP 38:1	121667	Glycerophospholipid	PIP	-2H+	?	0	0.57426876502327	?	-2	38	1	?	'38:1	C47H88O16P2	485.282043457	0.00412967	11182.58203	58.0305328369141	True	eE28_neg21_	03	2	2. Cerebellum[WT-B]	Cerebellum[WT-B]	Cerebellum[WT]	Cerebellum	WT	B	A	yes	B	?	?	?	0	0
eE28_neg21_03	486.285766601563	PIP 38:0	121668	Glycerophospholipid	PIP	-2H+	?	0	0.574136690802019	?	-2	38	0	?	'38:0	C47H90O16P2	486.290008545	0.00424048	1670.97876	13.9446105957031	True	eE28_neg21_	03	2	2. Cerebellum[WT-B]	Cerebellum[WT-B]	Cerebellum[WT]	Cerebellum	WT	B	A	yes	B	?	?	?	0	0
eE28_neg21_03	492.238800048828	PIP 40:8	121686	Glycerophospholipid	PIP	-2H+	?	0	0.56269192242411	?	-2	40	8	?	'40:8	C49H78O16P2	492.241119385	0.00232119	45.99964	0.7027781605721	False	eE28_neg21_	03	2	2. Cerebellum[WT-B]	Cerebellum[WT-B]	Cerebellum[WT]	Cerebellum	WT	B	A	yes	B	?	?	?	0	0
eE28_neg21_03	493.246643066406	PIP 40:7	121687	Glycerophospholipid	PIP	-2H+	?	0	0.562562510723554	?	-2	40	7	?	'40:7	C49H80O16P2	493.250152588	0.00351599	131.77992	4.7422122955322	True	eE28_neg21_	03	2	2. Cerebellum[WT-B]	Cerebellum[WT-B]	Cerebellum[WT]	Cerebellum	WT	B	A	yes	B	?	?	?	0	0
eE28_neg21_03	494.254455566406	PIP 40:6	121688	Glycerophospholipid	PIP	-2H+	?	0	0.562433128785976	?	-2	40	6	?	'40:6	C49H82O16P2	494.256042480	0.00159139	53.64941	1.1880686283112	False	eE28_neg21_	03	2	2. Cerebellum[WT-B]	Cerebellum[WT-B]	Cerebellum[WT]	Cerebellum	WT	B	A	yes	B	?	?	?	0	0
eE28_neg21_03	495.262268066406	PIP 40:5	121689	Glycerophospholipid	PIP	-2H+	?	0	0.562303776604534	?	-2	40	5	?	'40:5	C49H84O16P2	495.263977051	0.00170621	32.80184	1.1811832189560	False	eE28_neg21_	03	2	2. Cerebellum[WT-B]	Cerebellum[WT-B]	Cerebellum[WT]	Cerebellum	WT	B	A	yes	B	?	?	?	0	0
eE28_neg21_03	496.270111083984	PIP 40:4	121690	Glycerophospholipid	PIP	-2H+	?	0	0.562174454172382	?	-2	40	4	?	'40:4	C49H86O16P2	496.271881104	0.00177581	1796.11340	8.2195825576782	True	eE28_neg21_	03	2	2. Cerebellum[WT-B]	Cerebellum[WT-B]	Cerebellum[WT]	Cerebellum	WT	B	A	yes	B	?	?	?	0	0
eE28_neg21_03	497.277923583984	PIP 40:3	121691	Glycerophospholipid	PIP	-2H+	?	0	0.56204516148268	?	-2	40	3	?	'40:3	C49H88O16P2	497.279724121	0.00178393	29.76393	18.9001026153564	False	eE28_neg21_	03	2	2. Cerebellum[WT-B]	Cerebellum[WT-B]	Cerebellum[WT]	Cerebellum	WT	B	A	yes	B	?	?	?	0	0
eE28_neg21_03	498.285766601563	PIP 40:2	121692	Glycerophospholipid	PIP	-2H+	?	0	0.561915898528586	?	-2	40	2	?	'40:2	C49H90O16P2	?	?	0.00000	0.0000000000000	False	eE28_neg21_	03	2	2. Cerebellum[WT-B]	Cerebellum[WT-B]	Cerebellum[WT]	Cerebellum	WT	B	A	yes	B	?	?	?	0	0
eE28_neg21_03	499.293579101563	PIP 40:1	121693	Glycerophospholipid	PIP	-2H+	?	0	0.561786665303262	?	-2	40	1	?	'40:1	C49H92O16P2	499.298278809	0.0047116	308.67850	3.5421321392059	False	eE28_neg21_	03	2	2. Cerebellum[WT-B]	Cerebellum[WT-B]	Cerebellum[WT]	Cerebellum	WT	B	A	yes	B	?	?	?	0	0
eE28_neg21_03	500.301391601563	PIP 40:0	121694	Glycerophospholipid	PIP	-2H+	?	0	0.561657461799871	?	-2	40	0	?	'40:0	C49H94O16P2	500.303741455	0.00233431	26.80620	1.0036798715591	False	eE28_neg21_	03	2	2. Cerebellum[WT-B]	Cerebellum[WT-B]	Cerebellum[WT]	Cerebellum	WT	B	A	yes	B	?	?	?	0	0
eE28_neg21_03	395.256805419922	IS LPA O-16:0	1003	Internal standard	IS LPA	-H+	?	0	0.799640134513736	?	-1	?	?	?	':	C19H40O6P	395.260070801	0.00326585	117309.99219	365.4407348632813	True	eE28_neg21_	03	2	2. Cerebellum[WT-B]	Cerebellum[WT-B]	Cerebellum[WT]	Cerebellum	WT	B	A	yes	B	?	?	?	0	0
eE28_neg21_03	508.268096923828	IS LPS 17:1	1060	Internal standard	IS LPS	-H+	?	0	0.757361464499808	?	-1	?	?	?	':	C23H43NO9P	508.271667480	0.0035734	415247.53125	1873.7985839843750	True	eE28_neg21_	03	2	2. Cerebellum[WT-B]	Cerebellum[WT-B]	Cerebellum[WT]	Cerebellum	WT	B	A	yes	B	?	?	?	0	0
eE28_neg21_04	381.204772949219	LPA 14:0	101034	Glycerophospholipid	LPA	-H+	?	0	0.815608279725609	?	-1	14	0	?	'14:0	C17H34O7P	381.207916260	0.0031442	30.45567	0.3622810244560	True	eE28_neg21_	04	2	2. Cerebellum[WT-B]	Cerebellum[WT-B]	Cerebellum[WT]	Cerebellum	WT	B	B	yes	B	IS LPA O-16:0	25719.59180	125552.867	6	0
eE28_neg21_04	407.220428466797	LPA 16:1	101047	Glycerophospholipid	LPA	-H+	?	0	0.7980640551307	?	-1	16	1	?	'16:1	C19H36O7P	?	?	0.00000	0.0000000000000	False	eE28_neg21_	04	2	2. Cerebellum[WT-B]	Cerebellum[WT-B]	Cerebellum[WT]	Cerebellum	WT	B	B	yes	B	IS LPA O-16:0	25719.59180	125552.867	0	0
eE28_neg21_04	409.236053466797	LPA 16:0	101048	Glycerophospholipid	LPA	-H+	?	0	0.797880510952417	?	-1	16	0	?	'16:0	C19H38O7P	409.239410400	0.0033599	3246.95239	10.7533597946167	True	eE28_neg21_	04	2	2. Cerebellum[WT-B]	Cerebellum[WT-B]	Cerebellum[WT]	Cerebellum	WT	B	B	yes	B	IS LPA O-16:0	25719.59180	125552.867	665	0
eE28_neg21_04	431.220428466797	LPA 18:3	101059	Glycerophospholipid	LPA	-H+	?	0	0.781076854704575	?	-1	18	3	?	'18:3	C21H36O7P	431.225219727	0.00479215	137.27766	12.0756988525391	True	eE28_neg21_	04	2	2. Cerebellum[WT-B]	Cerebellum[WT-B]	Cerebellum[WT]	Cerebellum	WT	B	B	yes	B	IS LPA O-16:0	25719.59180	125552.867	28	0
eE28_neg21_04	433.236053466797	LPA 18:2	101060	Glycerophospholipid	LPA	-H+	?	0	0.780897217357734	?	-1	18	2	?	'18:2	C21H38O7P	433.237823486	0.0017462	483.50479	4.5119252204895	True	eE28_neg21_	04	2	2. Cerebellum[WT-B]	Cerebellum[WT-B]	Cerebellum[WT]	Cerebellum	WT	B	B	yes	B	IS LPA O-16:0	25719.59180	125552.867	99	0
eE28_neg21_04	435.251708984375	LPA 18:1	101061	Glycerophospholipid	LPA	-H+	?	0	0.780717621325108	?	-1	18	1	?	'18:1	C21H40O7P	435.253387451	0.00167651	80867.71094	286.8978576660156	True	eE28_neg21_	04	2	2. Cerebellum[WT-B]	Cerebellum[WT-B]	Cerebellum[WT]	Cerebellum	WT	B	B	yes	B	IS LPA O-16:0	25719.59180	125552.867	16566	0
eE28_neg21_04	437.267364501953	LPA 18:0	101062	Glycerophospholipid	LPA	-H+	?	0	0.780538066597193	?	-1	18	0	?	'18:0	C21H42O7P	437.270996094	0.00361799	3138.68433	11.8760414123535	True	eE28_neg21_	04	2	2. Cerebellum[WT-B]	Cerebellum[WT-B]	Cerebellum[WT]	Cerebellum	WT	B	B	yes	B	IS LPA O-16:0	25719.59180	125552.867	643	0
eE28_neg21_04	457.236053466797	LPA 20:4	101072	Glycerophospholipid	LPA	-H+	?	0	0.764275421828694	?	-1	20	4	?	'20:4	C23H38O7P	457.240966797	0.00489606	85.35073	3.4682390689850	True	eE28_neg21_	04	2	2. Cerebellum[WT-B]	Cerebellum[WT-B]	Cerebellum[WT]	Cerebellum	WT	B	B	yes	B	IS LPA O-16:0	25719.59180	125552.867	17	0
eE28_neg21_04	459.251708984375	LPA 20:3	101073	Glycerophospholipid	LPA	-H+	?	0	0.764099648589216	?	-1	20	3	?	'20:3	C23H40O7P	459.253662109	0.00194804	0.00581	7.3885736465454	False	eE28_neg21_	04	2	2. Cerebellum[WT-B]	Cerebellum[WT-B]	Cerebellum[WT]	Cerebellum	WT	B	B	yes	B	IS LPA O-16:0	25719.59180	125552.867	0	0
eE28_neg21_04	461.267364501953	LPA 20:2	101074	Glycerophospholipid	LPA	-H+	?	0	0.763923915775258	?	-1	20	2	?	'20:2	C23H42O7P	461.270324707	0.00296478	26.60857	0.1103692352772	True	eE28_neg21_	04	2	2. Cerebellum[WT-B]	Cerebellum[WT-B]	Cerebellum[WT]	Cerebellum	WT	B	B	yes	B	IS LPA O-16:0	25719.59180	125552.867	5	0
eE28_neg21_04	463.283020019531	LPA 20:1	101075	Glycerophospholipid	LPA	-H+	?	0	0.763748223377524	?	-1	20	1	?	'20:1	C23H44O7P	463.287139893	0.00411168	173.90398	1.3720308542252	True	eE28_neg21_	04	2	2. Cerebellum[WT-B]	Cerebellum[WT-B]	Cerebellum[WT]	Cerebellum	WT	B	B	yes	B	IS LPA O-16:0	25719.59180	125552.867	36	0
eE28_neg21_04	465.298675537109	LPA 20:0	101076	Glycerophospholipid	LPA	-H+	?	0	0.763572571386717	?	-1	20	0	?	'20:0	C23H46O7P	465.303924561	0.00524628	474.03757	95.4452209472656	False	eE28_neg21_	04	2	2. Cerebellum[WT-B]	Cerebellum[WT-B]	Cerebellum[WT]	Cerebellum	WT	B	B	yes	B	IS LPA O-16:0	25719.59180	125552.867	97	0
eE28_neg21_04	481.236053466797	LPA 22:6	101084	Glycerophospholipid	LPA	-H+	?	0	0.748007429694605	?	-1	22	6	?	'22:6	C25H38O7P	481.239624023	0.00355316	1625.49951	9.6966657638550	True	eE28_neg21_	04	2	2. Cerebellum[WT-B]	Cerebellum[WT-B]	Cerebellum[WT]	Cerebellum	WT	B	B	yes	B	IS LPA O-16:0	25719.59180	125552.867	333	0
eE28_neg21_04	483.251708984375	LPA 22:5	101085	Glycerophospholipid	LPA	-H+	?	0	0.747835397878174	?	-1	22	5	?	'22:5	C25H40O7P	?	?	0.00000	0.0000000000000	False	eE28_neg21_	04	2	2. Cerebellum[WT-B]	Cerebellum[WT-B]	Cerebellum[WT]	Cerebellum	WT	B	B	yes	B	IS LPA O-16:0	25719.59180	125552.867	0	0
eE28_neg21_04	485.267364501953	LPA 22:4	101086	Glycerophospholipid	LPA	-H+	?	0	0.747663405626785	?	-1	22	4	?	'22:4	C25H42O7P	485.269958496	0.00258177	67.04463	0.4176218211651	True	eE28_neg21_	04	2	2. Cerebellum[WT-B]	Cerebellum[WT-B]	Cerebellum[WT]	Cerebellum	WT	B	B	yes	B	IS LPA O-16:0	25719.59180	125552.867	14	0
eE28_neg21_04	487.283020019531	LPA 22:3	101087	Glycerophospholipid	LPA	-H+	?	0	0.747491452931339	?	-1	22	3	?	'22:3	C25H44O7P	487.287872314	0.00485799	128.46500	2.6355865001678	True	eE28_neg21_	04	2	2. Cerebellum[WT-B]	Cerebellum[WT-B]	Cerebellum[WT]	Cerebellum	WT	B	B	yes	B	IS LPA O-16:0	25719.59180	125552.867	26	0
eE28_neg21_04	489.298675537109	LPA 22:2	101088	Glycerophospholipid	LPA	-H+	?	0	0.747319539782739	?	-1	22	2	?	'22:2	C25H46O7P	489.301025391	0.00237311	118.93383	461.9638061523438	False	eE28_neg21_	04	2	2. Cerebellum[WT-B]	Cerebellum[WT-B]	Cerebellum[WT]	Cerebellum	WT	B	B	yes	B	IS LPA O-16:0	25719.59180	125552.867	24	0
eE28_neg21_04	491.314300537109	LPA 22:1	101089	Glycerophospholipid	LPA	-H+	?	0	0.74714766617189	?	-1	22	1	?	'22:1	C25H48O7P	?	?	0.00000	0.0000000000000	False	eE28_neg21_	04	2	2. Cerebellum[WT-B]	Cerebellum[WT-B]	Cerebellum[WT]	Cerebellum	WT	B	B	yes	B	IS LPA O-16:0	25719.59180	125552.867	0	0
eE28_neg21_04	493.329956054688	LPA 22:0	101090	Glycerophospholipid	LPA	-H+	?	0	0.746975832089699	?	-1	22	0	?	'22:0	C25H50O7P	?	?	0.00000	0.0000000000000	False	eE28_neg21_	04	2	2. Cerebellum[WT-B]	Cerebellum[WT-B]	Cerebellum[WT]	Cerebellum	WT	B	B	yes	B	IS LPA O-16:0	25719.59180	125552.867	0	0
eE28_neg21_04	543.257568359375	LPI 14:0	120034	Glycerophospholipid	LPI	-H+	?	0	0.754513671575893	?	-1	14	0	?	'14:0	C23H44O12P	?	?	0.00000	0.0000000000000	False	eE28_neg21_	04	2	2. Cerebellum[WT-B]	Cerebellum[WT-B]	Cerebellum[WT]	Cerebellum	WT	B	B	yes	B	?	?	?	0	0
eE28_neg21_04	569.273254394531	LPI 16:1	120047	Glycerophospholipid	LPI	-H+	?	0	0.738283628743922	?	-1	16	1	?	'16:1	C25H46O12P	569.275146484	0.00191536	86677.73438	452.8460998535156	True	eE28_neg21_	04	2	2. Cerebellum[WT-B]	Cerebellum[WT-B]	Cerebellum[WT]	Cerebellum	WT	B	B	yes	B	?	?	?	0	0
eE28_neg21_04	571.288879394531	LPI 16:0	120048	Glycerophospholipid	LPI	-H+	?	0	0.738113833273111	?	-1	16	0	?	'16:0	C25H48O12P	571.292724609	0.00384607	6355.39355	42.3885574340820	True	eE28_neg21_	04	2	2. Cerebellum[WT-B]	Cerebellum[WT-B]	Cerebellum[WT]	Cerebellum	WT	B	B	yes	B	?	?	?	0	0
eE28_neg21_04	593.273254394531	LPI 18:3	120059	Glycerophospholipid	LPI	-H+	?	0	0.722568885181456	?	-1	18	3	?	'18:3	C27H46O12P	593.275329590	0.00208451	38.38530	0.5488277673721	False	eE28_neg21_	04	2	2. Cerebellum[WT-B]	Cerebellum[WT-B]	Cerebellum[WT]	Cerebellum	WT	B	B	yes	B	?	?	?	0	0
eE28_neg21_04	595.288879394531	LPI 18:2	120060	Glycerophospholipid	LPI	-H+	?	0	0.722402703893838	?	-1	18	2	?	'18:2	C27H48O12P	?	?	0.00000	0.0000000000000	False	eE28_neg21_	04	2	2. Cerebellum[WT-B]	Cerebellum[WT-B]	Cerebellum[WT]	Cerebellum	WT	B	B	yes	B	?	?	?	0	0
eE28_neg21_04	597.304565429688	LPI 18:1	120061	Glycerophospholipid	LPI	-H+	?	0	0.722236560825718	?	-1	18	1	?	'18:1	C27H50O12P	597.308593750	0.00407063	3996.29712	27.1362361907959	True	eE28_neg21_	04	2	2. Cerebellum[WT-B]	Cerebellum[WT-B]	Cerebellum[WT]	Cerebellum	WT	B	B	yes	B	?	?	?	0	0
eE28_neg21_04	599.320190429688	LPI 18:0	120062	Glycerophospholipid	LPI	-H+	?	0	0.722070455968307	?	-1	18	0	?	'18:0	C27H52O12P	599.324768066	0.00457267	106508.94531	591.9312133789063	True	eE28_neg21_	04	2	2. Cerebellum[WT-B]	Cerebellum[WT-B]	Cerebellum[WT]	Cerebellum	WT	B	B	yes	B	?	?	?	0	0
eE28_neg21_04	619.288879394531	LPI 20:4	120072	Glycerophospholipid	LPI	-H+	?	0	0.707025993916079	?	-1	20	4	?	'20:4	C29H48O12P	619.292724609	0.00381391	9789.45020	65.6281661987305	True	eE28_neg21_	04	2	2. Cerebellum[WT-B]	Cerebellum[WT-B]	Cerebellum[WT]	Cerebellum	WT	B	B	yes	B	?	?	?	0	0
eE28_neg21_04	621.304565429688	LPI 20:3	120073	Glycerophospholipid	LPI	-H+	?	0	0.706863387287897	?	-1	20	3	?	'20:3	C29H50O12P	621.308654785	0.004128	79.43657	1.7090530395508	True	eE28_neg21_	04	2	2. Cerebellum[WT-B]	Cerebellum[WT-B]	Cerebellum[WT]	Cerebellum	WT	B	B	yes	B	?	?	?	0	0
eE28_neg21_04	623.320190429688	LPI 20:2	120074	Glycerophospholipid	LPI	-H+	?	0	0.706700818057089	?	-1	20	2	?	'20:2	C29H52O12P	?	?	0.00000	0.0000000000000	False	eE28_neg21_	04	2	2. Cerebellum[WT-B]	Cerebellum[WT-B]	Cerebellum[WT]	Cerebellum	WT	B	B	yes	B	?	?	?	0	0
eE28_neg21_04	625.335815429688	LPI 20:1	120075	Glycerophospholipid	LPI	-H+	?	0	0.706538286215054	?	-1	20	1	?	'20:1	C29H54O12P	?	?	0.00000	0.0000000000000	False	eE28_neg21_	04	2	2. Cerebellum[WT-B]	Cerebellum[WT-B]	Cerebellum[WT]	Cerebellum	WT	B	B	yes	B	?	?	?	0	0
eE28_neg21_04	627.351501464844	LPI 20:0	120076	Glycerophospholipid	LPI	-H+	?	0	0.706375791753194	?	-1	20	0	?	'20:0	C29H56O12P	627.353637695	0.00216791	2839.59375	21.3131141662598	True	eE28_neg21_	04	2	2. Cerebellum[WT-B]	Cerebellum[WT-B]	Cerebellum[WT]	Cerebellum	WT	B	B	yes	B	?	?	?	0	0
eE28_neg21_04	643.288879394531	LPI 22:6	120084	Glycerophospholipid	LPI	-H+	?	0	0.691976585052318	?	-1	22	6	?	'22:6	C31H48O12P	643.293579102	0.00468549	405.11758	2.8803617954254	True	eE28_neg21_	04	2	2. Cerebellum[WT-B]	Cerebellum[WT-B]	Cerebellum[WT]	Cerebellum	WT	B	B	yes	B	?	?	?	0	0
eE28_neg21_04	645.304565429688	LPI 22:5	120085	Glycerophospholipid	LPI	-H+	?	0	0.691817439589147	?	-1	22	5	?	'22:5	C31H50O12P	?	?	0.00000	0.0000000000000	False	eE28_neg21_	04	2	2. Cerebellum[WT-B]	Cerebellum[WT-B]	Cerebellum[WT]	Cerebellum	WT	B	B	yes	B	?	?	?	0	0
eE28_neg21_04	647.320190429688	LPI 22:4	120086	Glycerophospholipid	LPI	-H+	?	0	0.691658330727327	?	-1	22	4	?	'22:4	C31H52O12P	?	?	0.00000	0.0000000000000	False	eE28_neg21_	04	2	2. Cerebellum[WT-B]	Cerebellum[WT-B]	Cerebellum[WT]	Cerebellum	WT	B	B	yes	B	?	?	?	0	0
eE28_neg21_04	649.335815429688	LPI 22:3	120087	Glycerophospholipid	LPI	-H+	?	0	0.691499258458441	?	-1	22	3	?	'22:3	C31H54O12P	?	?	0.00000	0.0000000000000	False	eE28_neg21_	04	2	2. Cerebellum[WT-B]	Cerebellum[WT-B]	Cerebellum[WT]	Cerebellum	WT	B	B	yes	B	?	?	?	0	0
eE28_neg21_04	651.351501464844	LPI 22:2	120088	Glycerophospholipid	LPI	-H+	?	0	0.691340222774073	?	-1	22	2	?	'22:2	C31H56O12P	?	?	0.00000	0.0000000000000	False	eE28_neg21_	04	2	2. Cerebellum[WT-B]	Cerebellum[WT-B]	Cerebellum[WT]	Cerebellum	WT	B	B	yes	B	?	?	?	0	0
eE28_neg21_04	653.367126464844	LPI 22:1	120089	Glycerophospholipid	LPI	-H+	?	0	0.69118122366581	?	-1	22	1	?	'22:1	C31H58O12P	653.370300293	0.00318184	35.19246	0.9871864318848	True	eE28_neg21_	04	2	2. Cerebellum[WT-B]	Cerebellum[WT-B]	Cerebellum[WT]	Cerebellum	WT	B	B	yes	B	?	?	?	0	0
eE28_neg21_04	655.382812500000	LPI 22:0	120090	Glycerophospholipid	LPI	-H+	?	0	0.691022261125238	?	-1	22	0	?	'22:0	C31H60O12P	?	?	0.00000	0.0000000000000	False	eE28_neg21_	04	2	2. Cerebellum[WT-B]	Cerebellum[WT-B]	Cerebellum[WT]	Cerebellum	WT	B	B	yes	B	?	?	?	0	0
eE28_neg21_04	468.236785888672	LPS 14:0	106034	Glycerophospholipid	LPS	-H+	?	0	0.782562375174225	?	-1	14	0	?	'14:0	C20H39NO9P	468.241424561	0.00464483	99.11609	0.5990647077560	True	eE28_neg21_	04	2	2. Cerebellum[WT-B]	Cerebellum[WT-B]	Cerebellum[WT]	Cerebellum	WT	B	B	yes	B	IS LPS 17:1	24868.25586	429931.938	6	0
eE28_neg21_04	494.252441406250	LPS 16:1	106047	Glycerophospholipid	LPS	-H+	?	0	0.765728987859665	?	-1	16	1	?	'16:1	C22H41NO9P	494.256042480	0.00360288	171.08234	1.1499354839325	True	eE28_neg21_	04	2	2. Cerebellum[WT-B]	Cerebellum[WT-B]	Cerebellum[WT]	Cerebellum	WT	B	B	yes	B	IS LPS 17:1	24868.25586	429931.938	10	0
eE28_neg21_04	496.268096923828	LPS 16:0	106048	Glycerophospholipid	LPS	-H+	?	0	0.765552880319224	?	-1	16	0	?	'16:0	C22H43NO9P	496.271881104	0.00378683	1734.15063	8.2019186019897	True	eE28_neg21_	04	2	2. Cerebellum[WT-B]	Cerebellum[WT-B]	Cerebellum[WT]	Cerebellum	WT	B	B	yes	B	IS LPS 17:1	24868.25586	429931.938	100	0
eE28_neg21_04	518.252441406250	LPS 18:3	106059	Glycerophospholipid	LPS	-H+	?	0	0.749430055831289	?	-1	18	3	?	'18:3	C24H41NO9P	518.254699707	0.00228331	53.35253	0.8646736145020	False	eE28_neg21_	04	2	2. Cerebellum[WT-B]	Cerebellum[WT-B]	Cerebellum[WT]	Cerebellum	WT	B	B	yes	B	IS LPS 17:1	24868.25586	429931.938	3	0
eE28_neg21_04	520.268066406250	LPS 18:2	106060	Glycerophospholipid	LPS	-H+	?	0	0.74925769682966	?	-1	18	2	?	'18:2	C24H43NO9P	520.271362305	0.00327773	452.02328	1.9711446762085	True	eE28_neg21_	04	2	2. Cerebellum[WT-B]	Cerebellum[WT-B]	Cerebellum[WT]	Cerebellum	WT	B	B	yes	B	IS LPS 17:1	24868.25586	429931.938	26	0
eE28_neg21_04	522.283752441406	LPS 18:1	106061	Glycerophospholipid	LPS	-H+	?	0	0.749085377468322	?	-1	18	1	?	'18:1	C24H45NO9P	522.287414551	0.00366916	174953.48438	811.1367187500000	True	eE28_neg21_	04	2	2. Cerebellum[WT-B]	Cerebellum[WT-B]	Cerebellum[WT]	Cerebellum	WT	B	B	yes	B	IS LPS 17:1	24868.25586	429931.938	10120	0
eE28_neg21_04	524.299377441406	LPS 18:0	106062	Glycerophospholipid	LPS	-H+	?	0	0.748913097738159	?	-1	18	0	?	'18:0	C24H47NO9P	524.302734375	0.00333209	189792.67188	894.2546997070313	True	eE28_neg21_	04	2	2. Cerebellum[WT-B]	Cerebellum[WT-B]	Cerebellum[WT]	Cerebellum	WT	B	B	yes	B	IS LPS 17:1	24868.25586	429931.938	10978	0
eE28_neg21_04	544.268066406250	LPS 20:4	106072	Glycerophospholipid	LPS	-H+	?	0	0.733309364631215	?	-1	20	4	?	'20:4	C26H43NO9P	544.272460938	0.00435238	6850.39600	40.0194778442383	True	eE28_neg21_	04	2	2. Cerebellum[WT-B]	Cerebellum[WT-B]	Cerebellum[WT]	Cerebellum	WT	B	B	yes	B	IS LPS 17:1	24868.25586	429931.938	396	0
eE28_neg21_04	546.283752441406	LPS 20:3	106073	Glycerophospholipid	LPS	-H+	?	0	0.733140713175367	?	-1	20	3	?	'20:3	C26H45NO9P	546.286254883	0.0024942	2592.28369	18.3325119018555	False	eE28_neg21_	04	2	2. Cerebellum[WT-B]	Cerebellum[WT-B]	Cerebellum[WT]	Cerebellum	WT	B	B	yes	B	IS LPS 17:1	24868.25586	429931.938	150	0
eE28_neg21_04	548.299377441406	LPS 20:2	106074	Glycerophospholipid	LPS	-H+	?	0	0.732972100507122	?	-1	20	2	?	'20:2	C26H47NO9P	548.303955078	0.00455941	514.56750	3.1645371913910	True	eE28_neg21_	04	2	2. Cerebellum[WT-B]	Cerebellum[WT-B]	Cerebellum[WT]	Cerebellum	WT	B	B	yes	B	IS LPS 17:1	24868.25586	429931.938	30	0
eE28_neg21_04	550.315063476563	LPS 20:1	106075	Glycerophospholipid	LPS	-H+	?	0	0.732803526617561	?	-1	20	1	?	'20:1	C26H49NO9P	550.319458008	0.00441502	2720.76636	14.7188253402710	True	eE28_neg21_	04	2	2. Cerebellum[WT-B]	Cerebellum[WT-B]	Cerebellum[WT]	Cerebellum	WT	B	B	yes	B	IS LPS 17:1	24868.25586	429931.938	157	0
eE28_neg21_04	552.330688476563	LPS 20:0	106076	Glycerophospholipid	LPS	-H+	?	0	0.732634991497766	?	-1	20	0	?	'20:0	C26H51NO9P	552.335083008	0.00437299	825.46729	4.4043440818787	True	eE28_neg21_	04	2	2. Cerebellum[WT-B]	Cerebellum[WT-B]	Cerebellum[WT]	Cerebellum	WT	B	B	yes	B	IS LPS 17:1	24868.25586	429931.938	48	0
eE28_neg21_04	568.268066406250	LPS 22:6	106084	Glycerophospholipid	LPS	-H+	?	0	0.717700500817264	?	-1	22	6	?	'22:6	C28H43NO9P	568.272277832	0.00419421	381092.28125	1994.8360595703125	True	eE28_neg21_	04	2	2. Cerebellum[WT-B]	Cerebellum[WT-B]	Cerebellum[WT]	Cerebellum	WT	B	B	yes	B	IS LPS 17:1	24868.25586	429931.938	22043	0
eE28_neg21_04	570.283752441406	LPS 22:5	106085	Glycerophospholipid	LPS	-H+	?	0	0.717535439193665	?	-1	22	5	?	'22:5	C28H45NO9P	570.288391113	0.00464887	1822.21985	45.1443786621094	True	eE28_neg21_	04	2	2. Cerebellum[WT-B]	Cerebellum[WT-B]	Cerebellum[WT]	Cerebellum	WT	B	B	yes	B	IS LPS 17:1	24868.25586	429931.938	105	0
eE28_neg21_04	572.299377441406	LPS 22:4	106086	Glycerophospholipid	LPS	-H+	?	0	0.717370415532057	?	-1	22	4	?	'22:4	C28H47NO9P	572.303588867	0.00421678	3364.08203	26.4604835510254	True	eE28_neg21_	04	2	2. Cerebellum[WT-B]	Cerebellum[WT-B]	Cerebellum[WT]	Cerebellum	WT	B	B	yes	B	IS LPS 17:1	24868.25586	429931.938	195	0
eE28_neg21_04	574.315063476563	LPS 22:3	106087	Glycerophospholipid	LPS	-H+	?	0	0.717205429823708	?	-1	22	3	?	'22:3	C28H49NO9P	?	?	0.00000	0.0000000000000	False	eE28_neg21_	04	2	2. Cerebellum[WT-B]	Cerebellum[WT-B]	Cerebellum[WT]	Cerebellum	WT	B	B	yes	B	IS LPS 17:1	24868.25586	429931.938	0	0
eE28_neg21_04	576.330688476563	LPS 22:2	106088	Glycerophospholipid	LPS	-H+	?	0	0.71704048205989	?	-1	22	2	?	'22:2	C28H51NO9P	576.334838867	0.00417484	2113.16577	12.5005702972412	True	eE28_neg21_	04	2	2. Cerebellum[WT-B]	Cerebellum[WT-B]	Cerebellum[WT]	Cerebellum	WT	B	B	yes	B	IS LPS 17:1	24868.25586	429931.938	122	0
eE28_neg21_04	578.346313476563	LPS 22:1	106089	Glycerophospholipid	LPS	-H+	?	0	0.716875572231877	?	-1	22	1	?	'22:1	C28H53NO9P	578.350708008	0.00438556	870.69324	4.6073198318481	True	eE28_neg21_	04	2	2. Cerebellum[WT-B]	Cerebellum[WT-B]	Cerebellum[WT]	Cerebellum	WT	B	B	yes	B	IS LPS 17:1	24868.25586	429931.938	50	0
eE28_neg21_04	580.361999511719	LPS 22:0	106090	Glycerophospholipid	LPS	-H+	?	0	0.716710700330943	?	-1	22	0	?	'22:0	C28H55NO9P	580.366638184	0.00462979	19254.58008	106.4691314697266	True	eE28_neg21_	04	2	2. Cerebellum[WT-B]	Cerebellum[WT-B]	Cerebellum[WT]	Cerebellum	WT	B	B	yes	B	IS LPS 17:1	24868.25586	429931.938	1114	0
eE28_neg21_04	428.207489013672	PIP 30:2	121562	Glycerophospholipid	PIP	-2H+	?	0	0.62717705851155	?	-2	30	2	?	'30:2	C39H70O16P2	?	?	0.00000	0.0000000000000	False	eE28_neg21_	04	2	2. Cerebellum[WT-B]	Cerebellum[WT-B]	Cerebellum[WT]	Cerebellum	WT	B	B	yes	B	?	?	?	0	0
eE28_neg21_04	429.215332031250	PIP 30:1	121563	Glycerophospholipid	PIP	-2H+	?	0	0.627032816082509	?	-2	30	1	?	'30:1	C39H72O16P2	429.217346191	0.00202889	1146.96594	6.0576076507568	False	eE28_neg21_	04	2	2. Cerebellum[WT-B]	Cerebellum[WT-B]	Cerebellum[WT]	Cerebellum	WT	B	B	yes	B	?	?	?	0	0
eE28_neg21_04	430.223144531250	PIP 30:0	121564	Glycerophospholipid	PIP	-2H+	?	0	0.62688860682732	?	-2	30	0	?	'30:0	C39H74O16P2	?	?	0.00000	0.0000000000000	False	eE28_neg21_	04	2	2. Cerebellum[WT-B]	Cerebellum[WT-B]	Cerebellum[WT]	Cerebellum	WT	B	B	yes	B	?	?	?	0	0
eE28_neg21_04	441.215332031250	PIP 32:3	121587	Glycerophospholipid	PIP	-2H+	?	0	0.613686102805457	?	-2	32	3	?	'32:3	C41H72O16P2	441.217193604	0.00186059	224.91074	1.2410674095154	False	eE28_neg21_	04	2	2. Cerebellum[WT-B]	Cerebellum[WT-B]	Cerebellum[WT]	Cerebellum	WT	B	B	yes	B	?	?	?	0	0
eE28_neg21_04	442.223144531250	PIP 32:2	121588	Glycerophospholipid	PIP	-2H+	?	0	0.613544963117811	?	-2	32	2	?	'32:2	C41H74O16P2	?	?	0.00000	0.0000000000000	False	eE28_neg21_	04	2	2. Cerebellum[WT-B]	Cerebellum[WT-B]	Cerebellum[WT]	Cerebellum	WT	B	B	yes	B	?	?	?	0	0
eE28_neg21_04	443.230987548828	PIP 32:1	121589	Glycerophospholipid	PIP	-2H+	?	0	0.613403855890426	?	-2	32	1	?	'32:1	C41H76O16P2	443.233276367	0.0022852	986.19641	4.1934752464294	False	eE28_neg21_	04	2	2. Cerebellum[WT-B]	Cerebellum[WT-B]	Cerebellum[WT]	Cerebellum	WT	B	B	yes	B	?	?	?	0	0
eE28_neg21_04	444.238800048828	PIP 32:0	121590	Glycerophospholipid	PIP	-2H+	?	0	0.613262781115837	?	-2	32	0	?	'32:0	C41H78O16P2	?	?	0.00000	0.0000000000000	False	eE28_neg21_	04	2	2. Cerebellum[WT-B]	Cerebellum[WT-B]	Cerebellum[WT]	Cerebellum	WT	B	B	yes	B	?	?	?	0	0
eE28_neg21_04	454.223144531250	PIP 34:4	121612	Glycerophospholipid	PIP	-2H+	?	0	0.600485345669917	?	-2	34	4	?	'34:4	C43H74O16P2	?	?	0.00000	0.0000000000000	False	eE28_neg21_	04	2	2. Cerebellum[WT-B]	Cerebellum[WT-B]	Cerebellum[WT]	Cerebellum	WT	B	B	yes	B	?	?	?	0	0
eE28_neg21_04	455.230987548828	PIP 34:3	121613	Glycerophospholipid	PIP	-2H+	?	0	0.600347241981831	?	-2	34	3	?	'34:3	C43H76O16P2	455.233215332	0.00222722	151.05968	1.4763538837433	False	eE28_neg21_	04	2	2. Cerebellum[WT-B]	Cerebellum[WT-B]	Cerebellum[WT]	Cerebellum	WT	B	B	yes	B	?	?	?	0	0
eE28_neg21_04	456.238800048828	PIP 34:2	121614	Glycerophospholipid	PIP	-2H+	?	0	0.600209170055768	?	-2	34	2	?	'34:2	C43H78O16P2	456.241882324	0.00306374	37.12723	0.1174243912101	True	eE28_neg21_	04	2	2. Cerebellum[WT-B]	Cerebellum[WT-B]	Cerebellum[WT]	Cerebellum	WT	B	B	yes	B	?	?	?	0	0
eE28_neg21_04	457.246643066406	PIP 34:1	121615	Glycerophospholipid	PIP	-2H+	?	0	0.600071129884421	?	-2	34	1	?	'34:1	C43H80O16P2	457.248352051	0.00171696	470.72229	2.2394013404846	True	eE28_neg21_	04	2	2. Cerebellum[WT-B]	Cerebellum[WT-B]	Cerebellum[WT]	Cerebellum	WT	B	B	yes	B	?	?	?	0	0
eE28_neg21_04	458.254455566406	PIP 34:0	121616	Glycerophospholipid	PIP	-2H+	?	0	0.599933121460489	?	-2	34	0	?	'34:0	C43H82O16P2	458.258148193	0.00370255	30.14003	0.2565651535988	True	eE28_neg21_	04	2	2. Cerebellum[WT-B]	Cerebellum[WT-B]	Cerebellum[WT]	Cerebellum	WT	B	B	yes	B	?	?	?	0	0
eE28_neg21_04	467.230987548828	PIP 36:5	121637	Glycerophospholipid	PIP	-2H+	?	0	0.587568544759155	?	-2	36	5	?	'36:5	C45H76O16P2	467.232788086	0.00181536	374.65118	1.6986790895462	False	eE28_neg21_	04	2	2. Cerebellum[WT-B]	Cerebellum[WT-B]	Cerebellum[WT]	Cerebellum	WT	B	B	yes	B	?	?	?	0	0
eE28_neg21_04	468.238800048828	PIP 36:4	121638	Glycerophospholipid	PIP	-2H+	?	0	0.587433411764454	?	-2	36	4	?	'36:4	C45H78O16P2	468.241424561	0.00263346	99.11609	0.5990647077560	True	eE28_neg21_	04	2	2. Cerebellum[WT-B]	Cerebellum[WT-B]	Cerebellum[WT]	Cerebellum	WT	B	B	yes	B	?	?	?	0	0
eE28_neg21_04	469.246643066406	PIP 36:3	121639	Glycerophospholipid	PIP	-2H+	?	0	0.587298309848555	?	-2	36	3	?	'36:3	C45H80O16P2	469.248565674	0.00192224	483.65683	2.0849657058716	False	eE28_neg21_	04	2	2. Cerebellum[WT-B]	Cerebellum[WT-B]	Cerebellum[WT]	Cerebellum	WT	B	B	yes	B	?	?	?	0	0
eE28_neg21_04	470.254455566406	PIP 36:2	121640	Glycerophospholipid	PIP	-2H+	?	0	0.58716323900431	?	-2	36	2	?	'36:2	C45H82O16P2	470.257965088	0.00350065	100.75091	0.5449309349060	True	eE28_neg21_	04	2	2. Cerebellum[WT-B]	Cerebellum[WT-B]	Cerebellum[WT]	Cerebellum	WT	B	B	yes	B	?	?	?	0	0
eE28_neg21_04	471.262268066406	PIP 36:1	121641	Glycerophospholipid	PIP	-2H+	?	0	0.587028199224573	?	-2	36	1	?	'36:1	C45H84O16P2	471.264831543	0.00254303	464.32123	3.9506583213806	False	eE28_neg21_	04	2	2. Cerebellum[WT-B]	Cerebellum[WT-B]	Cerebellum[WT]	Cerebellum	WT	B	B	yes	B	?	?	?	0	0
eE28_neg21_04	472.270111083984	PIP 36:0	121642	Glycerophospholipid	PIP	-2H+	?	0	0.586893190502199	?	-2	36	0	?	'36:0	C45H86O16P2	472.273956299	0.00385084	116.81775	1.2280433177948	True	eE28_neg21_	04	2	2. Cerebellum[WT-B]	Cerebellum[WT-B]	Cerebellum[WT]	Cerebellum	WT	B	B	yes	B	?	?	?	0	0
eE28_neg21_04	480.238800048828	PIP 38:6	121662	Glycerophospholipid	PIP	-2H+	?	0	0.574929592004008	?	-2	38	6	?	'38:6	C47H78O16P2	480.242370605	0.00356095	34.42002	0.1741492450237	True	eE28_neg21_	04	2	2. Cerebellum[WT-B]	Cerebellum[WT-B]	Cerebellum[WT]	Cerebellum	WT	B	B	yes	B	?	?	?	0	0
eE28_neg21_04	481.246643066406	PIP 38:5	121663	Glycerophospholipid	PIP	-2H+	?	0	0.574797365801291	?	-2	38	5	?	'38:5	C47H80O16P2	481.249572754	0.00295679	159.49313	3.7134857177734	True	eE28_neg21_	04	2	2. Cerebellum[WT-B]	Cerebellum[WT-B]	Cerebellum[WT]	Cerebellum	WT	B	B	yes	B	?	?	?	0	0
eE28_neg21_04	482.254455566406	PIP 38:4	121664	Glycerophospholipid	PIP	-2H+	?	0	0.574665170008852	?	-2	38	4	?	'38:4	C47H82O16P2	482.257965088	0.0035247	305.27866	1.4711141586304	True	eE28_neg21_	04	2	2. Cerebellum[WT-B]	Cerebellum[WT-B]	Cerebellum[WT]	Cerebellum	WT	B	B	yes	B	?	?	?	0	0
eE28_neg21_04	483.262268066406	PIP 38:3	121665	Glycerophospholipid	PIP	-2H+	?	0	0.574533004619696	?	-2	38	3	?	'38:3	C47H84O16P2	483.264526367	0.00224974	69.47203	37.3551673889160	False	eE28_neg21_	04	2	2. Cerebellum[WT-B]	Cerebellum[WT-B]	Cerebellum[WT]	Cerebellum	WT	B	B	yes	B	?	?	?	0	0
eE28_neg21_04	484.270111083984	PIP 38:2	121666	Glycerophospholipid	PIP	-2H+	?	0	0.574400869626833	?	-2	38	2	?	'38:2	C47H86O16P2	484.275238037	0.00513561	66.65475	5.9158115386963	False	eE28_neg21_	04	2	2. Cerebellum[WT-B]	Cerebellum[WT-B]	Cerebellum[WT]	Cerebellum	WT	B	B	yes	B	?	?	?	0	0
eE28_neg21_04	485.277923583984	PIP 38:1	121667	Glycerophospholipid	PIP	-2H+	?	0	0.57426876502327	?	-2	38	1	?	'38:1	C47H88O16P2	485.282043457	0.00412966	10190.62598	54.3082885742188	True	eE28_neg21_	04	2	2. Cerebellum[WT-B]	Cerebellum[WT-B]	Cerebellum[WT]	Cerebellum	WT	B	B	yes	B	?	?	?	0	0
eE28_neg21_04	486.285766601563	PIP 38:0	121668	Glycerophospholipid	PIP	-2H+	?	0	0.574136690802019	?	-2	38	0	?	'38:0	C47H90O16P2	486.290008545	0.00424047	958.99579	10.1069793701172	True	eE28_neg21_	04	2	2. Cerebellum[WT-B]	Cerebellum[WT-B]	Cerebellum[WT]	Cerebellum	WT	B	B	yes	B	?	?	?	0	0
eE28_neg21_04	492.238800048828	PIP 40:8	121686	Glycerophospholipid	PIP	-2H+	?	0	0.56269192242411	?	-2	40	8	?	'40:8	C49H78O16P2	?	?	0.00000	0.0000000000000	False	eE28_neg21_	04	2	2. Cerebellum[WT-B]	Cerebellum[WT-B]	Cerebellum[WT]	Cerebellum	WT	B	B	yes	B	?	?	?	0	0
eE28_neg21_04	493.246643066406	PIP 40:7	121687	Glycerophospholipid	PIP	-2H+	?	0	0.562562510723554	?	-2	40	7	?	'40:7	C49H80O16P2	493.250152588	0.0035162	92.86246	0.9744616150856	True	eE28_neg21_	04	2	2. Cerebellum[WT-B]	Cerebellum[WT-B]	Cerebellum[WT]	Cerebellum	WT	B	B	yes	B	?	?	?	0	0
eE28_neg21_04	494.254455566406	PIP 40:6	121688	Glycerophospholipid	PIP	-2H+	?	0	0.562433128785976	?	-2	40	6	?	'40:6	C49H82O16P2	494.256042480	0.0015915	171.08234	1.1499354839325	True	eE28_neg21_	04	2	2. Cerebellum[WT-B]	Cerebellum[WT-B]	Cerebellum[WT]	Cerebellum	WT	B	B	yes	B	?	?	?	0	0
eE28_neg21_04	495.262268066406	PIP 40:5	121689	Glycerophospholipid	PIP	-2H+	?	0	0.562303776604534	?	-2	40	5	?	'40:5	C49H84O16P2	495.263977051	0.00170592	63.86263	3.1496961116791	True	eE28_neg21_	04	2	2. Cerebellum[WT-B]	Cerebellum[WT-B]	Cerebellum[WT]	Cerebellum	WT	B	B	yes	B	?	?	?	0	0
eE28_neg21_04	496.270111083984	PIP 40:4	121690	Glycerophospholipid	PIP	-2H+	?	0	0.562174454172382	?	-2	40	4	?	'40:4	C49H86O16P2	496.271881104	0.00177545	1734.15063	8.2019186019897	True	eE28_neg21_	04	2	2. Cerebellum[WT-B]	Cerebellum[WT-B]	Cerebellum[WT]	Cerebellum	WT	B	B	yes	B	?	?	?	0	0
eE28_neg21_04	497.277923583984	PIP 40:3	121691	Glycerophospholipid	PIP	-2H+	?	0	0.56204516148268	?	-2	40	3	?	'40:3	C49H88O16P2	497.279724121	0.00178393	24.72845	1.9434281587601	False	eE28_neg21_	04	2	2. Cerebellum[WT-B]	Cerebellum[WT-B]	Cerebellum[WT]	Cerebellum	WT	B	B	yes	B	?	?	?	0	0
eE28_neg21_04	498.285766601563	PIP 40:2	121692	Glycerophospholipid	PIP	-2H+	?	0	0.561915898528586	?	-2	40	2	?	'40:2	C49H90O16P2	?	?	0.00000	0.0000000000000	False	eE28_neg21_	04	2	2. Cerebellum[WT-B]	Cerebellum[WT-B]	Cerebellum[WT]	Cerebellum	WT	B	B	yes	B	?	?	?	0	0
eE28_neg21_04	499.293579101563	PIP 40:1	121693	Glycerophospholipid	PIP	-2H+	?	0	0.561786665303262	?	-2	40	1	?	'40:1	C49H92O16P2	?	?	0.00000	0.0000000000000	False	eE28_neg21_	04	2	2. Cerebellum[WT-B]	Cerebellum[WT-B]	Cerebellum[WT]	Cerebellum	WT	B	B	yes	B	?	?	?	0	0
eE28_neg21_04	500.301391601563	PIP 40:0	121694	Glycerophospholipid	PIP	-2H+	?	0	0.561657461799871	?	-2	40	0	?	'40:0	C49H94O16P2	500.304809570	0.00339096	28.52044	0.4880929887295	True	eE28_neg21_	04	2	2. Cerebellum[WT-B]	Cerebellum[WT-B]	Cerebellum[WT]	Cerebellum	WT	B	B	yes	B	?	?	?	0	0
eE28_neg21_04	395.256805419922	IS LPA O-16:0	1003	Internal standard	IS LPA	-H+	?	0	0.799640134513736	?	-1	?	?	?	':	C19H40O6P	395.260070801	0.00326585	125552.86719	389.0700378417969	True	eE28_neg21_	04	2	2. Cerebellum[WT-B]	Cerebellum[WT-B]	Cerebellum[WT]	Cerebellum	WT	B	B	yes	B	?	?	?	0	0
eE28_neg21_04	508.268096923828	IS LPS 17:1	1060	Internal standard	IS LPS	-H+	?	0	0.757361464499808	?	-1	?	?	?	':	C23H43NO9P	508.271667480	0.0035734	429931.93750	1939.8796386718750	True	eE28_neg21_	04	2	2. Cerebellum[WT-B]	Cerebellum[WT-B]	Cerebellum[WT]	Cerebellum	WT	B	B	yes	B	?	?	?	0	0
eE28_neg21_05	381.204772949219	LPA 14:0	101034	Glycerophospholipid	LPA	-H+	?	0	0.815608279725609	?	-1	14	0	?	'14:0	C17H34O7P	381.208740234	0.00399167	52.85762	0.2061353623867	True	eE28_neg21_	05	3	3. Cerebellum[KO-A]	Cerebellum[KO-A]	Cerebellum[KO]	Cerebellum	KO	C	A	yes	A	IS LPA O-16:0	25719.59180	21946.895	62	0
eE28_neg21_05	407.220428466797	LPA 16:1	101047	Glycerophospholipid	LPA	-H+	?	0	0.7980640551307	?	-1	16	1	?	'16:1	C19H36O7P	407.222381592	0.00195517	17.05942	4.6541056632996	False	eE28_neg21_	05	3	3. Cerebellum[KO-A]	Cerebellum[KO-A]	Cerebellum[KO]	Cerebellum	KO	C	A	yes	A	IS LPA O-16:0	25719.59180	21946.895	20	0
eE28_neg21_05	409.236053466797	LPA 16:0	101048	Glycerophospholipid	LPA	-H+	?	0	0.797880510952417	?	-1	16	0	?	'16:0	C19H38O7P	409.238861084	0.00278572	578.06787	2.1305267810822	True	eE28_neg21_	05	3	3. Cerebellum[KO-A]	Cerebellum[KO-A]	Cerebellum[KO]	Cerebellum	KO	C	A	yes	A	IS LPA O-16:0	25719.59180	21946.895	677	0
eE28_neg21_05	431.220428466797	LPA 18:3	101059	Glycerophospholipid	LPA	-H+	?	0	0.781076854704575	?	-1	18	3	?	'18:3	C21H36O7P	431.224121094	0.00371853	118.95859	7.8489875793457	True	eE28_neg21_	05	3	3. Cerebellum[KO-A]	Cerebellum[KO-A]	Cerebellum[KO]	Cerebellum	KO	C	A	yes	A	IS LPA O-16:0	25719.59180	21946.895	139	0
eE28_neg21_05	433.236053466797	LPA 18:2	101060	Glycerophospholipid	LPA	-H+	?	0	0.780897217357734	?	-1	18	2	?	'18:2	C21H38O7P	433.239593506	0.00353121	14.10724	0.0544372983277	True	eE28_neg21_	05	3	3. Cerebellum[KO-A]	Cerebellum[KO-A]	Cerebellum[KO]	Cerebellum	KO	C	A	yes	A	IS LPA O-16:0	25719.59180	21946.895	17	0
eE28_neg21_05	435.251708984375	LPA 18:1	101061	Glycerophospholipid	LPA	-H+	?	0	0.780717621325108	?	-1	18	1	?	'18:1	C21H40O7P	435.253479004	0.0017716	2244.51978	9.2347288131714	True	eE28_neg21_	05	3	3. Cerebellum[KO-A]	Cerebellum[KO-A]	Cerebellum[KO]	Cerebellum	KO	C	A	yes	A	IS LPA O-16:0	25719.59180	21946.895	2630	0
eE28_neg21_05	437.267364501953	LPA 18:0	101062	Glycerophospholipid	LPA	-H+	?	0	0.780538066597193	?	-1	18	0	?	'18:0	C21H42O7P	437.270538330	0.00318799	280.08035	1.1684589385986	True	eE28_neg21_	05	3	3. Cerebellum[KO-A]	Cerebellum[KO-A]	Cerebellum[KO]	Cerebellum	KO	C	A	yes	A	IS LPA O-16:0	25719.59180	21946.895	328	0
eE28_neg21_05	457.236053466797	LPA 20:4	101072	Glycerophospholipid	LPA	-H+	?	0	0.764275421828694	?	-1	20	4	?	'20:4	C23H38O7P	?	?	0.00000	0.0000000000000	False	eE28_neg21_	05	3	3. Cerebellum[KO-A]	Cerebellum[KO-A]	Cerebellum[KO]	Cerebellum	KO	C	A	yes	A	IS LPA O-16:0	25719.59180	21946.895	0	0
eE28_neg21_05	459.251708984375	LPA 20:3	101073	Glycerophospholipid	LPA	-H+	?	0	0.764099648589216	?	-1	20	3	?	'20:3	C23H40O7P	459.256896973	0.00518301	18.13561	1.4738535881042	False	eE28_neg21_	05	3	3. Cerebellum[KO-A]	Cerebellum[KO-A]	Cerebellum[KO]	Cerebellum	KO	C	A	yes	A	IS LPA O-16:0	25719.59180	21946.895	21	0
eE28_neg21_05	461.267364501953	LPA 20:2	101074	Glycerophospholipid	LPA	-H+	?	0	0.763923915775258	?	-1	20	2	?	'20:2	C23H42O7P	?	?	0.00000	0.0000000000000	False	eE28_neg21_	05	3	3. Cerebellum[KO-A]	Cerebellum[KO-A]	Cerebellum[KO]	Cerebellum	KO	C	A	yes	A	IS LPA O-16:0	25719.59180	21946.895	0	0
eE28_neg21_05	463.283020019531	LPA 20:1	101075	Glycerophospholipid	LPA	-H+	?	0	0.763748223377524	?	-1	20	1	?	'20:1	C23H44O7P	463.286193848	0.00317014	52.75763	0.1915369182825	True	eE28_neg21_	05	3	3. Cerebellum[KO-A]	Cerebellum[KO-A]	Cerebellum[KO]	Cerebellum	KO	C	A	yes	A	IS LPA O-16:0	25719.59180	21946.895	62	0
eE28_neg21_05	465.298675537109	LPA 20:0	101076	Glycerophospholipid	LPA	-H+	?	0	0.763572571386717	?	-1	20	0	?	'20:0	C23H46O7P	465.304199219	0.00552271	134.04607	4.8656420707703	False	eE28_neg21_	05	3	3. Cerebellum[KO-A]	Cerebellum[KO-A]	Cerebellum[KO]	Cerebellum	KO	C	A	yes	A	IS LPA O-16:0	25719.59180	21946.895	157	0
eE28_neg21_05	481.236053466797	LPA 22:6	101084	Glycerophospholipid	LPA	-H+	?	0	0.748007429694605	?	-1	22	6	?	'22:6	C25H38O7P	481.240112305	0.00404043	56.47871	7.4080176353455	True	eE28_neg21_	05	3	3. Cerebellum[KO-A]	Cerebellum[KO-A]	Cerebellum[KO]	Cerebellum	KO	C	A	yes	A	IS LPA O-16:0	25719.59180	21946.895	66	0
eE28_neg21_05	483.251708984375	LPA 22:5	101085	Glycerophospholipid	LPA	-H+	?	0	0.747835397878174	?	-1	22	5	?	'22:5	C25H40O7P	483.256622314	0.00492186	0.91072	0.1504097580910	False	eE28_neg21_	05	3	3. Cerebellum[KO-A]	Cerebellum[KO-A]	Cerebellum[KO]	Cerebellum	KO	C	A	yes	A	IS LPA O-16:0	25719.59180	21946.895	1	0
eE28_neg21_05	485.267364501953	LPA 22:4	101086	Glycerophospholipid	LPA	-H+	?	0	0.747663405626785	?	-1	22	4	?	'22:4	C25H42O7P	?	?	0.00000	0.0000000000000	False	eE28_neg21_	05	3	3. Cerebellum[KO-A]	Cerebellum[KO-A]	Cerebellum[KO]	Cerebellum	KO	C	A	yes	A	IS LPA O-16:0	25719.59180	21946.895	0	0
eE28_neg21_05	487.283020019531	LPA 22:3	101087	Glycerophospholipid	LPA	-H+	?	0	0.747491452931339	?	-1	22	3	?	'22:3	C25H44O7P	487.288238525	0.00521081	37.04173	0.4862310588360	False	eE28_neg21_	05	3	3. Cerebellum[KO-A]	Cerebellum[KO-A]	Cerebellum[KO]	Cerebellum	KO	C	A	yes	A	IS LPA O-16:0	25719.59180	21946.895	43	0
eE28_neg21_05	489.298675537109	LPA 22:2	101088	Glycerophospholipid	LPA	-H+	?	0	0.747319539782739	?	-1	22	2	?	'22:2	C25H46O7P	489.300292969	0.00162595	243.96480	397.5001525878906	False	eE28_neg21_	05	3	3. Cerebellum[KO-A]	Cerebellum[KO-A]	Cerebellum[KO]	Cerebellum	KO	C	A	yes	A	IS LPA O-16:0	25719.59180	21946.895	286	0
eE28_neg21_05	491.314300537109	LPA 22:1	101089	Glycerophospholipid	LPA	-H+	?	0	0.74714766617189	?	-1	22	1	?	'22:1	C25H48O7P	491.319885254	0.00558357	14.21996	0.4010297954082	False	eE28_neg21_	05	3	3. Cerebellum[KO-A]	Cerebellum[KO-A]	Cerebellum[KO]	Cerebellum	KO	C	A	yes	A	IS LPA O-16:0	25719.59180	21946.895	17	0
eE28_neg21_05	493.329956054688	LPA 22:0	101090	Glycerophospholipid	LPA	-H+	?	0	0.746975832089699	?	-1	22	0	?	'22:0	C25H50O7P	?	?	0.00000	0.0000000000000	False	eE28_neg21_	05	3	3. Cerebellum[KO-A]	Cerebellum[KO-A]	Cerebellum[KO]	Cerebellum	KO	C	A	yes	A	IS LPA O-16:0	25719.59180	21946.895	0	0
eE28_neg21_05	543.257568359375	LPI 14:0	120034	Glycerophospholipid	LPI	-H+	?	0	0.754513671575893	?	-1	14	0	?	'14:0	C23H44O12P	?	?	0.00000	0.0000000000000	False	eE28_neg21_	05	3	3. Cerebellum[KO-A]	Cerebellum[KO-A]	Cerebellum[KO]	Cerebellum	KO	C	A	yes	A	?	?	?	0	0
eE28_neg21_05	569.273254394531	LPI 16:1	120047	Glycerophospholipid	LPI	-H+	?	0	0.738283628743922	?	-1	16	1	?	'16:1	C25H46O12P	569.275268555	0.00201601	3438.73315	21.2403850555420	True	eE28_neg21_	05	3	3. Cerebellum[KO-A]	Cerebellum[KO-A]	Cerebellum[KO]	Cerebellum	KO	C	A	yes	A	?	?	?	0	0
eE28_neg21_05	571.288879394531	LPI 16:0	120048	Glycerophospholipid	LPI	-H+	?	0	0.738113833273111	?	-1	16	0	?	'16:0	C25H48O12P	571.292968750	0.00405534	476.91129	3.9269268512726	True	eE28_neg21_	05	3	3. Cerebellum[KO-A]	Cerebellum[KO-A]	Cerebellum[KO]	Cerebellum	KO	C	A	yes	A	?	?	?	0	0
eE28_neg21_05	593.273254394531	LPI 18:3	120059	Glycerophospholipid	LPI	-H+	?	0	0.722568885181456	?	-1	18	3	?	'18:3	C27H46O12P	?	?	0.00000	0.0000000000000	False	eE28_neg21_	05	3	3. Cerebellum[KO-A]	Cerebellum[KO-A]	Cerebellum[KO]	Cerebellum	KO	C	A	yes	A	?	?	?	0	0
eE28_neg21_05	595.288879394531	LPI 18:2	120060	Glycerophospholipid	LPI	-H+	?	0	0.722402703893838	?	-1	18	2	?	'18:2	C27H48O12P	?	?	0.00000	0.0000000000000	False	eE28_neg21_	05	3	3. Cerebellum[KO-A]	Cerebellum[KO-A]	Cerebellum[KO]	Cerebellum	KO	C	A	yes	A	?	?	?	0	0
eE28_neg21_05	597.304565429688	LPI 18:1	120061	Glycerophospholipid	LPI	-H+	?	0	0.722236560825718	?	-1	18	1	?	'18:1	C27H50O12P	597.308776855	0.00422628	411.05368	2.9188008308411	True	eE28_neg21_	05	3	3. Cerebellum[KO-A]	Cerebellum[KO-A]	Cerebellum[KO]	Cerebellum	KO	C	A	yes	A	?	?	?	0	0
eE28_neg21_05	599.320190429688	LPI 18:0	120062	Glycerophospholipid	LPI	-H+	?	0	0.722070455968307	?	-1	18	0	?	'18:0	C27H52O12P	599.324279785	0.00410297	4023.49146	27.1271476745605	True	eE28_neg21_	05	3	3. Cerebellum[KO-A]	Cerebellum[KO-A]	Cerebellum[KO]	Cerebellum	KO	C	A	yes	A	?	?	?	0	0
eE28_neg21_05	619.288879394531	LPI 20:4	120072	Glycerophospholipid	LPI	-H+	?	0	0.707025993916079	?	-1	20	4	?	'20:4	C29H48O12P	619.292724609	0.00381391	1064.07605	8.5794582366943	True	eE28_neg21_	05	3	3. Cerebellum[KO-A]	Cerebellum[KO-A]	Cerebellum[KO]	Cerebellum	KO	C	A	yes	A	?	?	?	0	0
eE28_neg21_05	621.304565429688	LPI 20:3	120073	Glycerophospholipid	LPI	-H+	?	0	0.706863387287897	?	-1	20	3	?	'20:3	C29H50O12P	?	?	0.00000	0.0000000000000	False	eE28_neg21_	05	3	3. Cerebellum[KO-A]	Cerebellum[KO-A]	Cerebellum[KO]	Cerebellum	KO	C	A	yes	A	?	?	?	0	0
eE28_neg21_05	623.320190429688	LPI 20:2	120074	Glycerophospholipid	LPI	-H+	?	0	0.706700818057089	?	-1	20	2	?	'20:2	C29H52O12P	?	?	0.00000	0.0000000000000	False	eE28_neg21_	05	3	3. Cerebellum[KO-A]	Cerebellum[KO-A]	Cerebellum[KO]	Cerebellum	KO	C	A	yes	A	?	?	?	0	0
eE28_neg21_05	625.335815429688	LPI 20:1	120075	Glycerophospholipid	LPI	-H+	?	0	0.706538286215054	?	-1	20	1	?	'20:1	C29H54O12P	625.338195801	0.00236819	20.33336	0.1196493655443	False	eE28_neg21_	05	3	3. Cerebellum[KO-A]	Cerebellum[KO-A]	Cerebellum[KO]	Cerebellum	KO	C	A	yes	A	?	?	?	0	0
eE28_neg21_05	627.351501464844	LPI 20:0	120076	Glycerophospholipid	LPI	-H+	?	0	0.706375791753194	?	-1	20	0	?	'20:0	C29H56O12P	627.354125977	0.00262261	196.72394	1.7693231105804	True	eE28_neg21_	05	3	3. Cerebellum[KO-A]	Cerebellum[KO-A]	Cerebellum[KO]	Cerebellum	KO	C	A	yes	A	?	?	?	0	0
eE28_neg21_05	643.288879394531	LPI 22:6	120084	Glycerophospholipid	LPI	-H+	?	0	0.691976585052318	?	-1	22	6	?	'22:6	C31H48O12P	?	?	0.00000	0.0000000000000	False	eE28_neg21_	05	3	3. Cerebellum[KO-A]	Cerebellum[KO-A]	Cerebellum[KO]	Cerebellum	KO	C	A	yes	A	?	?	?	0	0
eE28_neg21_05	645.304565429688	LPI 22:5	120085	Glycerophospholipid	LPI	-H+	?	0	0.691817439589147	?	-1	22	5	?	'22:5	C31H50O12P	?	?	0.00000	0.0000000000000	False	eE28_neg21_	05	3	3. Cerebellum[KO-A]	Cerebellum[KO-A]	Cerebellum[KO]	Cerebellum	KO	C	A	yes	A	?	?	?	0	0
eE28_neg21_05	647.320190429688	LPI 22:4	120086	Glycerophospholipid	LPI	-H+	?	0	0.691658330727327	?	-1	22	4	?	'22:4	C31H52O12P	?	?	0.00000	0.0000000000000	False	eE28_neg21_	05	3	3. Cerebellum[KO-A]	Cerebellum[KO-A]	Cerebellum[KO]	Cerebellum	KO	C	A	yes	A	?	?	?	0	0
eE28_neg21_05	649.335815429688	LPI 22:3	120087	Glycerophospholipid	LPI	-H+	?	0	0.691499258458441	?	-1	22	3	?	'22:3	C31H54O12P	?	?	0.00000	0.0000000000000	False	eE28_neg21_	05	3	3. Cerebellum[KO-A]	Cerebellum[KO-A]	Cerebellum[KO]	Cerebellum	KO	C	A	yes	A	?	?	?	0	0
eE28_neg21_05	651.351501464844	LPI 22:2	120088	Glycerophospholipid	LPI	-H+	?	0	0.691340222774073	?	-1	22	2	?	'22:2	C31H56O12P	?	?	0.00000	0.0000000000000	False	eE28_neg21_	05	3	3. Cerebellum[KO-A]	Cerebellum[KO-A]	Cerebellum[KO]	Cerebellum	KO	C	A	yes	A	?	?	?	0	0
eE28_neg21_05	653.367126464844	LPI 22:1	120089	Glycerophospholipid	LPI	-H+	?	0	0.69118122366581	?	-1	22	1	?	'22:1	C31H58O12P	?	?	0.00000	0.0000000000000	False	eE28_neg21_	05	3	3. Cerebellum[KO-A]	Cerebellum[KO-A]	Cerebellum[KO]	Cerebellum	KO	C	A	yes	A	?	?	?	0	0
eE28_neg21_05	655.382812500000	LPI 22:0	120090	Glycerophospholipid	LPI	-H+	?	0	0.691022261125238	?	-1	22	0	?	'22:0	C31H60O12P	?	?	0.00000	0.0000000000000	False	eE28_neg21_	05	3	3. Cerebellum[KO-A]	Cerebellum[KO-A]	Cerebellum[KO]	Cerebellum	KO	C	A	yes	A	?	?	?	0	0
eE28_neg21_05	468.236785888672	LPS 14:0	106034	Glycerophospholipid	LPS	-H+	?	0	0.782562375174225	?	-1	14	0	?	'14:0	C20H39NO9P	468.241516113	0.00473886	48.19986	0.3088162839413	False	eE28_neg21_	05	3	3. Cerebellum[KO-A]	Cerebellum[KO-A]	Cerebellum[KO]	Cerebellum	KO	C	A	yes	A	IS LPS 17:1	24868.25586	229288.000	5	0
eE28_neg21_05	494.252441406250	LPS 16:1	106047	Glycerophospholipid	LPS	-H+	?	0	0.765728987859665	?	-1	16	1	?	'16:1	C22H41NO9P	494.254241943	0.00181033	83.36896	0.3538613021374	True	eE28_neg21_	05	3	3. Cerebellum[KO-A]	Cerebellum[KO-A]	Cerebellum[KO]	Cerebellum	KO	C	A	yes	A	IS LPS 17:1	24868.25586	229288.000	9	0
eE28_neg21_05	496.268096923828	LPS 16:0	106048	Glycerophospholipid	LPS	-H+	?	0	0.765552880319224	?	-1	16	0	?	'16:0	C22H43NO9P	496.270874023	0.00278664	26.06215	0.1109488531947	True	eE28_neg21_	05	3	3. Cerebellum[KO-A]	Cerebellum[KO-A]	Cerebellum[KO]	Cerebellum	KO	C	A	yes	A	IS LPS 17:1	24868.25586	229288.000	3	0
eE28_neg21_05	518.252441406250	LPS 18:3	106059	Glycerophospholipid	LPS	-H+	?	0	0.749430055831289	?	-1	18	3	?	'18:3	C24H41NO9P	518.254760742	0.00233155	41.66928	0.2833269834518	True	eE28_neg21_	05	3	3. Cerebellum[KO-A]	Cerebellum[KO-A]	Cerebellum[KO]	Cerebellum	KO	C	A	yes	A	IS LPS 17:1	24868.25586	229288.000	5	0
eE28_neg21_05	520.268066406250	LPS 18:2	106060	Glycerophospholipid	LPS	-H+	?	0	0.74925769682966	?	-1	18	2	?	'18:2	C24H43NO9P	520.270446777	0.0023484	4.15742	0.0819080397487	False	eE28_neg21_	05	3	3. Cerebellum[KO-A]	Cerebellum[KO-A]	Cerebellum[KO]	Cerebellum	KO	C	A	yes	A	IS LPS 17:1	24868.25586	229288.000	0	0
eE28_neg21_05	522.283752441406	LPS 18:1	106061	Glycerophospholipid	LPS	-H+	?	0	0.749085377468322	?	-1	18	1	?	'18:1	C24H45NO9P	522.287475586	0.00376078	7536.96680	36.2804679870605	True	eE28_neg21_	05	3	3. Cerebellum[KO-A]	Cerebellum[KO-A]	Cerebellum[KO]	Cerebellum	KO	C	A	yes	A	IS LPS 17:1	24868.25586	229288.000	817	0
eE28_neg21_05	524.299377441406	LPS 18:0	106062	Glycerophospholipid	LPS	-H+	?	0	0.748913097738159	?	-1	18	0	?	'18:0	C24H47NO9P	524.302856445	0.00347131	11001.84082	51.8442459106445	True	eE28_neg21_	05	3	3. Cerebellum[KO-A]	Cerebellum[KO-A]	Cerebellum[KO]	Cerebellum	KO	C	A	yes	A	IS LPS 17:1	24868.25586	229288.000	1193	0
eE28_neg21_05	544.268066406250	LPS 20:4	106072	Glycerophospholipid	LPS	-H+	?	0	0.733309364631215	?	-1	20	4	?	'20:4	C26H43NO9P	544.270019531	0.00195451	646.22589	4.6809225082397	True	eE28_neg21_	05	3	3. Cerebellum[KO-A]	Cerebellum[KO-A]	Cerebellum[KO]	Cerebellum	KO	C	A	yes	A	IS LPS 17:1	24868.25586	229288.000	70	0
eE28_neg21_05	546.283752441406	LPS 20:3	106073	Glycerophospholipid	LPS	-H+	?	0	0.733140713175367	?	-1	20	3	?	'20:3	C26H45NO9P	546.285339355	0.00158886	1054.75000	6.1155138015747	False	eE28_neg21_	05	3	3. Cerebellum[KO-A]	Cerebellum[KO-A]	Cerebellum[KO]	Cerebellum	KO	C	A	yes	A	IS LPS 17:1	24868.25586	229288.000	114	0
eE28_neg21_05	548.299377441406	LPS 20:2	106074	Glycerophospholipid	LPS	-H+	?	0	0.732972100507122	?	-1	20	2	?	'20:2	C26H47NO9P	548.301147461	0.00176227	43.31674	0.1855839788914	False	eE28_neg21_	05	3	3. Cerebellum[KO-A]	Cerebellum[KO-A]	Cerebellum[KO]	Cerebellum	KO	C	A	yes	A	IS LPS 17:1	24868.25586	229288.000	5	0
eE28_neg21_05	550.315063476563	LPS 20:1	106075	Glycerophospholipid	LPS	-H+	?	0	0.732803526617561	?	-1	20	1	?	'20:1	C26H49NO9P	550.318237305	0.00319605	109.84393	0.5455642342567	True	eE28_neg21_	05	3	3. Cerebellum[KO-A]	Cerebellum[KO-A]	Cerebellum[KO]	Cerebellum	KO	C	A	yes	A	IS LPS 17:1	24868.25586	229288.000	12	0
eE28_neg21_05	552.330688476563	LPS 20:0	106076	Glycerophospholipid	LPS	-H+	?	0	0.732634991497766	?	-1	20	0	?	'20:0	C26H51NO9P	?	?	0.00000	0.0000000000000	False	eE28_neg21_	05	3	3. Cerebellum[KO-A]	Cerebellum[KO-A]	Cerebellum[KO]	Cerebellum	KO	C	A	yes	A	IS LPS 17:1	24868.25586	229288.000	0	0
eE28_neg21_05	568.268066406250	LPS 22:6	106084	Glycerophospholipid	LPS	-H+	?	0	0.717700500817264	?	-1	22	6	?	'22:6	C28H43NO9P	568.272277832	0.00419421	22229.25586	116.6979064941406	True	eE28_neg21_	05	3	3. Cerebellum[KO-A]	Cerebellum[KO-A]	Cerebellum[KO]	Cerebellum	KO	C	A	yes	A	IS LPS 17:1	24868.25586	229288.000	2411	0
eE28_neg21_05	570.283752441406	LPS 22:5	106085	Glycerophospholipid	LPS	-H+	?	0	0.717535439193665	?	-1	22	5	?	'22:5	C28H45NO9P	570.285400391	0.00166361	84.99329	2.2063941955566	False	eE28_neg21_	05	3	3. Cerebellum[KO-A]	Cerebellum[KO-A]	Cerebellum[KO]	Cerebellum	KO	C	A	yes	A	IS LPS 17:1	24868.25586	229288.000	9	0
eE28_neg21_05	572.299377441406	LPS 22:4	106086	Glycerophospholipid	LPS	-H+	?	0	0.717370415532057	?	-1	22	4	?	'22:4	C28H47NO9P	572.302734375	0.00333991	106.68141	0.6360802650452	True	eE28_neg21_	05	3	3. Cerebellum[KO-A]	Cerebellum[KO-A]	Cerebellum[KO]	Cerebellum	KO	C	A	yes	A	IS LPS 17:1	24868.25586	229288.000	12	0
eE28_neg21_05	574.315063476563	LPS 22:3	106087	Glycerophospholipid	LPS	-H+	?	0	0.717205429823708	?	-1	22	3	?	'22:3	C28H49NO9P	?	?	0.00000	0.0000000000000	False	eE28_neg21_	05	3	3. Cerebellum[KO-A]	Cerebellum[KO-A]	Cerebellum[KO]	Cerebellum	KO	C	A	yes	A	IS LPS 17:1	24868.25586	229288.000	0	0
eE28_neg21_05	576.330688476563	LPS 22:2	106088	Glycerophospholipid	LPS	-H+	?	0	0.71704048205989	?	-1	22	2	?	'22:2	C28H51NO9P	576.334838867	0.00417484	2185.13940	14.4498071670532	True	eE28_neg21_	05	3	3. Cerebellum[KO-A]	Cerebellum[KO-A]	Cerebellum[KO]	Cerebellum	KO	C	A	yes	A	IS LPS 17:1	24868.25586	229288.000	237	0
eE28_neg21_05	578.346313476563	LPS 22:1	106089	Glycerophospholipid	LPS	-H+	?	0	0.716875572231877	?	-1	22	1	?	'22:1	C28H53NO9P	578.349731445	0.00339447	22.25671	0.1090633496642	True	eE28_neg21_	05	3	3. Cerebellum[KO-A]	Cerebellum[KO-A]	Cerebellum[KO]	Cerebellum	KO	C	A	yes	A	IS LPS 17:1	24868.25586	229288.000	2	0
eE28_neg21_05	580.361999511719	LPS 22:0	106090	Glycerophospholipid	LPS	-H+	?	0	0.716710700330943	?	-1	22	0	?	'22:0	C28H55NO9P	580.365661621	0.00364233	2053.66748	14.1384286880493	True	eE28_neg21_	05	3	3. Cerebellum[KO-A]	Cerebellum[KO-A]	Cerebellum[KO]	Cerebellum	KO	C	A	yes	A	IS LPS 17:1	24868.25586	229288.000	223	0
eE28_neg21_05	428.207489013672	PIP 30:2	121562	Glycerophospholipid	PIP	-2H+	?	0	0.62717705851155	?	-2	30	2	?	'30:2	C39H70O16P2	?	?	0.00000	0.0000000000000	False	eE28_neg21_	05	3	3. Cerebellum[KO-A]	Cerebellum[KO-A]	Cerebellum[KO]	Cerebellum	KO	C	A	yes	A	?	?	?	0	0
eE28_neg21_05	429.215332031250	PIP 30:1	121563	Glycerophospholipid	PIP	-2H+	?	0	0.627032816082509	?	-2	30	1	?	'30:1	C39H72O16P2	429.216918945	0.00160213	540.52240	2.4655978679657	False	eE28_neg21_	05	3	3. Cerebellum[KO-A]	Cerebellum[KO-A]	Cerebellum[KO]	Cerebellum	KO	C	A	yes	A	?	?	?	0	0
eE28_neg21_05	430.223144531250	PIP 30:0	121564	Glycerophospholipid	PIP	-2H+	?	0	0.62688860682732	?	-2	30	0	?	'30:0	C39H74O16P2	?	?	0.00000	0.0000000000000	False	eE28_neg21_	05	3	3. Cerebellum[KO-A]	Cerebellum[KO-A]	Cerebellum[KO]	Cerebellum	KO	C	A	yes	A	?	?	?	0	0
eE28_neg21_05	441.215332031250	PIP 32:3	121587	Glycerophospholipid	PIP	-2H+	?	0	0.613686102805457	?	-2	32	3	?	'32:3	C41H72O16P2	441.216979980	0.00164947	71.75917	0.5625228285789	False	eE28_neg21_	05	3	3. Cerebellum[KO-A]	Cerebellum[KO-A]	Cerebellum[KO]	Cerebellum	KO	C	A	yes	A	?	?	?	0	0
eE28_neg21_05	442.223144531250	PIP 32:2	121588	Glycerophospholipid	PIP	-2H+	?	0	0.613544963117811	?	-2	32	2	?	'32:2	C41H74O16P2	?	?	0.00000	0.0000000000000	False	eE28_neg21_	05	3	3. Cerebellum[KO-A]	Cerebellum[KO-A]	Cerebellum[KO]	Cerebellum	KO	C	A	yes	A	?	?	?	0	0
eE28_neg21_05	443.230987548828	PIP 32:1	121589	Glycerophospholipid	PIP	-2H+	?	0	0.613403855890426	?	-2	32	1	?	'32:1	C41H76O16P2	443.232635498	0.00165598	846.57428	4.1630501747131	False	eE28_neg21_	05	3	3. Cerebellum[KO-A]	Cerebellum[KO-A]	Cerebellum[KO]	Cerebellum	KO	C	A	yes	A	?	?	?	0	0
eE28_neg21_05	444.238800048828	PIP 32:0	121590	Glycerophospholipid	PIP	-2H+	?	0	0.613262781115837	?	-2	32	0	?	'32:0	C41H78O16P2	?	?	0.00000	0.0000000000000	False	eE28_neg21_	05	3	3. Cerebellum[KO-A]	Cerebellum[KO-A]	Cerebellum[KO]	Cerebellum	KO	C	A	yes	A	?	?	?	0	0
eE28_neg21_05	454.223144531250	PIP 34:4	121612	Glycerophospholipid	PIP	-2H+	?	0	0.600485345669917	?	-2	34	4	?	'34:4	C43H74O16P2	?	?	0.00000	0.0000000000000	False	eE28_neg21_	05	3	3. Cerebellum[KO-A]	Cerebellum[KO-A]	Cerebellum[KO]	Cerebellum	KO	C	A	yes	A	?	?	?	0	0
eE28_neg21_05	455.230987548828	PIP 34:3	121613	Glycerophospholipid	PIP	-2H+	?	0	0.600347241981831	?	-2	34	3	?	'34:3	C43H76O16P2	455.236053467	0.0050829	72.37213	0.6696347594261	True	eE28_neg21_	05	3	3. Cerebellum[KO-A]	Cerebellum[KO-A]	Cerebellum[KO]	Cerebellum	KO	C	A	yes	A	?	?	?	0	0
eE28_neg21_05	456.238800048828	PIP 34:2	121614	Glycerophospholipid	PIP	-2H+	?	0	0.600209170055768	?	-2	34	2	?	'34:2	C43H78O16P2	?	?	0.00000	0.0000000000000	False	eE28_neg21_	05	3	3. Cerebellum[KO-A]	Cerebellum[KO-A]	Cerebellum[KO]	Cerebellum	KO	C	A	yes	A	?	?	?	0	0
eE28_neg21_05	457.246643066406	PIP 34:1	121615	Glycerophospholipid	PIP	-2H+	?	0	0.600071129884421	?	-2	34	1	?	'34:1	C43H80O16P2	457.248443604	0.00181969	379.90585	2.5982701778412	True	eE28_neg21_	05	3	3. Cerebellum[KO-A]	Cerebellum[KO-A]	Cerebellum[KO]	Cerebellum	KO	C	A	yes	A	?	?	?	0	0
eE28_neg21_05	458.254455566406	PIP 34:0	121616	Glycerophospholipid	PIP	-2H+	?	0	0.599933121460489	?	-2	34	0	?	'34:0	C43H82O16P2	?	?	0.00000	0.0000000000000	False	eE28_neg21_	05	3	3. Cerebellum[KO-A]	Cerebellum[KO-A]	Cerebellum[KO]	Cerebellum	KO	C	A	yes	A	?	?	?	0	0
eE28_neg21_05	467.230987548828	PIP 36:5	121637	Glycerophospholipid	PIP	-2H+	?	0	0.587568544759155	?	-2	36	5	?	'36:5	C45H76O16P2	467.232971191	0.00200484	290.27036	1.2337673902512	True	eE28_neg21_	05	3	3. Cerebellum[KO-A]	Cerebellum[KO-A]	Cerebellum[KO]	Cerebellum	KO	C	A	yes	A	?	?	?	0	0
eE28_neg21_05	468.238800048828	PIP 36:4	121638	Glycerophospholipid	PIP	-2H+	?	0	0.587433411764454	?	-2	36	4	?	'36:4	C45H78O16P2	468.243347168	0.00454688	57.51362	0.3088162839413	True	eE28_neg21_	05	3	3. Cerebellum[KO-A]	Cerebellum[KO-A]	Cerebellum[KO]	Cerebellum	KO	C	A	yes	A	?	?	?	0	0
eE28_neg21_05	469.246643066406	PIP 36:3	121639	Glycerophospholipid	PIP	-2H+	?	0	0.587298309848555	?	-2	36	3	?	'36:3	C45H80O16P2	469.248657227	0.00201546	81.52359	0.3201744258404	False	eE28_neg21_	05	3	3. Cerebellum[KO-A]	Cerebellum[KO-A]	Cerebellum[KO]	Cerebellum	KO	C	A	yes	A	?	?	?	0	0
eE28_neg21_05	470.254455566406	PIP 36:2	121640	Glycerophospholipid	PIP	-2H+	?	0	0.58716323900431	?	-2	36	2	?	'36:2	C45H82O16P2	470.256072998	0.00161292	34.56465	0.2116057574749	False	eE28_neg21_	05	3	3. Cerebellum[KO-A]	Cerebellum[KO-A]	Cerebellum[KO]	Cerebellum	KO	C	A	yes	A	?	?	?	0	0
eE28_neg21_05	471.262268066406	PIP 36:1	121641	Glycerophospholipid	PIP	-2H+	?	0	0.587028199224573	?	-2	36	1	?	'36:1	C45H84O16P2	471.263885498	0.00161208	452.01950	2.5104298591614	True	eE28_neg21_	05	3	3. Cerebellum[KO-A]	Cerebellum[KO-A]	Cerebellum[KO]	Cerebellum	KO	C	A	yes	A	?	?	?	0	0
eE28_neg21_05	472.270111083984	PIP 36:0	121642	Glycerophospholipid	PIP	-2H+	?	0	0.586893190502199	?	-2	36	0	?	'36:0	C45H86O16P2	?	?	0.00000	0.0000000000000	False	eE28_neg21_	05	3	3. Cerebellum[KO-A]	Cerebellum[KO-A]	Cerebellum[KO]	Cerebellum	KO	C	A	yes	A	?	?	?	0	0
eE28_neg21_05	480.238800048828	PIP 38:6	121662	Glycerophospholipid	PIP	-2H+	?	0	0.574929592004008	?	-2	38	6	?	'38:6	C47H78O16P2	480.240631104	0.00183017	5.38867	0.0811095982790	False	eE28_neg21_	05	3	3. Cerebellum[KO-A]	Cerebellum[KO-A]	Cerebellum[KO]	Cerebellum	KO	C	A	yes	A	?	?	?	0	0
eE28_neg21_05	481.246643066406	PIP 38:5	121663	Glycerophospholipid	PIP	-2H+	?	0	0.574797365801291	?	-2	38	5	?	'38:5	C47H80O16P2	481.248596191	0.00195995	128.52197	1.7397388219833	True	eE28_neg21_	05	3	3. Cerebellum[KO-A]	Cerebellum[KO-A]	Cerebellum[KO]	Cerebellum	KO	C	A	yes	A	?	?	?	0	0
eE28_neg21_05	482.254455566406	PIP 38:4	121664	Glycerophospholipid	PIP	-2H+	?	0	0.574665170008852	?	-2	38	4	?	'38:4	C47H82O16P2	482.257171631	0.00271863	236.35922	1.1438246965408	True	eE28_neg21_	05	3	3. Cerebellum[KO-A]	Cerebellum[KO-A]	Cerebellum[KO]	Cerebellum	KO	C	A	yes	A	?	?	?	0	0
eE28_neg21_05	483.262268066406	PIP 38:3	121665	Glycerophospholipid	PIP	-2H+	?	0	0.574533004619696	?	-2	38	3	?	'38:3	C47H84O16P2	483.264587402	0.00230415	0.55569	0.1504097580910	False	eE28_neg21_	05	3	3. Cerebellum[KO-A]	Cerebellum[KO-A]	Cerebellum[KO]	Cerebellum	KO	C	A	yes	A	?	?	?	0	0
eE28_neg21_05	484.270111083984	PIP 38:2	121666	Glycerophospholipid	PIP	-2H+	?	0	0.574400869626833	?	-2	38	2	?	'38:2	C47H86O16P2	?	?	0.00000	0.0000000000000	False	eE28_neg21_	05	3	3. Cerebellum[KO-A]	Cerebellum[KO-A]	Cerebellum[KO]	Cerebellum	KO	C	A	yes	A	?	?	?	0	0
eE28_neg21_05	485.277923583984	PIP 38:1	121667	Glycerophospholipid	PIP	-2H+	?	0	0.57426876502327	?	-2	38	1	?	'38:1	C47H88O16P2	485.282196045	0.00427631	4605.50195	34.6906661987305	True	eE28_neg21_	05	3	3. Cerebellum[KO-A]	Cerebellum[KO-A]	Cerebellum[KO]	Cerebellum	KO	C	A	yes	A	?	?	?	0	0
eE28_neg21_05	486.285766601563	PIP 38:0	121668	Glycerophospholipid	PIP	-2H+	?	0	0.574136690802019	?	-2	38	0	?	'38:0	C47H90O16P2	486.289184570	0.00342081	1300.35071	7.9646058082581	True	eE28_neg21_	05	3	3. Cerebellum[KO-A]	Cerebellum[KO-A]	Cerebellum[KO]	Cerebellum	KO	C	A	yes	A	?	?	?	0	0
eE28_neg21_05	492.238800048828	PIP 40:8	121686	Glycerophospholipid	PIP	-2H+	?	0	0.56269192242411	?	-2	40	8	?	'40:8	C49H78O16P2	?	?	0.00000	0.0000000000000	False	eE28_neg21_	05	3	3. Cerebellum[KO-A]	Cerebellum[KO-A]	Cerebellum[KO]	Cerebellum	KO	C	A	yes	A	?	?	?	0	0
eE28_neg21_05	493.246643066406	PIP 40:7	121687	Glycerophospholipid	PIP	-2H+	?	0	0.562562510723554	?	-2	40	7	?	'40:7	C49H80O16P2	493.250152588	0.00351617	87.61301	0.8886290788651	True	eE28_neg21_	05	3	3. Cerebellum[KO-A]	Cerebellum[KO-A]	Cerebellum[KO]	Cerebellum	KO	C	A	yes	A	?	?	?	0	0
eE28_neg21_05	494.254455566406	PIP 40:6	121688	Glycerophospholipid	PIP	-2H+	?	0	0.562433128785976	?	-2	40	6	?	'40:6	C49H82O16P2	494.256042480	0.00159151	58.25103	0.3538613021374	False	eE28_neg21_	05	3	3. Cerebellum[KO-A]	Cerebellum[KO-A]	Cerebellum[KO]	Cerebellum	KO	C	A	yes	A	?	?	?	0	0
eE28_neg21_05	495.262268066406	PIP 40:5	121689	Glycerophospholipid	PIP	-2H+	?	0	0.562303776604534	?	-2	40	5	?	'40:5	C49H84O16P2	495.264160156	0.00189368	94.08958	0.5048385262489	True	eE28_neg21_	05	3	3. Cerebellum[KO-A]	Cerebellum[KO-A]	Cerebellum[KO]	Cerebellum	KO	C	A	yes	A	?	?	?	0	0
eE28_neg21_05	496.270111083984	PIP 40:4	121690	Glycerophospholipid	PIP	-2H+	?	0	0.562174454172382	?	-2	40	4	?	'40:4	C49H86O16P2	496.271911621	0.00181915	22.08406	0.1109488531947	False	eE28_neg21_	05	3	3. Cerebellum[KO-A]	Cerebellum[KO-A]	Cerebellum[KO]	Cerebellum	KO	C	A	yes	A	?	?	?	0	0
eE28_neg21_05	497.277923583984	PIP 40:3	121691	Glycerophospholipid	PIP	-2H+	?	0	0.56204516148268	?	-2	40	3	?	'40:3	C49H88O16P2	?	?	0.00000	0.0000000000000	False	eE28_neg21_	05	3	3. Cerebellum[KO-A]	Cerebellum[KO-A]	Cerebellum[KO]	Cerebellum	KO	C	A	yes	A	?	?	?	0	0
eE28_neg21_05	498.285766601563	PIP 40:2	121692	Glycerophospholipid	PIP	-2H+	?	0	0.561915898528586	?	-2	40	2	?	'40:2	C49H90O16P2	?	?	0.00000	0.0000000000000	False	eE28_neg21_	05	3	3. Cerebellum[KO-A]	Cerebellum[KO-A]	Cerebellum[KO]	Cerebellum	KO	C	A	yes	A	?	?	?	0	0
eE28_neg21_05	499.293579101563	PIP 40:1	121693	Glycerophospholipid	PIP	-2H+	?	0	0.561786665303262	?	-2	40	1	?	'40:1	C49H92O16P2	499.295196533	0.00163301	8.13651	0.0668646097183	False	eE28_neg21_	05	3	3. Cerebellum[KO-A]	Cerebellum[KO-A]	Cerebellum[KO]	Cerebellum	KO	C	A	yes	A	?	?	?	0	0
eE28_neg21_05	500.301391601563	PIP 40:0	121694	Glycerophospholipid	PIP	-2H+	?	0	0.561657461799871	?	-2	40	0	?	'40:0	C49H94O16P2	?	?	0.00000	0.0000000000000	False	eE28_neg21_	05	3	3. Cerebellum[KO-A]	Cerebellum[KO-A]	Cerebellum[KO]	Cerebellum	KO	C	A	yes	A	?	?	?	0	0
eE28_neg21_05	395.256805419922	IS LPA O-16:0	1003	Internal standard	IS LPA	-H+	?	0	0.799640134513736	?	-1	?	?	?	':	C19H40O6P	395.260253906	0.00345344	21946.89453	69.1759490966797	True	eE28_neg21_	05	3	3. Cerebellum[KO-A]	Cerebellum[KO-A]	Cerebellum[KO]	Cerebellum	KO	C	A	yes	A	?	?	?	0	0
eE28_neg21_05	508.268096923828	IS LPS 17:1	1060	Internal standard	IS LPS	-H+	?	0	0.757361464499808	?	-1	?	?	?	':	C23H43NO9P	508.271820068	0.00371908	229288.00000	1038.0032958984375	True	eE28_neg21_	05	3	3. Cerebellum[KO-A]	Cerebellum[KO-A]	Cerebellum[KO]	Cerebellum	KO	C	A	yes	A	?	?	?	0	0
eE28_neg21_06	381.204772949219	LPA 14:0	101034	Glycerophospholipid	LPA	-H+	?	0	0.815608279725609	?	-1	14	0	?	'14:0	C17H34O7P	381.208618164	0.00384697	55.82297	0.1984166800976	True	eE28_neg21_	06	3	3. Cerebellum[KO-A]	Cerebellum[KO-A]	Cerebellum[KO]	Cerebellum	KO	C	B	yes	A	IS LPA O-16:0	25719.59180	27326.100	53	0
eE28_neg21_06	407.220428466797	LPA 16:1	101047	Glycerophospholipid	LPA	-H+	?	0	0.7980640551307	?	-1	16	1	?	'16:1	C19H36O7P	?	?	0.00000	0.0000000000000	False	eE28_neg21_	06	3	3. Cerebellum[KO-A]	Cerebellum[KO-A]	Cerebellum[KO]	Cerebellum	KO	C	B	yes	A	IS LPA O-16:0	25719.59180	27326.100	0	0
eE28_neg21_06	409.236053466797	LPA 16:0	101048	Glycerophospholipid	LPA	-H+	?	0	0.797880510952417	?	-1	16	0	?	'16:0	C19H38O7P	409.238647461	0.00257821	659.27472	2.5887022018433	True	eE28_neg21_	06	3	3. Cerebellum[KO-A]	Cerebellum[KO-A]	Cerebellum[KO]	Cerebellum	KO	C	B	yes	A	IS LPA O-16:0	25719.59180	27326.100	621	0
eE28_neg21_06	431.220428466797	LPA 18:3	101059	Glycerophospholipid	LPA	-H+	?	0	0.781076854704575	?	-1	18	3	?	'18:3	C21H36O7P	431.223602295	0.00317619	178.32906	0.6924993395805	True	eE28_neg21_	06	3	3. Cerebellum[KO-A]	Cerebellum[KO-A]	Cerebellum[KO]	Cerebellum	KO	C	B	yes	A	IS LPA O-16:0	25719.59180	27326.100	168	0
eE28_neg21_06	433.236053466797	LPA 18:2	101060	Glycerophospholipid	LPA	-H+	?	0	0.780897217357734	?	-1	18	2	?	'18:2	C21H38O7P	433.238647461	0.0025976	54.31431	0.3892345726490	True	eE28_neg21_	06	3	3. Cerebellum[KO-A]	Cerebellum[KO-A]	Cerebellum[KO]	Cerebellum	KO	C	B	yes	A	IS LPA O-16:0	25719.59180	27326.100	51	0
eE28_neg21_06	435.251708984375	LPA 18:1	101061	Glycerophospholipid	LPA	-H+	?	0	0.780717621325108	?	-1	18	1	?	'18:1	C21H40O7P	435.253387451	0.00167651	2597.57666	9.7184038162231	True	eE28_neg21_	06	3	3. Cerebellum[KO-A]	Cerebellum[KO-A]	Cerebellum[KO]	Cerebellum	KO	C	B	yes	A	IS LPA O-16:0	25719.59180	27326.100	2445	0
eE28_neg21_06	437.267364501953	LPA 18:0	101062	Glycerophospholipid	LPA	-H+	?	0	0.780538066597193	?	-1	18	0	?	'18:0	C21H42O7P	437.270111084	0.00275462	156.70647	0.6155076622963	True	eE28_neg21_	06	3	3. Cerebellum[KO-A]	Cerebellum[KO-A]	Cerebellum[KO]	Cerebellum	KO	C	B	yes	A	IS LPA O-16:0	25719.59180	27326.100	147	0
eE28_neg21_06	457.236053466797	LPA 20:4	101072	Glycerophospholipid	LPA	-H+	?	0	0.764275421828694	?	-1	20	4	?	'20:4	C23H38O7P	457.238189697	0.00212653	9.95995	0.0676334798336	False	eE28_neg21_	06	3	3. Cerebellum[KO-A]	Cerebellum[KO-A]	Cerebellum[KO]	Cerebellum	KO	C	B	yes	A	IS LPA O-16:0	25719.59180	27326.100	9	0
eE28_neg21_06	459.251708984375	LPA 20:3	101073	Glycerophospholipid	LPA	-H+	?	0	0.764099648589216	?	-1	20	3	?	'20:3	C23H40O7P	459.253662109	0.00194812	0.00003	1.9170837402344	False	eE28_neg21_	06	3	3. Cerebellum[KO-A]	Cerebellum[KO-A]	Cerebellum[KO]	Cerebellum	KO	C	B	yes	A	IS LPA O-16:0	25719.59180	27326.100	0	0
eE28_neg21_06	461.267364501953	LPA 20:2	101074	Glycerophospholipid	LPA	-H+	?	0	0.763923915775258	?	-1	20	2	?	'20:2	C23H42O7P	?	?	0.00000	0.0000000000000	False	eE28_neg21_	06	3	3. Cerebellum[KO-A]	Cerebellum[KO-A]	Cerebellum[KO]	Cerebellum	KO	C	B	yes	A	IS LPA O-16:0	25719.59180	27326.100	0	0
eE28_neg21_06	463.283020019531	LPA 20:1	101075	Glycerophospholipid	LPA	-H+	?	0	0.763748223377524	?	-1	20	1	?	'20:1	C23H44O7P	463.286254883	0.00325483	39.41559	0.1550140529871	True	eE28_neg21_	06	3	3. Cerebellum[KO-A]	Cerebellum[KO-A]	Cerebellum[KO]	Cerebellum	KO	C	B	yes	A	IS LPA O-16:0	25719.59180	27326.100	37	0
eE28_neg21_06	465.298675537109	LPA 20:0	101076	Glycerophospholipid	LPA	-H+	?	0	0.763572571386717	?	-1	20	0	?	'20:0	C23H46O7P	465.303985596	0.0053293	97.20231	6.9643859863281	False	eE28_neg21_	06	3	3. Cerebellum[KO-A]	Cerebellum[KO-A]	Cerebellum[KO]	Cerebellum	KO	C	B	yes	A	IS LPA O-16:0	25719.59180	27326.100	91	0
eE28_neg21_06	481.236053466797	LPA 22:6	101084	Glycerophospholipid	LPA	-H+	?	0	0.748007429694605	?	-1	22	6	?	'22:6	C25H38O7P	481.238616943	0.00255621	80.26203	2.0705618858337	True	eE28_neg21_	06	3	3. Cerebellum[KO-A]	Cerebellum[KO-A]	Cerebellum[KO]	Cerebellum	KO	C	B	yes	A	IS LPA O-16:0	25719.59180	27326.100	76	0
eE28_neg21_06	483.251708984375	LPA 22:5	101085	Glycerophospholipid	LPA	-H+	?	0	0.747835397878174	?	-1	22	5	?	'22:5	C25H40O7P	483.256500244	0.00478967	17.60407	0.1160629019141	False	eE28_neg21_	06	3	3. Cerebellum[KO-A]	Cerebellum[KO-A]	Cerebellum[KO]	Cerebellum	KO	C	B	yes	A	IS LPA O-16:0	25719.59180	27326.100	17	0
eE28_neg21_06	485.267364501953	LPA 22:4	101086	Glycerophospholipid	LPA	-H+	?	0	0.747663405626785	?	-1	22	4	?	'22:4	C25H42O7P	?	?	0.00000	0.0000000000000	False	eE28_neg21_	06	3	3. Cerebellum[KO-A]	Cerebellum[KO-A]	Cerebellum[KO]	Cerebellum	KO	C	B	yes	A	IS LPA O-16:0	25719.59180	27326.100	0	0
eE28_neg21_06	487.283020019531	LPA 22:3	101087	Glycerophospholipid	LPA	-H+	?	0	0.747491452931339	?	-1	22	3	?	'22:3	C25H44O7P	487.287872314	0.00485799	36.38836	0.6727468967438	False	eE28_neg21_	06	3	3. Cerebellum[KO-A]	Cerebellum[KO-A]	Cerebellum[KO]	Cerebellum	KO	C	B	yes	A	IS LPA O-16:0	25719.59180	27326.100	34	0
eE28_neg21_06	489.298675537109	LPA 22:2	101088	Glycerophospholipid	LPA	-H+	?	0	0.747319539782739	?	-1	22	2	?	'22:2	C25H46O7P	489.300018311	0.0013515	754.17664	483.1550903320313	False	eE28_neg21_	06	3	3. Cerebellum[KO-A]	Cerebellum[KO-A]	Cerebellum[KO]	Cerebellum	KO	C	B	yes	A	IS LPA O-16:0	25719.59180	27326.100	710	0
eE28_neg21_06	491.314300537109	LPA 22:1	101089	Glycerophospholipid	LPA	-H+	?	0	0.74714766617189	?	-1	22	1	?	'22:1	C25H48O7P	?	?	0.00000	0.0000000000000	False	eE28_neg21_	06	3	3. Cerebellum[KO-A]	Cerebellum[KO-A]	Cerebellum[KO]	Cerebellum	KO	C	B	yes	A	IS LPA O-16:0	25719.59180	27326.100	0	0
eE28_neg21_06	493.329956054688	LPA 22:0	101090	Glycerophospholipid	LPA	-H+	?	0	0.746975832089699	?	-1	22	0	?	'22:0	C25H50O7P	?	?	0.00000	0.0000000000000	False	eE28_neg21_	06	3	3. Cerebellum[KO-A]	Cerebellum[KO-A]	Cerebellum[KO]	Cerebellum	KO	C	B	yes	A	IS LPA O-16:0	25719.59180	27326.100	0	0
eE28_neg21_06	543.257568359375	LPI 14:0	120034	Glycerophospholipid	LPI	-H+	?	0	0.754513671575893	?	-1	14	0	?	'14:0	C23H44O12P	543.259582520	0.00197203	20.21880	0.1011828184128	True	eE28_neg21_	06	3	3. Cerebellum[KO-A]	Cerebellum[KO-A]	Cerebellum[KO]	Cerebellum	KO	C	B	yes	A	?	?	?	0	0
eE28_neg21_06	569.273254394531	LPI 16:1	120047	Glycerophospholipid	LPI	-H+	?	0	0.738283628743922	?	-1	16	1	?	'16:1	C25H46O12P	569.275146484	0.00191536	4208.18066	24.5673751831055	True	eE28_neg21_	06	3	3. Cerebellum[KO-A]	Cerebellum[KO-A]	Cerebellum[KO]	Cerebellum	KO	C	B	yes	A	?	?	?	0	0
eE28_neg21_06	571.288879394531	LPI 16:0	120048	Glycerophospholipid	LPI	-H+	?	0	0.738113833273111	?	-1	16	0	?	'16:0	C25H48O12P	571.292724609	0.00384607	694.88422	5.1747312545776	True	eE28_neg21_	06	3	3. Cerebellum[KO-A]	Cerebellum[KO-A]	Cerebellum[KO]	Cerebellum	KO	C	B	yes	A	?	?	?	0	0
eE28_neg21_06	593.273254394531	LPI 18:3	120059	Glycerophospholipid	LPI	-H+	?	0	0.722568885181456	?	-1	18	3	?	'18:3	C27H46O12P	?	?	0.00000	0.0000000000000	False	eE28_neg21_	06	3	3. Cerebellum[KO-A]	Cerebellum[KO-A]	Cerebellum[KO]	Cerebellum	KO	C	B	yes	A	?	?	?	0	0
eE28_neg21_06	595.288879394531	LPI 18:2	120060	Glycerophospholipid	LPI	-H+	?	0	0.722402703893838	?	-1	18	2	?	'18:2	C27H48O12P	?	?	0.00000	0.0000000000000	False	eE28_neg21_	06	3	3. Cerebellum[KO-A]	Cerebellum[KO-A]	Cerebellum[KO]	Cerebellum	KO	C	B	yes	A	?	?	?	0	0
eE28_neg21_06	597.304565429688	LPI 18:1	120061	Glycerophospholipid	LPI	-H+	?	0	0.722236560825718	?	-1	18	1	?	'18:1	C27H50O12P	597.308593750	0.00407063	452.44757	2.9587767124176	True	eE28_neg21_	06	3	3. Cerebellum[KO-A]	Cerebellum[KO-A]	Cerebellum[KO]	Cerebellum	KO	C	B	yes	A	?	?	?	0	0
eE28_neg21_06	599.320190429688	LPI 18:0	120062	Glycerophospholipid	LPI	-H+	?	0	0.722070455968307	?	-1	18	0	?	'18:0	C27H52O12P	599.324768066	0.00457267	4200.72510	28.6665153503418	True	eE28_neg21_	06	3	3. Cerebellum[KO-A]	Cerebellum[KO-A]	Cerebellum[KO]	Cerebellum	KO	C	B	yes	A	?	?	?	0	0
eE28_neg21_06	619.288879394531	LPI 20:4	120072	Glycerophospholipid	LPI	-H+	?	0	0.707025993916079	?	-1	20	4	?	'20:4	C29H48O12P	619.292724609	0.00381391	1182.23389	9.2156047821045	True	eE28_neg21_	06	3	3. Cerebellum[KO-A]	Cerebellum[KO-A]	Cerebellum[KO]	Cerebellum	KO	C	B	yes	A	?	?	?	0	0
eE28_neg21_06	621.304565429688	LPI 20:3	120073	Glycerophospholipid	LPI	-H+	?	0	0.706863387287897	?	-1	20	3	?	'20:3	C29H50O12P	?	?	0.00000	0.0000000000000	False	eE28_neg21_	06	3	3. Cerebellum[KO-A]	Cerebellum[KO-A]	Cerebellum[KO]	Cerebellum	KO	C	B	yes	A	?	?	?	0	0
eE28_neg21_06	623.320190429688	LPI 20:2	120074	Glycerophospholipid	LPI	-H+	?	0	0.706700818057089	?	-1	20	2	?	'20:2	C29H52O12P	?	?	0.00000	0.0000000000000	False	eE28_neg21_	06	3	3. Cerebellum[KO-A]	Cerebellum[KO-A]	Cerebellum[KO]	Cerebellum	KO	C	B	yes	A	?	?	?	0	0
eE28_neg21_06	625.335815429688	LPI 20:1	120075	Glycerophospholipid	LPI	-H+	?	0	0.706538286215054	?	-1	20	1	?	'20:1	C29H54O12P	?	?	0.00000	0.0000000000000	False	eE28_neg21_	06	3	3. Cerebellum[KO-A]	Cerebellum[KO-A]	Cerebellum[KO]	Cerebellum	KO	C	B	yes	A	?	?	?	0	0
eE28_neg21_06	627.351501464844	LPI 20:0	120076	Glycerophospholipid	LPI	-H+	?	0	0.706375791753194	?	-1	20	0	?	'20:0	C29H56O12P	627.353637695	0.00216791	238.04222	1.9189246892929	True	eE28_neg21_	06	3	3. Cerebellum[KO-A]	Cerebellum[KO-A]	Cerebellum[KO]	Cerebellum	KO	C	B	yes	A	?	?	?	0	0
eE28_neg21_06	643.288879394531	LPI 22:6	120084	Glycerophospholipid	LPI	-H+	?	0	0.691976585052318	?	-1	22	6	?	'22:6	C31H48O12P	643.293701172	0.00479509	30.61357	0.2802174687386	True	eE28_neg21_	06	3	3. Cerebellum[KO-A]	Cerebellum[KO-A]	Cerebellum[KO]	Cerebellum	KO	C	B	yes	A	?	?	?	0	0
eE28_neg21_06	645.304565429688	LPI 22:5	120085	Glycerophospholipid	LPI	-H+	?	0	0.691817439589147	?	-1	22	5	?	'22:5	C31H50O12P	?	?	0.00000	0.0000000000000	False	eE28_neg21_	06	3	3. Cerebellum[KO-A]	Cerebellum[KO-A]	Cerebellum[KO]	Cerebellum	KO	C	B	yes	A	?	?	?	0	0
eE28_neg21_06	647.320190429688	LPI 22:4	120086	Glycerophospholipid	LPI	-H+	?	0	0.691658330727327	?	-1	22	4	?	'22:4	C31H52O12P	?	?	0.00000	0.0000000000000	False	eE28_neg21_	06	3	3. Cerebellum[KO-A]	Cerebellum[KO-A]	Cerebellum[KO]	Cerebellum	KO	C	B	yes	A	?	?	?	0	0
eE28_neg21_06	649.335815429688	LPI 22:3	120087	Glycerophospholipid	LPI	-H+	?	0	0.691499258458441	?	-1	22	3	?	'22:3	C31H54O12P	?	?	0.00000	0.0000000000000	False	eE28_neg21_	06	3	3. Cerebellum[KO-A]	Cerebellum[KO-A]	Cerebellum[KO]	Cerebellum	KO	C	B	yes	A	?	?	?	0	0
eE28_neg21_06	651.351501464844	LPI 22:2	120088	Glycerophospholipid	LPI	-H+	?	0	0.691340222774073	?	-1	22	2	?	'22:2	C31H56O12P	651.353393555	0.00189515	9.84780	0.3392414152622	False	eE28_neg21_	06	3	3. Cerebellum[KO-A]	Cerebellum[KO-A]	Cerebellum[KO]	Cerebellum	KO	C	B	yes	A	?	?	?	0	0
eE28_neg21_06	653.367126464844	LPI 22:1	120089	Glycerophospholipid	LPI	-H+	?	0	0.69118122366581	?	-1	22	1	?	'22:1	C31H58O12P	?	?	0.00000	0.0000000000000	False	eE28_neg21_	06	3	3. Cerebellum[KO-A]	Cerebellum[KO-A]	Cerebellum[KO]	Cerebellum	KO	C	B	yes	A	?	?	?	0	0
eE28_neg21_06	655.382812500000	LPI 22:0	120090	Glycerophospholipid	LPI	-H+	?	0	0.691022261125238	?	-1	22	0	?	'22:0	C31H60O12P	?	?	0.00000	0.0000000000000	False	eE28_neg21_	06	3	3. Cerebellum[KO-A]	Cerebellum[KO-A]	Cerebellum[KO]	Cerebellum	KO	C	B	yes	A	?	?	?	0	0
eE28_neg21_06	468.236785888672	LPS 14:0	106034	Glycerophospholipid	LPS	-H+	?	0	0.782562375174225	?	-1	14	0	?	'14:0	C20H39NO9P	468.241424561	0.00464477	28.96260	0.2836567163467	False	eE28_neg21_	06	3	3. Cerebellum[KO-A]	Cerebellum[KO-A]	Cerebellum[KO]	Cerebellum	KO	C	B	yes	A	IS LPS 17:1	24868.25586	261909.281	3	0
eE28_neg21_06	494.252441406250	LPS 16:1	106047	Glycerophospholipid	LPS	-H+	?	0	0.765728987859665	?	-1	16	1	?	'16:1	C22H41NO9P	494.256042480	0.00360288	20.19585	0.0979146361351	True	eE28_neg21_	06	3	3. Cerebellum[KO-A]	Cerebellum[KO-A]	Cerebellum[KO]	Cerebellum	KO	C	B	yes	A	IS LPS 17:1	24868.25586	261909.281	2	0
eE28_neg21_06	496.268096923828	LPS 16:0	106048	Glycerophospholipid	LPS	-H+	?	0	0.765552880319224	?	-1	16	0	?	'16:0	C22H43NO9P	?	?	0.00000	0.0000000000000	False	eE28_neg21_	06	3	3. Cerebellum[KO-A]	Cerebellum[KO-A]	Cerebellum[KO]	Cerebellum	KO	C	B	yes	A	IS LPS 17:1	24868.25586	261909.281	0	0
eE28_neg21_06	518.252441406250	LPS 18:3	106059	Glycerophospholipid	LPS	-H+	?	0	0.749430055831289	?	-1	18	3	?	'18:3	C24H41NO9P	?	?	0.00000	0.0000000000000	False	eE28_neg21_	06	3	3. Cerebellum[KO-A]	Cerebellum[KO-A]	Cerebellum[KO]	Cerebellum	KO	C	B	yes	A	IS LPS 17:1	24868.25586	261909.281	0	0
eE28_neg21_06	520.268066406250	LPS 18:2	106060	Glycerophospholipid	LPS	-H+	?	0	0.74925769682966	?	-1	18	2	?	'18:2	C24H43NO9P	520.270263672	0.00215722	41.67817	0.2659821808338	True	eE28_neg21_	06	3	3. Cerebellum[KO-A]	Cerebellum[KO-A]	Cerebellum[KO]	Cerebellum	KO	C	B	yes	A	IS LPS 17:1	24868.25586	261909.281	4	0
eE28_neg21_06	522.283752441406	LPS 18:1	106061	Glycerophospholipid	LPS	-H+	?	0	0.749085377468322	?	-1	18	1	?	'18:1	C24H45NO9P	522.287414551	0.00366916	8354.75488	39.2301483154297	True	eE28_neg21_	06	3	3. Cerebellum[KO-A]	Cerebellum[KO-A]	Cerebellum[KO]	Cerebellum	KO	C	B	yes	A	IS LPS 17:1	24868.25586	261909.281	793	0
eE28_neg21_06	524.299377441406	LPS 18:0	106062	Glycerophospholipid	LPS	-H+	?	0	0.748913097738159	?	-1	18	0	?	'18:0	C24H47NO9P	524.302734375	0.00333209	11883.02148	55.0581054687500	True	eE28_neg21_	06	3	3. Cerebellum[KO-A]	Cerebellum[KO-A]	Cerebellum[KO]	Cerebellum	KO	C	B	yes	A	IS LPS 17:1	24868.25586	261909.281	1128	0
eE28_neg21_06	544.268066406250	LPS 20:4	106072	Glycerophospholipid	LPS	-H+	?	0	0.733309364631215	?	-1	20	4	?	'20:4	C26H43NO9P	544.270019531	0.00195451	752.03308	4.8438072204590	False	eE28_neg21_	06	3	3. Cerebellum[KO-A]	Cerebellum[KO-A]	Cerebellum[KO]	Cerebellum	KO	C	B	yes	A	IS LPS 17:1	24868.25586	261909.281	71	0
eE28_neg21_06	546.283752441406	LPS 20:3	106073	Glycerophospholipid	LPS	-H+	?	0	0.733140713175367	?	-1	20	3	?	'20:3	C26H45NO9P	546.285095215	0.0013821	1124.97180	6.6759076118469	False	eE28_neg21_	06	3	3. Cerebellum[KO-A]	Cerebellum[KO-A]	Cerebellum[KO]	Cerebellum	KO	C	B	yes	A	IS LPS 17:1	24868.25586	261909.281	107	0
eE28_neg21_06	548.299377441406	LPS 20:2	106074	Glycerophospholipid	LPS	-H+	?	0	0.732972100507122	?	-1	20	2	?	'20:2	C26H47NO9P	548.302734375	0.00334713	38.14034	0.1839662641287	True	eE28_neg21_	06	3	3. Cerebellum[KO-A]	Cerebellum[KO-A]	Cerebellum[KO]	Cerebellum	KO	C	B	yes	A	IS LPS 17:1	24868.25586	261909.281	4	0
eE28_neg21_06	550.315063476563	LPS 20:1	106075	Glycerophospholipid	LPS	-H+	?	0	0.732803526617561	?	-1	20	1	?	'20:1	C26H49NO9P	550.318237305	0.00319605	134.55016	0.7811992168427	True	eE28_neg21_	06	3	3. Cerebellum[KO-A]	Cerebellum[KO-A]	Cerebellum[KO]	Cerebellum	KO	C	B	yes	A	IS LPS 17:1	24868.25586	261909.281	13	0
eE28_neg21_06	552.330688476563	LPS 20:0	106076	Glycerophospholipid	LPS	-H+	?	0	0.732634991497766	?	-1	20	0	?	'20:0	C26H51NO9P	?	?	0.00000	0.0000000000000	False	eE28_neg21_	06	3	3. Cerebellum[KO-A]	Cerebellum[KO-A]	Cerebellum[KO]	Cerebellum	KO	C	B	yes	A	IS LPS 17:1	24868.25586	261909.281	0	0
eE28_neg21_06	568.268066406250	LPS 22:6	106084	Glycerophospholipid	LPS	-H+	?	0	0.717700500817264	?	-1	22	6	?	'22:6	C28H43NO9P	568.272277832	0.00419421	25160.60352	128.4797363281250	True	eE28_neg21_	06	3	3. Cerebellum[KO-A]	Cerebellum[KO-A]	Cerebellum[KO]	Cerebellum	KO	C	B	yes	A	IS LPS 17:1	24868.25586	261909.281	2389	0
eE28_neg21_06	570.283752441406	LPS 22:5	106085	Glycerophospholipid	LPS	-H+	?	0	0.717535439193665	?	-1	22	5	?	'22:5	C28H45NO9P	570.285827637	0.00207704	79.67768	1.9391865730286	True	eE28_neg21_	06	3	3. Cerebellum[KO-A]	Cerebellum[KO-A]	Cerebellum[KO]	Cerebellum	KO	C	B	yes	A	IS LPS 17:1	24868.25586	261909.281	8	0
eE28_neg21_06	572.299377441406	LPS 22:4	106086	Glycerophospholipid	LPS	-H+	?	0	0.717370415532057	?	-1	22	4	?	'22:4	C28H47NO9P	572.301025391	0.00163131	62.81937	0.9713106751442	True	eE28_neg21_	06	3	3. Cerebellum[KO-A]	Cerebellum[KO-A]	Cerebellum[KO]	Cerebellum	KO	C	B	yes	A	IS LPS 17:1	24868.25586	261909.281	6	0
eE28_neg21_06	574.315063476563	LPS 22:3	106087	Glycerophospholipid	LPS	-H+	?	0	0.717205429823708	?	-1	22	3	?	'22:3	C28H49NO9P	?	?	0.00000	0.0000000000000	False	eE28_neg21_	06	3	3. Cerebellum[KO-A]	Cerebellum[KO-A]	Cerebellum[KO]	Cerebellum	KO	C	B	yes	A	IS LPS 17:1	24868.25586	261909.281	0	0
eE28_neg21_06	576.330688476563	LPS 22:2	106088	Glycerophospholipid	LPS	-H+	?	0	0.71704048205989	?	-1	22	2	?	'22:2	C28H51NO9P	576.334838867	0.00417484	1914.69006	14.0521745681763	True	eE28_neg21_	06	3	3. Cerebellum[KO-A]	Cerebellum[KO-A]	Cerebellum[KO]	Cerebellum	KO	C	B	yes	A	IS LPS 17:1	24868.25586	261909.281	182	0
eE28_neg21_06	578.346313476563	LPS 22:1	106089	Glycerophospholipid	LPS	-H+	?	0	0.716875572231877	?	-1	22	1	?	'22:1	C28H53NO9P	?	?	0.00000	0.0000000000000	False	eE28_neg21_	06	3	3. Cerebellum[KO-A]	Cerebellum[KO-A]	Cerebellum[KO]	Cerebellum	KO	C	B	yes	A	IS LPS 17:1	24868.25586	261909.281	0	0
eE28_neg21_06	580.361999511719	LPS 22:0	106090	Glycerophospholipid	LPS	-H+	?	0	0.716710700330943	?	-1	22	0	?	'22:0	C28H55NO9P	580.365295410	0.00330964	2028.71436	13.8946990966797	True	eE28_neg21_	06	3	3. Cerebellum[KO-A]	Cerebellum[KO-A]	Cerebellum[KO]	Cerebellum	KO	C	B	yes	A	IS LPS 17:1	24868.25586	261909.281	193	0
eE28_neg21_06	428.207489013672	PIP 30:2	121562	Glycerophospholipid	PIP	-2H+	?	0	0.62717705851155	?	-2	30	2	?	'30:2	C39H70O16P2	?	?	0.00000	0.0000000000000	False	eE28_neg21_	06	3	3. Cerebellum[KO-A]	Cerebellum[KO-A]	Cerebellum[KO]	Cerebellum	KO	C	B	yes	A	?	?	?	0	0
eE28_neg21_06	429.215332031250	PIP 30:1	121563	Glycerophospholipid	PIP	-2H+	?	0	0.627032816082509	?	-2	30	1	?	'30:1	C39H72O16P2	429.217346191	0.00202884	506.25995	2.8943436145782	False	eE28_neg21_	06	3	3. Cerebellum[KO-A]	Cerebellum[KO-A]	Cerebellum[KO]	Cerebellum	KO	C	B	yes	A	?	?	?	0	0
eE28_neg21_06	430.223144531250	PIP 30:0	121564	Glycerophospholipid	PIP	-2H+	?	0	0.62688860682732	?	-2	30	0	?	'30:0	C39H74O16P2	?	?	0.00000	0.0000000000000	False	eE28_neg21_	06	3	3. Cerebellum[KO-A]	Cerebellum[KO-A]	Cerebellum[KO]	Cerebellum	KO	C	B	yes	A	?	?	?	0	0
eE28_neg21_06	441.215332031250	PIP 32:3	121587	Glycerophospholipid	PIP	-2H+	?	0	0.613686102805457	?	-2	32	3	?	'32:3	C41H72O16P2	441.217193604	0.00186059	89.93911	0.5870623588562	False	eE28_neg21_	06	3	3. Cerebellum[KO-A]	Cerebellum[KO-A]	Cerebellum[KO]	Cerebellum	KO	C	B	yes	A	?	?	?	0	0
eE28_neg21_06	442.223144531250	PIP 32:2	121588	Glycerophospholipid	PIP	-2H+	?	0	0.613544963117811	?	-2	32	2	?	'32:2	C41H74O16P2	?	?	0.00000	0.0000000000000	False	eE28_neg21_	06	3	3. Cerebellum[KO-A]	Cerebellum[KO-A]	Cerebellum[KO]	Cerebellum	KO	C	B	yes	A	?	?	?	0	0
eE28_neg21_06	443.230987548828	PIP 32:1	121589	Glycerophospholipid	PIP	-2H+	?	0	0.613403855890426	?	-2	32	1	?	'32:1	C41H76O16P2	443.232391357	0.00140411	956.35333	4.8810448646545	True	eE28_neg21_	06	3	3. Cerebellum[KO-A]	Cerebellum[KO-A]	Cerebellum[KO]	Cerebellum	KO	C	B	yes	A	?	?	?	0	0
eE28_neg21_06	444.238800048828	PIP 32:0	121590	Glycerophospholipid	PIP	-2H+	?	0	0.613262781115837	?	-2	32	0	?	'32:0	C41H78O16P2	?	?	0.00000	0.0000000000000	False	eE28_neg21_	06	3	3. Cerebellum[KO-A]	Cerebellum[KO-A]	Cerebellum[KO]	Cerebellum	KO	C	B	yes	A	?	?	?	0	0
eE28_neg21_06	454.223144531250	PIP 34:4	121612	Glycerophospholipid	PIP	-2H+	?	0	0.600485345669917	?	-2	34	4	?	'34:4	C43H74O16P2	?	?	0.00000	0.0000000000000	False	eE28_neg21_	06	3	3. Cerebellum[KO-A]	Cerebellum[KO-A]	Cerebellum[KO]	Cerebellum	KO	C	B	yes	A	?	?	?	0	0
eE28_neg21_06	455.230987548828	PIP 34:3	121613	Glycerophospholipid	PIP	-2H+	?	0	0.600347241981831	?	-2	34	3	?	'34:3	C43H76O16P2	455.233215332	0.00222727	80.55581	0.4486455619335	True	eE28_neg21_	06	3	3. Cerebellum[KO-A]	Cerebellum[KO-A]	Cerebellum[KO]	Cerebellum	KO	C	B	yes	A	?	?	?	0	0
eE28_neg21_06	456.238800048828	PIP 34:2	121614	Glycerophospholipid	PIP	-2H+	?	0	0.600209170055768	?	-2	34	2	?	'34:2	C43H78O16P2	?	?	0.00000	0.0000000000000	False	eE28_neg21_	06	3	3. Cerebellum[KO-A]	Cerebellum[KO-A]	Cerebellum[KO]	Cerebellum	KO	C	B	yes	A	?	?	?	0	0
eE28_neg21_06	457.246643066406	PIP 34:1	121615	Glycerophospholipid	PIP	-2H+	?	0	0.600071129884421	?	-2	34	1	?	'34:1	C43H80O16P2	457.248352051	0.00171689	328.04306	2.2817146778107	True	eE28_neg21_	06	3	3. Cerebellum[KO-A]	Cerebellum[KO-A]	Cerebellum[KO]	Cerebellum	KO	C	B	yes	A	?	?	?	0	0
eE28_neg21_06	458.254455566406	PIP 34:0	121616	Glycerophospholipid	PIP	-2H+	?	0	0.599933121460489	?	-2	34	0	?	'34:0	C43H82O16P2	?	?	0.00000	0.0000000000000	False	eE28_neg21_	06	3	3. Cerebellum[KO-A]	Cerebellum[KO-A]	Cerebellum[KO]	Cerebellum	KO	C	B	yes	A	?	?	?	0	0
eE28_neg21_06	467.230987548828	PIP 36:5	121637	Glycerophospholipid	PIP	-2H+	?	0	0.587568544759155	?	-2	36	5	?	'36:5	C45H76O16P2	467.232788086	0.00181536	320.05972	1.3532103300095	True	eE28_neg21_	06	3	3. Cerebellum[KO-A]	Cerebellum[KO-A]	Cerebellum[KO]	Cerebellum	KO	C	B	yes	A	?	?	?	0	0
eE28_neg21_06	468.238800048828	PIP 36:4	121638	Glycerophospholipid	PIP	-2H+	?	0	0.587433411764454	?	-2	36	4	?	'36:4	C45H78O16P2	468.242401123	0.0035901	33.34042	0.2836567163467	True	eE28_neg21_	06	3	3. Cerebellum[KO-A]	Cerebellum[KO-A]	Cerebellum[KO]	Cerebellum	KO	C	B	yes	A	?	?	?	0	0
eE28_neg21_06	469.246643066406	PIP 36:3	121639	Glycerophospholipid	PIP	-2H+	?	0	0.587298309848555	?	-2	36	3	?	'36:3	C45H80O16P2	469.248565674	0.00192225	84.95121	0.5089682340622	False	eE28_neg21_	06	3	3. Cerebellum[KO-A]	Cerebellum[KO-A]	Cerebellum[KO]	Cerebellum	KO	C	B	yes	A	?	?	?	0	0
eE28_neg21_06	470.254455566406	PIP 36:2	121640	Glycerophospholipid	PIP	-2H+	?	0	0.58716323900431	?	-2	36	2	?	'36:2	C45H82O16P2	?	?	0.00000	0.0000000000000	False	eE28_neg21_	06	3	3. Cerebellum[KO-A]	Cerebellum[KO-A]	Cerebellum[KO]	Cerebellum	KO	C	B	yes	A	?	?	?	0	0
eE28_neg21_06	471.262268066406	PIP 36:1	121641	Glycerophospholipid	PIP	-2H+	?	0	0.587028199224573	?	-2	36	1	?	'36:1	C45H84O16P2	471.263854980	0.00157705	366.42737	2.4861977100372	True	eE28_neg21_	06	3	3. Cerebellum[KO-A]	Cerebellum[KO-A]	Cerebellum[KO]	Cerebellum	KO	C	B	yes	A	?	?	?	0	0
eE28_neg21_06	472.270111083984	PIP 36:0	121642	Glycerophospholipid	PIP	-2H+	?	0	0.586893190502199	?	-2	36	0	?	'36:0	C45H86O16P2	472.272979736	0.00288424	19.98722	0.2153515666723	True	eE28_neg21_	06	3	3. Cerebellum[KO-A]	Cerebellum[KO-A]	Cerebellum[KO]	Cerebellum	KO	C	B	yes	A	?	?	?	0	0
eE28_neg21_06	480.238800048828	PIP 38:6	121662	Glycerophospholipid	PIP	-2H+	?	0	0.574929592004008	?	-2	38	6	?	'38:6	C47H78O16P2	480.240386963	0.00157335	22.01468	0.1530207246542	False	eE28_neg21_	06	3	3. Cerebellum[KO-A]	Cerebellum[KO-A]	Cerebellum[KO]	Cerebellum	KO	C	B	yes	A	?	?	?	0	0
eE28_neg21_06	481.246643066406	PIP 38:5	121663	Glycerophospholipid	PIP	-2H+	?	0	0.574797365801291	?	-2	38	5	?	'38:5	C47H80O16P2	481.249572754	0.00295679	230.71471	1.9627983570099	True	eE28_neg21_	06	3	3. Cerebellum[KO-A]	Cerebellum[KO-A]	Cerebellum[KO]	Cerebellum	KO	C	B	yes	A	?	?	?	0	0
eE28_neg21_06	482.254455566406	PIP 38:4	121664	Glycerophospholipid	PIP	-2H+	?	0	0.574665170008852	?	-2	38	4	?	'38:4	C47H82O16P2	482.257965088	0.00352422	361.14722	1.8881468772888	True	eE28_neg21_	06	3	3. Cerebellum[KO-A]	Cerebellum[KO-A]	Cerebellum[KO]	Cerebellum	KO	C	B	yes	A	?	?	?	0	0
eE28_neg21_06	483.262268066406	PIP 38:3	121665	Glycerophospholipid	PIP	-2H+	?	0	0.574533004619696	?	-2	38	3	?	'38:3	C47H84O16P2	?	?	0.00000	0.0000000000000	False	eE28_neg21_	06	3	3. Cerebellum[KO-A]	Cerebellum[KO-A]	Cerebellum[KO]	Cerebellum	KO	C	B	yes	A	?	?	?	0	0
eE28_neg21_06	484.270111083984	PIP 38:2	121666	Glycerophospholipid	PIP	-2H+	?	0	0.574400869626833	?	-2	38	2	?	'38:2	C47H86O16P2	?	?	0.00000	0.0000000000000	False	eE28_neg21_	06	3	3. Cerebellum[KO-A]	Cerebellum[KO-A]	Cerebellum[KO]	Cerebellum	KO	C	B	yes	A	?	?	?	0	0
eE28_neg21_06	485.277923583984	PIP 38:1	121667	Glycerophospholipid	PIP	-2H+	?	0	0.57426876502327	?	-2	38	1	?	'38:1	C47H88O16P2	485.282043457	0.00412967	5383.29248	37.0062217712402	True	eE28_neg21_	06	3	3. Cerebellum[KO-A]	Cerebellum[KO-A]	Cerebellum[KO]	Cerebellum	KO	C	B	yes	A	?	?	?	0	0
eE28_neg21_06	486.285766601563	PIP 38:0	121668	Glycerophospholipid	PIP	-2H+	?	0	0.574136690802019	?	-2	38	0	?	'38:0	C47H90O16P2	486.290008545	0.00424144	1201.20959	6.7181916236877	True	eE28_neg21_	06	3	3. Cerebellum[KO-A]	Cerebellum[KO-A]	Cerebellum[KO]	Cerebellum	KO	C	B	yes	A	?	?	?	0	0
eE28_neg21_06	492.238800048828	PIP 40:8	121686	Glycerophospholipid	PIP	-2H+	?	0	0.56269192242411	?	-2	40	8	?	'40:8	C49H78O16P2	?	?	0.00000	0.0000000000000	False	eE28_neg21_	06	3	3. Cerebellum[KO-A]	Cerebellum[KO-A]	Cerebellum[KO]	Cerebellum	KO	C	B	yes	A	?	?	?	0	0
eE28_neg21_06	493.246643066406	PIP 40:7	121687	Glycerophospholipid	PIP	-2H+	?	0	0.562562510723554	?	-2	40	7	?	'40:7	C49H80O16P2	493.248077393	0.00144745	116.07006	4.8852057456970	False	eE28_neg21_	06	3	3. Cerebellum[KO-A]	Cerebellum[KO-A]	Cerebellum[KO]	Cerebellum	KO	C	B	yes	A	?	?	?	0	0
eE28_neg21_06	494.254455566406	PIP 40:6	121688	Glycerophospholipid	PIP	-2H+	?	0	0.562433128785976	?	-2	40	6	?	'40:6	C49H82O16P2	494.256042480	0.00159151	20.19585	0.0979146361351	True	eE28_neg21_	06	3	3. Cerebellum[KO-A]	Cerebellum[KO-A]	Cerebellum[KO]	Cerebellum	KO	C	B	yes	A	?	?	?	0	0
eE28_neg21_06	495.262268066406	PIP 40:5	121689	Glycerophospholipid	PIP	-2H+	?	0	0.562303776604534	?	-2	40	5	?	'40:5	C49H84O16P2	495.263977051	0.00170622	82.14516	0.9611344933510	False	eE28_neg21_	06	3	3. Cerebellum[KO-A]	Cerebellum[KO-A]	Cerebellum[KO]	Cerebellum	KO	C	B	yes	A	?	?	?	0	0
eE28_neg21_06	496.270111083984	PIP 40:4	121690	Glycerophospholipid	PIP	-2H+	?	0	0.562174454172382	?	-2	40	4	?	'40:4	C49H86O16P2	?	?	0.00000	0.0000000000000	False	eE28_neg21_	06	3	3. Cerebellum[KO-A]	Cerebellum[KO-A]	Cerebellum[KO]	Cerebellum	KO	C	B	yes	A	?	?	?	0	0
eE28_neg21_06	497.277923583984	PIP 40:3	121691	Glycerophospholipid	PIP	-2H+	?	0	0.56204516148268	?	-2	40	3	?	'40:3	C49H88O16P2	497.282867432	0.00492516	11.26419	1.1752126216888	False	eE28_neg21_	06	3	3. Cerebellum[KO-A]	Cerebellum[KO-A]	Cerebellum[KO]	Cerebellum	KO	C	B	yes	A	?	?	?	0	0
eE28_neg21_06	498.285766601563	PIP 40:2	121692	Glycerophospholipid	PIP	-2H+	?	0	0.561915898528586	?	-2	40	2	?	'40:2	C49H90O16P2	498.287475586	0.00171454	17.47977	0.1039900183678	False	eE28_neg21_	06	3	3. Cerebellum[KO-A]	Cerebellum[KO-A]	Cerebellum[KO]	Cerebellum	KO	C	B	yes	A	?	?	?	0	0
eE28_neg21_06	499.293579101563	PIP 40:1	121693	Glycerophospholipid	PIP	-2H+	?	0	0.561786665303262	?	-2	40	1	?	'40:1	C49H92O16P2	499.298278809	0.00471147	52.86922	1.1064187288284	True	eE28_neg21_	06	3	3. Cerebellum[KO-A]	Cerebellum[KO-A]	Cerebellum[KO]	Cerebellum	KO	C	B	yes	A	?	?	?	0	0
eE28_neg21_06	500.301391601563	PIP 40:0	121694	Glycerophospholipid	PIP	-2H+	?	0	0.561657461799871	?	-2	40	0	?	'40:0	C49H94O16P2	?	?	0.00000	0.0000000000000	False	eE28_neg21_	06	3	3. Cerebellum[KO-A]	Cerebellum[KO-A]	Cerebellum[KO]	Cerebellum	KO	C	B	yes	A	?	?	?	0	0
eE28_neg21_06	395.256805419922	IS LPA O-16:0	1003	Internal standard	IS LPA	-H+	?	0	0.799640134513736	?	-1	?	?	?	':	C19H40O6P	395.260070801	0.00326585	27326.09961	84.5621566772461	True	eE28_neg21_	06	3	3. Cerebellum[KO-A]	Cerebellum[KO-A]	Cerebellum[KO]	Cerebellum	KO	C	B	yes	A	?	?	?	0	0
eE28_neg21_06	508.268096923828	IS LPS 17:1	1060	Internal standard	IS LPS	-H+	?	0	0.757361464499808	?	-1	?	?	?	':	C23H43NO9P	508.271667480	0.0035734	261909.28125	1165.6507568359375	True	eE28_neg21_	06	3	3. Cerebellum[KO-A]	Cerebellum[KO-A]	Cerebellum[KO]	Cerebellum	KO	C	B	yes	A	?	?	?	0	0
eE28_neg21_07	381.204772949219	LPA 14:0	101034	Glycerophospholipid	LPA	-H+	?	0	0.815608279725609	?	-1	14	0	?	'14:0	C17H34O7P	381.195953369	-0.00880263	432.39209	1.3037492036819	True	eE28_neg21_	07	4	4. Cerebellum[KO-B]	Cerebellum[KO-B]	Cerebellum[KO]	Cerebellum	KO	D	A	yes	B	IS LPA O-16:0	25719.59180	59498.078	187	0
eE28_neg21_07	407.220428466797	LPA 16:1	101047	Glycerophospholipid	LPA	-H+	?	0	0.7980640551307	?	-1	16	1	?	'16:1	C19H36O7P	407.211456299	-0.00895598	3960.21948	13.8318223953247	True	eE28_neg21_	07	4	4. Cerebellum[KO-B]	Cerebellum[KO-B]	Cerebellum[KO]	Cerebellum	KO	D	A	yes	B	IS LPA O-16:0	25719.59180	59498.078	1712	0
eE28_neg21_07	409.236053466797	LPA 16:0	101048	Glycerophospholipid	LPA	-H+	?	0	0.797880510952417	?	-1	16	0	?	'16:0	C19H38O7P	409.226928711	-0.00914694	1853.87317	13.1140708923340	True	eE28_neg21_	07	4	4. Cerebellum[KO-B]	Cerebellum[KO-B]	Cerebellum[KO]	Cerebellum	KO	D	A	yes	B	IS LPA O-16:0	25719.59180	59498.078	801	0
eE28_neg21_07	431.220428466797	LPA 18:3	101059	Glycerophospholipid	LPA	-H+	?	0	0.781076854704575	?	-1	18	3	?	'18:3	C21H36O7P	431.213378906	-0.00704495	142.29079	0.9352645874023	False	eE28_neg21_	07	4	4. Cerebellum[KO-B]	Cerebellum[KO-B]	Cerebellum[KO]	Cerebellum	KO	D	A	yes	B	IS LPA O-16:0	25719.59180	59498.078	62	0
eE28_neg21_07	433.236053466797	LPA 18:2	101060	Glycerophospholipid	LPA	-H+	?	0	0.780897217357734	?	-1	18	2	?	'18:2	C21H38O7P	433.226745605	-0.00932249	89.98926	1.7816442251205	True	eE28_neg21_	07	4	4. Cerebellum[KO-B]	Cerebellum[KO-B]	Cerebellum[KO]	Cerebellum	KO	D	A	yes	B	IS LPA O-16:0	25719.59180	59498.078	39	0
eE28_neg21_07	435.251708984375	LPA 18:1	101061	Glycerophospholipid	LPA	-H+	?	0	0.780717621325108	?	-1	18	1	?	'18:1	C21H40O7P	435.241394043	-0.0103268	1551.88281	604.3228759765625	False	eE28_neg21_	07	4	4. Cerebellum[KO-B]	Cerebellum[KO-B]	Cerebellum[KO]	Cerebellum	KO	D	A	yes	B	IS LPA O-16:0	25719.59180	59498.078	671	0
eE28_neg21_07	437.267364501953	LPA 18:0	101062	Glycerophospholipid	LPA	-H+	?	0	0.780538066597193	?	-1	18	0	?	'18:0	C21H42O7P	437.259765625	-0.00760563	684.74481	4.7764105796814	False	eE28_neg21_	07	4	4. Cerebellum[KO-B]	Cerebellum[KO-B]	Cerebellum[KO]	Cerebellum	KO	D	A	yes	B	IS LPA O-16:0	25719.59180	59498.078	296	0
eE28_neg21_07	457.236053466797	LPA 20:4	101072	Glycerophospholipid	LPA	-H+	?	0	0.764275421828694	?	-1	20	4	?	'20:4	C23H38O7P	457.227111816	-0.0089514	94.78339	5.9155211448669	True	eE28_neg21_	07	4	4. Cerebellum[KO-B]	Cerebellum[KO-B]	Cerebellum[KO]	Cerebellum	KO	D	A	yes	B	IS LPA O-16:0	25719.59180	59498.078	41	0
eE28_neg21_07	459.251708984375	LPA 20:3	101073	Glycerophospholipid	LPA	-H+	?	0	0.764099648589216	?	-1	20	3	?	'20:3	C23H40O7P	459.242523193	-0.00920299	26.66802	0.8036481738091	True	eE28_neg21_	07	4	4. Cerebellum[KO-B]	Cerebellum[KO-B]	Cerebellum[KO]	Cerebellum	KO	D	A	yes	B	IS LPA O-16:0	25719.59180	59498.078	12	0
eE28_neg21_07	461.267364501953	LPA 20:2	101074	Glycerophospholipid	LPA	-H+	?	0	0.763923915775258	?	-1	20	2	?	'20:2	C23H42O7P	461.257232666	-0.0101308	74.06413	0.3992868065834	True	eE28_neg21_	07	4	4. Cerebellum[KO-B]	Cerebellum[KO-B]	Cerebellum[KO]	Cerebellum	KO	D	A	yes	B	IS LPA O-16:0	25719.59180	59498.078	32	0
eE28_neg21_07	463.283020019531	LPA 20:1	101075	Glycerophospholipid	LPA	-H+	?	0	0.763748223377524	?	-1	20	1	?	'20:1	C23H44O7P	?	?	0.00000	0.0000000000000	False	eE28_neg21_	07	4	4. Cerebellum[KO-B]	Cerebellum[KO-B]	Cerebellum[KO]	Cerebellum	KO	D	A	yes	B	IS LPA O-16:0	25719.59180	59498.078	0	0
eE28_neg21_07	465.298675537109	LPA 20:0	101076	Glycerophospholipid	LPA	-H+	?	0	0.763572571386717	?	-1	20	0	?	'20:0	C23H46O7P	?	?	0.00000	0.0000000000000	False	eE28_neg21_	07	4	4. Cerebellum[KO-B]	Cerebellum[KO-B]	Cerebellum[KO]	Cerebellum	KO	D	A	yes	B	IS LPA O-16:0	25719.59180	59498.078	0	0
eE28_neg21_07	481.236053466797	LPA 22:6	101084	Glycerophospholipid	LPA	-H+	?	0	0.748007429694605	?	-1	22	6	?	'22:6	C25H38O7P	481.225646973	-0.0104022	92.25606	5.4468259811401	False	eE28_neg21_	07	4	4. Cerebellum[KO-B]	Cerebellum[KO-B]	Cerebellum[KO]	Cerebellum	KO	D	A	yes	B	IS LPA O-16:0	25719.59180	59498.078	40	0
eE28_neg21_07	483.251708984375	LPA 22:5	101085	Glycerophospholipid	LPA	-H+	?	0	0.747835397878174	?	-1	22	5	?	'22:5	C25H40O7P	483.241455078	-0.0102563	0.00068	2.4044620990753	False	eE28_neg21_	07	4	4. Cerebellum[KO-B]	Cerebellum[KO-B]	Cerebellum[KO]	Cerebellum	KO	D	A	yes	B	IS LPA O-16:0	25719.59180	59498.078	0	0
eE28_neg21_07	485.267364501953	LPA 22:4	101086	Glycerophospholipid	LPA	-H+	?	0	0.747663405626785	?	-1	22	4	?	'22:4	C25H42O7P	?	?	0.00000	0.0000000000000	False	eE28_neg21_	07	4	4. Cerebellum[KO-B]	Cerebellum[KO-B]	Cerebellum[KO]	Cerebellum	KO	D	A	yes	B	IS LPA O-16:0	25719.59180	59498.078	0	0
eE28_neg21_07	487.283020019531	LPA 22:3	101087	Glycerophospholipid	LPA	-H+	?	0	0.747491452931339	?	-1	22	3	?	'22:3	C25H44O7P	487.273651123	-0.00936096	47.44668	0.1850317418575	True	eE28_neg21_	07	4	4. Cerebellum[KO-B]	Cerebellum[KO-B]	Cerebellum[KO]	Cerebellum	KO	D	A	yes	B	IS LPA O-16:0	25719.59180	59498.078	21	0
eE28_neg21_07	489.298675537109	LPA 22:2	101088	Glycerophospholipid	LPA	-H+	?	0	0.747319539782739	?	-1	22	2	?	'22:2	C25H46O7P	489.287750244	-0.0109118	1160.93762	767.7421875000000	False	eE28_neg21_	07	4	4. Cerebellum[KO-B]	Cerebellum[KO-B]	Cerebellum[KO]	Cerebellum	KO	D	A	yes	B	IS LPA O-16:0	25719.59180	59498.078	502	0
eE28_neg21_07	491.314300537109	LPA 22:1	101089	Glycerophospholipid	LPA	-H+	?	0	0.74714766617189	?	-1	22	1	?	'22:1	C25H48O7P	491.306152344	-0.00817485	109.91759	0.5050375461578	True	eE28_neg21_	07	4	4. Cerebellum[KO-B]	Cerebellum[KO-B]	Cerebellum[KO]	Cerebellum	KO	D	A	yes	B	IS LPA O-16:0	25719.59180	59498.078	48	0
eE28_neg21_07	493.329956054688	LPA 22:0	101090	Glycerophospholipid	LPA	-H+	?	0	0.746975832089699	?	-1	22	0	?	'22:0	C25H50O7P	?	?	0.00000	0.0000000000000	False	eE28_neg21_	07	4	4. Cerebellum[KO-B]	Cerebellum[KO-B]	Cerebellum[KO]	Cerebellum	KO	D	A	yes	B	IS LPA O-16:0	25719.59180	59498.078	0	0
eE28_neg21_07	543.257568359375	LPI 14:0	120034	Glycerophospholipid	LPI	-H+	?	0	0.754513671575893	?	-1	14	0	?	'14:0	C23H44O12P	?	?	0.00000	0.0000000000000	False	eE28_neg21_	07	4	4. Cerebellum[KO-B]	Cerebellum[KO-B]	Cerebellum[KO]	Cerebellum	KO	D	A	yes	B	?	?	?	0	0
eE28_neg21_07	569.273254394531	LPI 16:1	120047	Glycerophospholipid	LPI	-H+	?	0	0.738283628743922	?	-1	16	1	?	'16:1	C25H46O12P	?	?	0.00000	0.0000000000000	False	eE28_neg21_	07	4	4. Cerebellum[KO-B]	Cerebellum[KO-B]	Cerebellum[KO]	Cerebellum	KO	D	A	yes	B	?	?	?	0	0
eE28_neg21_07	571.288879394531	LPI 16:0	120048	Glycerophospholipid	LPI	-H+	?	0	0.738113833273111	?	-1	16	0	?	'16:0	C25H48O12P	?	?	0.00000	0.0000000000000	False	eE28_neg21_	07	4	4. Cerebellum[KO-B]	Cerebellum[KO-B]	Cerebellum[KO]	Cerebellum	KO	D	A	yes	B	?	?	?	0	0
eE28_neg21_07	593.273254394531	LPI 18:3	120059	Glycerophospholipid	LPI	-H+	?	0	0.722568885181456	?	-1	18	3	?	'18:3	C27H46O12P	?	?	0.00000	0.0000000000000	False	eE28_neg21_	07	4	4. Cerebellum[KO-B]	Cerebellum[KO-B]	Cerebellum[KO]	Cerebellum	KO	D	A	yes	B	?	?	?	0	0
eE28_neg21_07	595.288879394531	LPI 18:2	120060	Glycerophospholipid	LPI	-H+	?	0	0.722402703893838	?	-1	18	2	?	'18:2	C27H48O12P	?	?	0.00000	0.0000000000000	False	eE28_neg21_	07	4	4. Cerebellum[KO-B]	Cerebellum[KO-B]	Cerebellum[KO]	Cerebellum	KO	D	A	yes	B	?	?	?	0	0
eE28_neg21_07	597.304565429688	LPI 18:1	120061	Glycerophospholipid	LPI	-H+	?	0	0.722236560825718	?	-1	18	1	?	'18:1	C27H50O12P	?	?	0.00000	0.0000000000000	False	eE28_neg21_	07	4	4. Cerebellum[KO-B]	Cerebellum[KO-B]	Cerebellum[KO]	Cerebellum	KO	D	A	yes	B	?	?	?	0	0
eE28_neg21_07	599.320190429688	LPI 18:0	120062	Glycerophospholipid	LPI	-H+	?	0	0.722070455968307	?	-1	18	0	?	'18:0	C27H52O12P	?	?	0.00000	0.0000000000000	False	eE28_neg21_	07	4	4. Cerebellum[KO-B]	Cerebellum[KO-B]	Cerebellum[KO]	Cerebellum	KO	D	A	yes	B	?	?	?	0	0
eE28_neg21_07	619.288879394531	LPI 20:4	120072	Glycerophospholipid	LPI	-H+	?	0	0.707025993916079	?	-1	20	4	?	'20:4	C29H48O12P	?	?	0.00000	0.0000000000000	False	eE28_neg21_	07	4	4. Cerebellum[KO-B]	Cerebellum[KO-B]	Cerebellum[KO]	Cerebellum	KO	D	A	yes	B	?	?	?	0	0
eE28_neg21_07	621.304565429688	LPI 20:3	120073	Glycerophospholipid	LPI	-H+	?	0	0.706863387287897	?	-1	20	3	?	'20:3	C29H50O12P	621.295532227	-0.00903239	32.78771	0.3990431725979	True	eE28_neg21_	07	4	4. Cerebellum[KO-B]	Cerebellum[KO-B]	Cerebellum[KO]	Cerebellum	KO	D	A	yes	B	?	?	?	0	0
eE28_neg21_07	623.320190429688	LPI 20:2	120074	Glycerophospholipid	LPI	-H+	?	0	0.706700818057089	?	-1	20	2	?	'20:2	C29H52O12P	?	?	0.00000	0.0000000000000	False	eE28_neg21_	07	4	4. Cerebellum[KO-B]	Cerebellum[KO-B]	Cerebellum[KO]	Cerebellum	KO	D	A	yes	B	?	?	?	0	0
eE28_neg21_07	625.335815429688	LPI 20:1	120075	Glycerophospholipid	LPI	-H+	?	0	0.706538286215054	?	-1	20	1	?	'20:1	C29H54O12P	?	?	0.00000	0.0000000000000	False	eE28_neg21_	07	4	4. Cerebellum[KO-B]	Cerebellum[KO-B]	Cerebellum[KO]	Cerebellum	KO	D	A	yes	B	?	?	?	0	0
eE28_neg21_07	627.351501464844	LPI 20:0	120076	Glycerophospholipid	LPI	-H+	?	0	0.706375791753194	?	-1	20	0	?	'20:0	C29H56O12P	?	?	0.00000	0.0000000000000	False	eE28_neg21_	07	4	4. Cerebellum[KO-B]	Cerebellum[KO-B]	Cerebellum[KO]	Cerebellum	KO	D	A	yes	B	?	?	?	0	0
eE28_neg21_07	643.288879394531	LPI 22:6	120084	Glycerophospholipid	LPI	-H+	?	0	0.691976585052318	?	-1	22	6	?	'22:6	C31H48O12P	?	?	0.00000	0.0000000000000	False	eE28_neg21_	07	4	4. Cerebellum[KO-B]	Cerebellum[KO-B]	Cerebellum[KO]	Cerebellum	KO	D	A	yes	B	?	?	?	0	0
eE28_neg21_07	645.304565429688	LPI 22:5	120085	Glycerophospholipid	LPI	-H+	?	0	0.691817439589147	?	-1	22	5	?	'22:5	C31H50O12P	?	?	0.00000	0.0000000000000	False	eE28_neg21_	07	4	4. Cerebellum[KO-B]	Cerebellum[KO-B]	Cerebellum[KO]	Cerebellum	KO	D	A	yes	B	?	?	?	0	0
eE28_neg21_07	647.320190429688	LPI 22:4	120086	Glycerophospholipid	LPI	-H+	?	0	0.691658330727327	?	-1	22	4	?	'22:4	C31H52O12P	?	?	0.00000	0.0000000000000	False	eE28_neg21_	07	4	4. Cerebellum[KO-B]	Cerebellum[KO-B]	Cerebellum[KO]	Cerebellum	KO	D	A	yes	B	?	?	?	0	0
eE28_neg21_07	649.335815429688	LPI 22:3	120087	Glycerophospholipid	LPI	-H+	?	0	0.691499258458441	?	-1	22	3	?	'22:3	C31H54O12P	?	?	0.00000	0.0000000000000	False	eE28_neg21_	07	4	4. Cerebellum[KO-B]	Cerebellum[KO-B]	Cerebellum[KO]	Cerebellum	KO	D	A	yes	B	?	?	?	0	0
eE28_neg21_07	651.351501464844	LPI 22:2	120088	Glycerophospholipid	LPI	-H+	?	0	0.691340222774073	?	-1	22	2	?	'22:2	C31H56O12P	?	?	0.00000	0.0000000000000	False	eE28_neg21_	07	4	4. Cerebellum[KO-B]	Cerebellum[KO-B]	Cerebellum[KO]	Cerebellum	KO	D	A	yes	B	?	?	?	0	0
eE28_neg21_07	653.367126464844	LPI 22:1	120089	Glycerophospholipid	LPI	-H+	?	0	0.69118122366581	?	-1	22	1	?	'22:1	C31H58O12P	?	?	0.00000	0.0000000000000	False	eE28_neg21_	07	4	4. Cerebellum[KO-B]	Cerebellum[KO-B]	Cerebellum[KO]	Cerebellum	KO	D	A	yes	B	?	?	?	0	0
eE28_neg21_07	655.382812500000	LPI 22:0	120090	Glycerophospholipid	LPI	-H+	?	0	0.691022261125238	?	-1	22	0	?	'22:0	C31H60O12P	?	?	0.00000	0.0000000000000	False	eE28_neg21_	07	4	4. Cerebellum[KO-B]	Cerebellum[KO-B]	Cerebellum[KO]	Cerebellum	KO	D	A	yes	B	?	?	?	0	0
eE28_neg21_07	468.236785888672	LPS 14:0	106034	Glycerophospholipid	LPS	-H+	?	0	0.782562375174225	?	-1	14	0	?	'14:0	C20H39NO9P	?	?	0.00000	0.0000000000000	False	eE28_neg21_	07	4	4. Cerebellum[KO-B]	Cerebellum[KO-B]	Cerebellum[KO]	Cerebellum	KO	D	A	yes	B	IS LPS 17:1	24868.25586	0.000	0	0
eE28_neg21_07	494.252441406250	LPS 16:1	106047	Glycerophospholipid	LPS	-H+	?	0	0.765728987859665	?	-1	16	1	?	'16:1	C22H41NO9P	494.242553711	-0.00988469	46.28613	0.2543020546436	True	eE28_neg21_	07	4	4. Cerebellum[KO-B]	Cerebellum[KO-B]	Cerebellum[KO]	Cerebellum	KO	D	A	yes	B	IS LPS 17:1	24868.25586	0.000	0	0
eE28_neg21_07	496.268096923828	LPS 16:0	106048	Glycerophospholipid	LPS	-H+	?	0	0.765552880319224	?	-1	16	0	?	'16:0	C22H43NO9P	?	?	0.00000	0.0000000000000	False	eE28_neg21_	07	4	4. Cerebellum[KO-B]	Cerebellum[KO-B]	Cerebellum[KO]	Cerebellum	KO	D	A	yes	B	IS LPS 17:1	24868.25586	0.000	0	0
eE28_neg21_07	518.252441406250	LPS 18:3	106059	Glycerophospholipid	LPS	-H+	?	0	0.749430055831289	?	-1	18	3	?	'18:3	C24H41NO9P	?	?	0.00000	0.0000000000000	False	eE28_neg21_	07	4	4. Cerebellum[KO-B]	Cerebellum[KO-B]	Cerebellum[KO]	Cerebellum	KO	D	A	yes	B	IS LPS 17:1	24868.25586	0.000	0	0
eE28_neg21_07	520.268066406250	LPS 18:2	106060	Glycerophospholipid	LPS	-H+	?	0	0.74925769682966	?	-1	18	2	?	'18:2	C24H43NO9P	520.259033203	-0.0090477	52.29711	0.2244208902121	True	eE28_neg21_	07	4	4. Cerebellum[KO-B]	Cerebellum[KO-B]	Cerebellum[KO]	Cerebellum	KO	D	A	yes	B	IS LPS 17:1	24868.25586	0.000	0	0
eE28_neg21_07	522.283752441406	LPS 18:1	106061	Glycerophospholipid	LPS	-H+	?	0	0.749085377468322	?	-1	18	1	?	'18:1	C24H45NO9P	?	?	0.00000	0.0000000000000	False	eE28_neg21_	07	4	4. Cerebellum[KO-B]	Cerebellum[KO-B]	Cerebellum[KO]	Cerebellum	KO	D	A	yes	B	IS LPS 17:1	24868.25586	0.000	0	0
eE28_neg21_07	524.299377441406	LPS 18:0	106062	Glycerophospholipid	LPS	-H+	?	0	0.748913097738159	?	-1	18	0	?	'18:0	C24H47NO9P	524.289123535	-0.0102704	1481.08594	847.3553466796875	False	eE28_neg21_	07	4	4. Cerebellum[KO-B]	Cerebellum[KO-B]	Cerebellum[KO]	Cerebellum	KO	D	A	yes	B	IS LPS 17:1	24868.25586	0.000	0	0
eE28_neg21_07	544.268066406250	LPS 20:4	106072	Glycerophospholipid	LPS	-H+	?	0	0.733309364631215	?	-1	20	4	?	'20:4	C26H43NO9P	?	?	0.00000	0.0000000000000	False	eE28_neg21_	07	4	4. Cerebellum[KO-B]	Cerebellum[KO-B]	Cerebellum[KO]	Cerebellum	KO	D	A	yes	B	IS LPS 17:1	24868.25586	0.000	0	0
eE28_neg21_07	546.283752441406	LPS 20:3	106073	Glycerophospholipid	LPS	-H+	?	0	0.733140713175367	?	-1	20	3	?	'20:3	C26H45NO9P	546.276611328	-0.00715046	27.05203	12.8817176818848	True	eE28_neg21_	07	4	4. Cerebellum[KO-B]	Cerebellum[KO-B]	Cerebellum[KO]	Cerebellum	KO	D	A	yes	B	IS LPS 17:1	24868.25586	0.000	0	0
eE28_neg21_07	548.299377441406	LPS 20:2	106074	Glycerophospholipid	LPS	-H+	?	0	0.732972100507122	?	-1	20	2	?	'20:2	C26H47NO9P	548.290588379	-0.00877547	31.94765	0.1349531710148	True	eE28_neg21_	07	4	4. Cerebellum[KO-B]	Cerebellum[KO-B]	Cerebellum[KO]	Cerebellum	KO	D	A	yes	B	IS LPS 17:1	24868.25586	0.000	0	0
eE28_neg21_07	550.315063476563	LPS 20:1	106075	Glycerophospholipid	LPS	-H+	?	0	0.732803526617561	?	-1	20	1	?	'20:1	C26H49NO9P	?	?	0.00000	0.0000000000000	False	eE28_neg21_	07	4	4. Cerebellum[KO-B]	Cerebellum[KO-B]	Cerebellum[KO]	Cerebellum	KO	D	A	yes	B	IS LPS 17:1	24868.25586	0.000	0	0
eE28_neg21_07	552.330688476563	LPS 20:0	106076	Glycerophospholipid	LPS	-H+	?	0	0.732634991497766	?	-1	20	0	?	'20:0	C26H51NO9P	?	?	0.00000	0.0000000000000	False	eE28_neg21_	07	4	4. Cerebellum[KO-B]	Cerebellum[KO-B]	Cerebellum[KO]	Cerebellum	KO	D	A	yes	B	IS LPS 17:1	24868.25586	0.000	0	0
eE28_neg21_07	568.268066406250	LPS 22:6	106084	Glycerophospholipid	LPS	-H+	?	0	0.717700500817264	?	-1	22	6	?	'22:6	C28H43NO9P	?	?	0.00000	0.0000000000000	False	eE28_neg21_	07	4	4. Cerebellum[KO-B]	Cerebellum[KO-B]	Cerebellum[KO]	Cerebellum	KO	D	A	yes	B	IS LPS 17:1	24868.25586	0.000	0	0
eE28_neg21_07	570.283752441406	LPS 22:5	106085	Glycerophospholipid	LPS	-H+	?	0	0.717535439193665	?	-1	22	5	?	'22:5	C28H45NO9P	?	?	0.00000	0.0000000000000	False	eE28_neg21_	07	4	4. Cerebellum[KO-B]	Cerebellum[KO-B]	Cerebellum[KO]	Cerebellum	KO	D	A	yes	B	IS LPS 17:1	24868.25586	0.000	0	0
eE28_neg21_07	572.299377441406	LPS 22:4	106086	Glycerophospholipid	LPS	-H+	?	0	0.717370415532057	?	-1	22	4	?	'22:4	C28H47NO9P	?	?	0.00000	0.0000000000000	False	eE28_neg21_	07	4	4. Cerebellum[KO-B]	Cerebellum[KO-B]	Cerebellum[KO]	Cerebellum	KO	D	A	yes	B	IS LPS 17:1	24868.25586	0.000	0	0
eE28_neg21_07	574.315063476563	LPS 22:3	106087	Glycerophospholipid	LPS	-H+	?	0	0.717205429823708	?	-1	22	3	?	'22:3	C28H49NO9P	?	?	0.00000	0.0000000000000	False	eE28_neg21_	07	4	4. Cerebellum[KO-B]	Cerebellum[KO-B]	Cerebellum[KO]	Cerebellum	KO	D	A	yes	B	IS LPS 17:1	24868.25586	0.000	0	0
eE28_neg21_07	576.330688476563	LPS 22:2	106088	Glycerophospholipid	LPS	-H+	?	0	0.71704048205989	?	-1	22	2	?	'22:2	C28H51NO9P	?	?	0.00000	0.0000000000000	False	eE28_neg21_	07	4	4. Cerebellum[KO-B]	Cerebellum[KO-B]	Cerebellum[KO]	Cerebellum	KO	D	A	yes	B	IS LPS 17:1	24868.25586	0.000	0	0
eE28_neg21_07	578.346313476563	LPS 22:1	106089	Glycerophospholipid	LPS	-H+	?	0	0.716875572231877	?	-1	22	1	?	'22:1	C28H53NO9P	?	?	0.00000	0.0000000000000	False	eE28_neg21_	07	4	4. Cerebellum[KO-B]	Cerebellum[KO-B]	Cerebellum[KO]	Cerebellum	KO	D	A	yes	B	IS LPS 17:1	24868.25586	0.000	0	0
eE28_neg21_07	580.361999511719	LPS 22:0	106090	Glycerophospholipid	LPS	-H+	?	0	0.716710700330943	?	-1	22	0	?	'22:0	C28H55NO9P	?	?	0.00000	0.0000000000000	False	eE28_neg21_	07	4	4. Cerebellum[KO-B]	Cerebellum[KO-B]	Cerebellum[KO]	Cerebellum	KO	D	A	yes	B	IS LPS 17:1	24868.25586	0.000	0	0
eE28_neg21_07	428.207489013672	PIP 30:2	121562	Glycerophospholipid	PIP	-2H+	?	0	0.62717705851155	?	-2	30	2	?	'30:2	C39H70O16P2	428.197357178	-0.010151	28.46655	0.0985992848873	True	eE28_neg21_	07	4	4. Cerebellum[KO-B]	Cerebellum[KO-B]	Cerebellum[KO]	Cerebellum	KO	D	A	yes	B	?	?	?	0	0
eE28_neg21_07	429.215332031250	PIP 30:1	121563	Glycerophospholipid	PIP	-2H+	?	0	0.627032816082509	?	-2	30	1	?	'30:1	C39H72O16P2	429.208129883	-0.00720687	15.64460	0.5882741212845	False	eE28_neg21_	07	4	4. Cerebellum[KO-B]	Cerebellum[KO-B]	Cerebellum[KO]	Cerebellum	KO	D	A	yes	B	?	?	?	0	0
eE28_neg21_07	430.223144531250	PIP 30:0	121564	Glycerophospholipid	PIP	-2H+	?	0	0.62688860682732	?	-2	30	0	?	'30:0	C39H74O16P2	430.215728760	-0.00742019	24.75404	0.0872896313667	False	eE28_neg21_	07	4	4. Cerebellum[KO-B]	Cerebellum[KO-B]	Cerebellum[KO]	Cerebellum	KO	D	A	yes	B	?	?	?	0	0
eE28_neg21_07	441.215332031250	PIP 32:3	121587	Glycerophospholipid	PIP	-2H+	?	0	0.613686102805457	?	-2	32	3	?	'32:3	C41H72O16P2	441.207550049	-0.00776516	27.14742	0.1103436574340	False	eE28_neg21_	07	4	4. Cerebellum[KO-B]	Cerebellum[KO-B]	Cerebellum[KO]	Cerebellum	KO	D	A	yes	B	?	?	?	0	0
eE28_neg21_07	442.223144531250	PIP 32:2	121588	Glycerophospholipid	PIP	-2H+	?	0	0.613544963117811	?	-2	32	2	?	'32:2	C41H74O16P2	442.215606689	-0.00755305	21.40464	0.1914684027433	False	eE28_neg21_	07	4	4. Cerebellum[KO-B]	Cerebellum[KO-B]	Cerebellum[KO]	Cerebellum	KO	D	A	yes	B	?	?	?	0	0
eE28_neg21_07	443.230987548828	PIP 32:1	121589	Glycerophospholipid	PIP	-2H+	?	0	0.613403855890426	?	-2	32	1	?	'32:1	C41H76O16P2	?	?	0.00000	0.0000000000000	False	eE28_neg21_	07	4	4. Cerebellum[KO-B]	Cerebellum[KO-B]	Cerebellum[KO]	Cerebellum	KO	D	A	yes	B	?	?	?	0	0
eE28_neg21_07	444.238800048828	PIP 32:0	121590	Glycerophospholipid	PIP	-2H+	?	0	0.613262781115837	?	-2	32	0	?	'32:0	C41H78O16P2	?	?	0.00000	0.0000000000000	False	eE28_neg21_	07	4	4. Cerebellum[KO-B]	Cerebellum[KO-B]	Cerebellum[KO]	Cerebellum	KO	D	A	yes	B	?	?	?	0	0
eE28_neg21_07	454.223144531250	PIP 34:4	121612	Glycerophospholipid	PIP	-2H+	?	0	0.600485345669917	?	-2	34	4	?	'34:4	C43H74O16P2	454.216003418	-0.0071507	21.43141	0.2365756481886	False	eE28_neg21_	07	4	4. Cerebellum[KO-B]	Cerebellum[KO-B]	Cerebellum[KO]	Cerebellum	KO	D	A	yes	B	?	?	?	0	0
eE28_neg21_07	455.230987548828	PIP 34:3	121613	Glycerophospholipid	PIP	-2H+	?	0	0.600347241981831	?	-2	34	3	?	'34:3	C43H76O16P2	?	?	0.00000	0.0000000000000	False	eE28_neg21_	07	4	4. Cerebellum[KO-B]	Cerebellum[KO-B]	Cerebellum[KO]	Cerebellum	KO	D	A	yes	B	?	?	?	0	0
eE28_neg21_07	456.238800048828	PIP 34:2	121614	Glycerophospholipid	PIP	-2H+	?	0	0.600209170055768	?	-2	34	2	?	'34:2	C43H78O16P2	?	?	0.00000	0.0000000000000	False	eE28_neg21_	07	4	4. Cerebellum[KO-B]	Cerebellum[KO-B]	Cerebellum[KO]	Cerebellum	KO	D	A	yes	B	?	?	?	0	0
eE28_neg21_07	457.246643066406	PIP 34:1	121615	Glycerophospholipid	PIP	-2H+	?	0	0.600071129884421	?	-2	34	1	?	'34:1	C43H80O16P2	457.237274170	-0.00936133	678.34766	3.5230240821838	True	eE28_neg21_	07	4	4. Cerebellum[KO-B]	Cerebellum[KO-B]	Cerebellum[KO]	Cerebellum	KO	D	A	yes	B	?	?	?	0	0
eE28_neg21_07	458.254455566406	PIP 34:0	121616	Glycerophospholipid	PIP	-2H+	?	0	0.599933121460489	?	-2	34	0	?	'34:0	C43H82O16P2	458.244262695	-0.0101895	75.07011	0.7450833916664	False	eE28_neg21_	07	4	4. Cerebellum[KO-B]	Cerebellum[KO-B]	Cerebellum[KO]	Cerebellum	KO	D	A	yes	B	?	?	?	0	0
eE28_neg21_07	467.230987548828	PIP 36:5	121637	Glycerophospholipid	PIP	-2H+	?	0	0.587568544759155	?	-2	36	5	?	'36:5	C45H76O16P2	?	?	0.00000	0.0000000000000	False	eE28_neg21_	07	4	4. Cerebellum[KO-B]	Cerebellum[KO-B]	Cerebellum[KO]	Cerebellum	KO	D	A	yes	B	?	?	?	0	0
eE28_neg21_07	468.238800048828	PIP 36:4	121638	Glycerophospholipid	PIP	-2H+	?	0	0.587433411764454	?	-2	36	4	?	'36:4	C45H78O16P2	?	?	0.00000	0.0000000000000	False	eE28_neg21_	07	4	4. Cerebellum[KO-B]	Cerebellum[KO-B]	Cerebellum[KO]	Cerebellum	KO	D	A	yes	B	?	?	?	0	0
eE28_neg21_07	469.246643066406	PIP 36:3	121639	Glycerophospholipid	PIP	-2H+	?	0	0.587298309848555	?	-2	36	3	?	'36:3	C45H80O16P2	469.236083984	-0.0105548	25.19745	0.1910828948021	False	eE28_neg21_	07	4	4. Cerebellum[KO-B]	Cerebellum[KO-B]	Cerebellum[KO]	Cerebellum	KO	D	A	yes	B	?	?	?	0	0
eE28_neg21_07	470.254455566406	PIP 36:2	121640	Glycerophospholipid	PIP	-2H+	?	0	0.58716323900431	?	-2	36	2	?	'36:2	C45H82O16P2	?	?	0.00000	0.0000000000000	False	eE28_neg21_	07	4	4. Cerebellum[KO-B]	Cerebellum[KO-B]	Cerebellum[KO]	Cerebellum	KO	D	A	yes	B	?	?	?	0	0
eE28_neg21_07	471.262268066406	PIP 36:1	121641	Glycerophospholipid	PIP	-2H+	?	0	0.587028199224573	?	-2	36	1	?	'36:1	C45H84O16P2	?	?	0.00000	0.0000000000000	False	eE28_neg21_	07	4	4. Cerebellum[KO-B]	Cerebellum[KO-B]	Cerebellum[KO]	Cerebellum	KO	D	A	yes	B	?	?	?	0	0
eE28_neg21_07	472.270111083984	PIP 36:0	121642	Glycerophospholipid	PIP	-2H+	?	0	0.586893190502199	?	-2	36	0	?	'36:0	C45H86O16P2	472.259429932	-0.0106824	27.51937	0.0880942568183	True	eE28_neg21_	07	4	4. Cerebellum[KO-B]	Cerebellum[KO-B]	Cerebellum[KO]	Cerebellum	KO	D	A	yes	B	?	?	?	0	0
eE28_neg21_07	480.238800048828	PIP 38:6	121662	Glycerophospholipid	PIP	-2H+	?	0	0.574929592004008	?	-2	38	6	?	'38:6	C47H78O16P2	?	?	0.00000	0.0000000000000	False	eE28_neg21_	07	4	4. Cerebellum[KO-B]	Cerebellum[KO-B]	Cerebellum[KO]	Cerebellum	KO	D	A	yes	B	?	?	?	0	0
eE28_neg21_07	481.246643066406	PIP 38:5	121663	Glycerophospholipid	PIP	-2H+	?	0	0.574797365801291	?	-2	38	5	?	'38:5	C47H80O16P2	481.239624023	-0.00701167	119.38433	5.4468259811401	False	eE28_neg21_	07	4	4. Cerebellum[KO-B]	Cerebellum[KO-B]	Cerebellum[KO]	Cerebellum	KO	D	A	yes	B	?	?	?	0	0
eE28_neg21_07	482.254455566406	PIP 38:4	121664	Glycerophospholipid	PIP	-2H+	?	0	0.574665170008852	?	-2	38	4	?	'38:4	C47H82O16P2	482.246978760	-0.00747486	24.79532	0.1175743862987	False	eE28_neg21_	07	4	4. Cerebellum[KO-B]	Cerebellum[KO-B]	Cerebellum[KO]	Cerebellum	KO	D	A	yes	B	?	?	?	0	0
eE28_neg21_07	483.262268066406	PIP 38:3	121665	Glycerophospholipid	PIP	-2H+	?	0	0.574533004619696	?	-2	38	3	?	'38:3	C47H84O16P2	483.252502441	-0.00978745	314.04352	2.0229849815369	True	eE28_neg21_	07	4	4. Cerebellum[KO-B]	Cerebellum[KO-B]	Cerebellum[KO]	Cerebellum	KO	D	A	yes	B	?	?	?	0	0
eE28_neg21_07	484.270111083984	PIP 38:2	121666	Glycerophospholipid	PIP	-2H+	?	0	0.574400869626833	?	-2	38	2	?	'38:2	C47H86O16P2	484.261138916	-0.00895169	34.50776	0.3459639251232	True	eE28_neg21_	07	4	4. Cerebellum[KO-B]	Cerebellum[KO-B]	Cerebellum[KO]	Cerebellum	KO	D	A	yes	B	?	?	?	0	0
eE28_neg21_07	485.277923583984	PIP 38:1	121667	Glycerophospholipid	PIP	-2H+	?	0	0.57426876502327	?	-2	38	1	?	'38:1	C47H88O16P2	485.267913818	-0.0100016	27.33299	0.1325525194407	True	eE28_neg21_	07	4	4. Cerebellum[KO-B]	Cerebellum[KO-B]	Cerebellum[KO]	Cerebellum	KO	D	A	yes	B	?	?	?	0	0
eE28_neg21_07	486.285766601563	PIP 38:0	121668	Glycerophospholipid	PIP	-2H+	?	0	0.574136690802019	?	-2	38	0	?	'38:0	C47H90O16P2	?	?	0.00000	0.0000000000000	False	eE28_neg21_	07	4	4. Cerebellum[KO-B]	Cerebellum[KO-B]	Cerebellum[KO]	Cerebellum	KO	D	A	yes	B	?	?	?	0	0
eE28_neg21_07	492.238800048828	PIP 40:8	121686	Glycerophospholipid	PIP	-2H+	?	0	0.56269192242411	?	-2	40	8	?	'40:8	C49H78O16P2	492.228759766	-0.0100527	25.29067	0.1504495441914	True	eE28_neg21_	07	4	4. Cerebellum[KO-B]	Cerebellum[KO-B]	Cerebellum[KO]	Cerebellum	KO	D	A	yes	B	?	?	?	0	0
eE28_neg21_07	493.246643066406	PIP 40:7	121687	Glycerophospholipid	PIP	-2H+	?	0	0.562562510723554	?	-2	40	7	?	'40:7	C49H80O16P2	?	?	0.00000	0.0000000000000	False	eE28_neg21_	07	4	4. Cerebellum[KO-B]	Cerebellum[KO-B]	Cerebellum[KO]	Cerebellum	KO	D	A	yes	B	?	?	?	0	0
eE28_neg21_07	494.254455566406	PIP 40:6	121688	Glycerophospholipid	PIP	-2H+	?	0	0.562433128785976	?	-2	40	6	?	'40:6	C49H82O16P2	494.246704102	-0.0077461	39.88252	0.2543020546436	True	eE28_neg21_	07	4	4. Cerebellum[KO-B]	Cerebellum[KO-B]	Cerebellum[KO]	Cerebellum	KO	D	A	yes	B	?	?	?	0	0
eE28_neg21_07	495.262268066406	PIP 40:5	121689	Glycerophospholipid	PIP	-2H+	?	0	0.562303776604534	?	-2	40	5	?	'40:5	C49H84O16P2	?	?	0.00000	0.0000000000000	False	eE28_neg21_	07	4	4. Cerebellum[KO-B]	Cerebellum[KO-B]	Cerebellum[KO]	Cerebellum	KO	D	A	yes	B	?	?	?	0	0
eE28_neg21_07	496.270111083984	PIP 40:4	121690	Glycerophospholipid	PIP	-2H+	?	0	0.562174454172382	?	-2	40	4	?	'40:4	C49H86O16P2	?	?	0.00000	0.0000000000000	False	eE28_neg21_	07	4	4. Cerebellum[KO-B]	Cerebellum[KO-B]	Cerebellum[KO]	Cerebellum	KO	D	A	yes	B	?	?	?	0	0
eE28_neg21_07	497.277923583984	PIP 40:3	121691	Glycerophospholipid	PIP	-2H+	?	0	0.56204516148268	?	-2	40	3	?	'40:3	C49H88O16P2	497.267150879	-0.0107809	253.17844	2.8294677734375	False	eE28_neg21_	07	4	4. Cerebellum[KO-B]	Cerebellum[KO-B]	Cerebellum[KO]	Cerebellum	KO	D	A	yes	B	?	?	?	0	0
eE28_neg21_07	498.285766601563	PIP 40:2	121692	Glycerophospholipid	PIP	-2H+	?	0	0.561915898528586	?	-2	40	2	?	'40:2	C49H90O16P2	?	?	0.00000	0.0000000000000	False	eE28_neg21_	07	4	4. Cerebellum[KO-B]	Cerebellum[KO-B]	Cerebellum[KO]	Cerebellum	KO	D	A	yes	B	?	?	?	0	0
eE28_neg21_07	499.293579101563	PIP 40:1	121693	Glycerophospholipid	PIP	-2H+	?	0	0.561786665303262	?	-2	40	1	?	'40:1	C49H92O16P2	499.283538818	-0.0100363	37.02751	0.1626710295677	False	eE28_neg21_	07	4	4. Cerebellum[KO-B]	Cerebellum[KO-B]	Cerebellum[KO]	Cerebellum	KO	D	A	yes	B	?	?	?	0	0
eE28_neg21_07	500.301391601563	PIP 40:0	121694	Glycerophospholipid	PIP	-2H+	?	0	0.561657461799871	?	-2	40	0	?	'40:0	C49H94O16P2	500.291046143	-0.010345	29.67543	149.6201171875000	False	eE28_neg21_	07	4	4. Cerebellum[KO-B]	Cerebellum[KO-B]	Cerebellum[KO]	Cerebellum	KO	D	A	yes	B	?	?	?	0	0
eE28_neg21_07	395.256805419922	IS LPA O-16:0	1003	Internal standard	IS LPA	-H+	?	0	0.799640134513736	?	-1	?	?	?	':	C19H40O6P	395.248199463	-0.00860565	59498.07813	188.4580688476563	True	eE28_neg21_	07	4	4. Cerebellum[KO-B]	Cerebellum[KO-B]	Cerebellum[KO]	Cerebellum	KO	D	A	yes	B	?	?	?	0	0
eE28_neg21_07	508.268096923828	IS LPS 17:1	1060	Internal standard	IS LPS	-H+	?	0	0.757361464499808	?	-1	?	?	?	':	C23H43NO9P	?	?	0.00000	0.0000000000000	False	eE28_neg21_	07	4	4. Cerebellum[KO-B]	Cerebellum[KO-B]	Cerebellum[KO]	Cerebellum	KO	D	A	yes	B	?	?	?	0	0
eE28_neg21_08	381.204772949219	LPA 14:0	101034	Glycerophospholipid	LPA	-H+	?	0	0.815608279725609	?	-1	14	0	?	'14:0	C17H34O7P	381.195953369	-0.00880263	648.29132	2.4903130531311	True	eE28_neg21_	08	4	4. Cerebellum[KO-B]	Cerebellum[KO-B]	Cerebellum[KO]	Cerebellum	KO	D	B	yes	B	IS LPA O-16:0	25719.59180	53435.242	312	0
eE28_neg21_08	407.220428466797	LPA 16:1	101047	Glycerophospholipid	LPA	-H+	?	0	0.7980640551307	?	-1	16	1	?	'16:1	C19H36O7P	407.211456299	-0.00895598	3768.15649	12.6310749053955	True	eE28_neg21_	08	4	4. Cerebellum[KO-B]	Cerebellum[KO-B]	Cerebellum[KO]	Cerebellum	KO	D	B	yes	B	IS LPA O-16:0	25719.59180	53435.242	1814	0
eE28_neg21_08	409.236053466797	LPA 16:0	101048	Glycerophospholipid	LPA	-H+	?	0	0.797880510952417	?	-1	16	0	?	'16:0	C19H38O7P	409.227691650	-0.00836527	1623.58936	6.3615279197693	True	eE28_neg21_	08	4	4. Cerebellum[KO-B]	Cerebellum[KO-B]	Cerebellum[KO]	Cerebellum	KO	D	B	yes	B	IS LPA O-16:0	25719.59180	53435.242	781	0
eE28_neg21_08	431.220428466797	LPA 18:3	101059	Glycerophospholipid	LPA	-H+	?	0	0.781076854704575	?	-1	18	3	?	'18:3	C21H36O7P	431.213378906	-0.00704495	140.63820	1.2481746673584	False	eE28_neg21_	08	4	4. Cerebellum[KO-B]	Cerebellum[KO-B]	Cerebellum[KO]	Cerebellum	KO	D	B	yes	B	IS LPA O-16:0	25719.59180	53435.242	68	0
eE28_neg21_08	433.236053466797	LPA 18:2	101060	Glycerophospholipid	LPA	-H+	?	0	0.780897217357734	?	-1	18	2	?	'18:2	C21H38O7P	433.228454590	-0.00761964	102.04210	1.5807082653046	True	eE28_neg21_	08	4	4. Cerebellum[KO-B]	Cerebellum[KO-B]	Cerebellum[KO]	Cerebellum	KO	D	B	yes	B	IS LPA O-16:0	25719.59180	53435.242	49	0
eE28_neg21_08	435.251708984375	LPA 18:1	101061	Glycerophospholipid	LPA	-H+	?	0	0.780717621325108	?	-1	18	1	?	'18:1	C21H40O7P	435.241394043	-0.0103269	1696.60852	559.6120605468750	False	eE28_neg21_	08	4	4. Cerebellum[KO-B]	Cerebellum[KO-B]	Cerebellum[KO]	Cerebellum	KO	D	B	yes	B	IS LPA O-16:0	25719.59180	53435.242	817	0
eE28_neg21_08	437.267364501953	LPA 18:0	101062	Glycerophospholipid	LPA	-H+	?	0	0.780538066597193	?	-1	18	0	?	'18:0	C21H42O7P	437.258026123	-0.00933228	509.97836	3.4405188560486	True	eE28_neg21_	08	4	4. Cerebellum[KO-B]	Cerebellum[KO-B]	Cerebellum[KO]	Cerebellum	KO	D	B	yes	B	IS LPA O-16:0	25719.59180	53435.242	245	0
eE28_neg21_08	457.236053466797	LPA 20:4	101072	Glycerophospholipid	LPA	-H+	?	0	0.764275421828694	?	-1	20	4	?	'20:4	C23H38O7P	457.225280762	-0.0107977	79.21168	5.2802720069885	True	eE28_neg21_	08	4	4. Cerebellum[KO-B]	Cerebellum[KO-B]	Cerebellum[KO]	Cerebellum	KO	D	B	yes	B	IS LPA O-16:0	25719.59180	53435.242	38	0
eE28_neg21_08	459.251708984375	LPA 20:3	101073	Glycerophospholipid	LPA	-H+	?	0	0.764099648589216	?	-1	20	3	?	'20:3	C23H40O7P	?	?	0.00000	0.0000000000000	False	eE28_neg21_	08	4	4. Cerebellum[KO-B]	Cerebellum[KO-B]	Cerebellum[KO]	Cerebellum	KO	D	B	yes	B	IS LPA O-16:0	25719.59180	53435.242	0	0
eE28_neg21_08	461.267364501953	LPA 20:2	101074	Glycerophospholipid	LPA	-H+	?	0	0.763923915775258	?	-1	20	2	?	'20:2	C23H42O7P	?	?	0.00000	0.0000000000000	False	eE28_neg21_	08	4	4. Cerebellum[KO-B]	Cerebellum[KO-B]	Cerebellum[KO]	Cerebellum	KO	D	B	yes	B	IS LPA O-16:0	25719.59180	53435.242	0	0
eE28_neg21_08	463.283020019531	LPA 20:1	101075	Glycerophospholipid	LPA	-H+	?	0	0.763748223377524	?	-1	20	1	?	'20:1	C23H44O7P	463.274871826	-0.00812845	28.61896	0.7449971437454	True	eE28_neg21_	08	4	4. Cerebellum[KO-B]	Cerebellum[KO-B]	Cerebellum[KO]	Cerebellum	KO	D	B	yes	B	IS LPA O-16:0	25719.59180	53435.242	14	0
eE28_neg21_08	465.298675537109	LPA 20:0	101076	Glycerophospholipid	LPA	-H+	?	0	0.763572571386717	?	-1	20	0	?	'20:0	C23H46O7P	?	?	0.00000	0.0000000000000	False	eE28_neg21_	08	4	4. Cerebellum[KO-B]	Cerebellum[KO-B]	Cerebellum[KO]	Cerebellum	KO	D	B	yes	B	IS LPA O-16:0	25719.59180	53435.242	0	0
eE28_neg21_08	481.236053466797	LPA 22:6	101084	Glycerophospholipid	LPA	-H+	?	0	0.748007429694605	?	-1	22	6	?	'22:6	C25H38O7P	481.225646973	-0.0104021	136.30748	3.4056665897369	False	eE28_neg21_	08	4	4. Cerebellum[KO-B]	Cerebellum[KO-B]	Cerebellum[KO]	Cerebellum	KO	D	B	yes	B	IS LPA O-16:0	25719.59180	53435.242	66	0
eE28_neg21_08	483.251708984375	LPA 22:5	101085	Glycerophospholipid	LPA	-H+	?	0	0.747835397878174	?	-1	22	5	?	'22:5	C25H40O7P	483.243469238	-0.0082503	24.61524	2.6464910507202	True	eE28_neg21_	08	4	4. Cerebellum[KO-B]	Cerebellum[KO-B]	Cerebellum[KO]	Cerebellum	KO	D	B	yes	B	IS LPA O-16:0	25719.59180	53435.242	12	0
eE28_neg21_08	485.267364501953	LPA 22:4	101086	Glycerophospholipid	LPA	-H+	?	0	0.747663405626785	?	-1	22	4	?	'22:4	C25H42O7P	485.258850098	-0.00852097	28.07570	0.1217771098018	True	eE28_neg21_	08	4	4. Cerebellum[KO-B]	Cerebellum[KO-B]	Cerebellum[KO]	Cerebellum	KO	D	B	yes	B	IS LPA O-16:0	25719.59180	53435.242	14	0
eE28_neg21_08	487.283020019531	LPA 22:3	101087	Glycerophospholipid	LPA	-H+	?	0	0.747491452931339	?	-1	22	3	?	'22:3	C25H44O7P	487.275695801	-0.00732973	12.55699	0.4416703283787	False	eE28_neg21_	08	4	4. Cerebellum[KO-B]	Cerebellum[KO-B]	Cerebellum[KO]	Cerebellum	KO	D	B	yes	B	IS LPA O-16:0	25719.59180	53435.242	6	0
eE28_neg21_08	489.298675537109	LPA 22:2	101088	Glycerophospholipid	LPA	-H+	?	0	0.747319539782739	?	-1	22	2	?	'22:2	C25H46O7P	489.288787842	-0.00989011	1163.21204	696.7946166992188	True	eE28_neg21_	08	4	4. Cerebellum[KO-B]	Cerebellum[KO-B]	Cerebellum[KO]	Cerebellum	KO	D	B	yes	B	IS LPA O-16:0	25719.59180	53435.242	560	0
eE28_neg21_08	491.314300537109	LPA 22:1	101089	Glycerophospholipid	LPA	-H+	?	0	0.74714766617189	?	-1	22	1	?	'22:1	C25H48O7P	491.305114746	-0.00920273	110.56877	0.4690863788128	True	eE28_neg21_	08	4	4. Cerebellum[KO-B]	Cerebellum[KO-B]	Cerebellum[KO]	Cerebellum	KO	D	B	yes	B	IS LPA O-16:0	25719.59180	53435.242	53	0
eE28_neg21_08	493.329956054688	LPA 22:0	101090	Glycerophospholipid	LPA	-H+	?	0	0.746975832089699	?	-1	22	0	?	'22:0	C25H50O7P	?	?	0.00000	0.0000000000000	False	eE28_neg21_	08	4	4. Cerebellum[KO-B]	Cerebellum[KO-B]	Cerebellum[KO]	Cerebellum	KO	D	B	yes	B	IS LPA O-16:0	25719.59180	53435.242	0	0
eE28_neg21_08	543.257568359375	LPI 14:0	120034	Glycerophospholipid	LPI	-H+	?	0	0.754513671575893	?	-1	14	0	?	'14:0	C23H44O12P	?	?	0.00000	0.0000000000000	False	eE28_neg21_	08	4	4. Cerebellum[KO-B]	Cerebellum[KO-B]	Cerebellum[KO]	Cerebellum	KO	D	B	yes	B	?	?	?	0	0
eE28_neg21_08	569.273254394531	LPI 16:1	120047	Glycerophospholipid	LPI	-H+	?	0	0.738283628743922	?	-1	16	1	?	'16:1	C25H46O12P	?	?	0.00000	0.0000000000000	False	eE28_neg21_	08	4	4. Cerebellum[KO-B]	Cerebellum[KO-B]	Cerebellum[KO]	Cerebellum	KO	D	B	yes	B	?	?	?	0	0
eE28_neg21_08	571.288879394531	LPI 16:0	120048	Glycerophospholipid	LPI	-H+	?	0	0.738113833273111	?	-1	16	0	?	'16:0	C25H48O12P	?	?	0.00000	0.0000000000000	False	eE28_neg21_	08	4	4. Cerebellum[KO-B]	Cerebellum[KO-B]	Cerebellum[KO]	Cerebellum	KO	D	B	yes	B	?	?	?	0	0
eE28_neg21_08	593.273254394531	LPI 18:3	120059	Glycerophospholipid	LPI	-H+	?	0	0.722568885181456	?	-1	18	3	?	'18:3	C27H46O12P	?	?	0.00000	0.0000000000000	False	eE28_neg21_	08	4	4. Cerebellum[KO-B]	Cerebellum[KO-B]	Cerebellum[KO]	Cerebellum	KO	D	B	yes	B	?	?	?	0	0
eE28_neg21_08	595.288879394531	LPI 18:2	120060	Glycerophospholipid	LPI	-H+	?	0	0.722402703893838	?	-1	18	2	?	'18:2	C27H48O12P	?	?	0.00000	0.0000000000000	False	eE28_neg21_	08	4	4. Cerebellum[KO-B]	Cerebellum[KO-B]	Cerebellum[KO]	Cerebellum	KO	D	B	yes	B	?	?	?	0	0
eE28_neg21_08	597.304565429688	LPI 18:1	120061	Glycerophospholipid	LPI	-H+	?	0	0.722236560825718	?	-1	18	1	?	'18:1	C27H50O12P	597.294799805	-0.00971298	10.97053	0.3532333672047	False	eE28_neg21_	08	4	4. Cerebellum[KO-B]	Cerebellum[KO-B]	Cerebellum[KO]	Cerebellum	KO	D	B	yes	B	?	?	?	0	0
eE28_neg21_08	599.320190429688	LPI 18:0	120062	Glycerophospholipid	LPI	-H+	?	0	0.722070455968307	?	-1	18	0	?	'18:0	C27H52O12P	?	?	0.00000	0.0000000000000	False	eE28_neg21_	08	4	4. Cerebellum[KO-B]	Cerebellum[KO-B]	Cerebellum[KO]	Cerebellum	KO	D	B	yes	B	?	?	?	0	0
eE28_neg21_08	619.288879394531	LPI 20:4	120072	Glycerophospholipid	LPI	-H+	?	0	0.707025993916079	?	-1	20	4	?	'20:4	C29H48O12P	?	?	0.00000	0.0000000000000	False	eE28_neg21_	08	4	4. Cerebellum[KO-B]	Cerebellum[KO-B]	Cerebellum[KO]	Cerebellum	KO	D	B	yes	B	?	?	?	0	0
eE28_neg21_08	621.304565429688	LPI 20:3	120073	Glycerophospholipid	LPI	-H+	?	0	0.706863387287897	?	-1	20	3	?	'20:3	C29H50O12P	?	?	0.00000	0.0000000000000	False	eE28_neg21_	08	4	4. Cerebellum[KO-B]	Cerebellum[KO-B]	Cerebellum[KO]	Cerebellum	KO	D	B	yes	B	?	?	?	0	0
eE28_neg21_08	623.320190429688	LPI 20:2	120074	Glycerophospholipid	LPI	-H+	?	0	0.706700818057089	?	-1	20	2	?	'20:2	C29H52O12P	?	?	0.00000	0.0000000000000	False	eE28_neg21_	08	4	4. Cerebellum[KO-B]	Cerebellum[KO-B]	Cerebellum[KO]	Cerebellum	KO	D	B	yes	B	?	?	?	0	0
eE28_neg21_08	625.335815429688	LPI 20:1	120075	Glycerophospholipid	LPI	-H+	?	0	0.706538286215054	?	-1	20	1	?	'20:1	C29H54O12P	625.325927734	-0.00989721	30.19059	0.1721327453852	True	eE28_neg21_	08	4	4. Cerebellum[KO-B]	Cerebellum[KO-B]	Cerebellum[KO]	Cerebellum	KO	D	B	yes	B	?	?	?	0	0
eE28_neg21_08	627.351501464844	LPI 20:0	120076	Glycerophospholipid	LPI	-H+	?	0	0.706375791753194	?	-1	20	0	?	'20:0	C29H56O12P	?	?	0.00000	0.0000000000000	False	eE28_neg21_	08	4	4. Cerebellum[KO-B]	Cerebellum[KO-B]	Cerebellum[KO]	Cerebellum	KO	D	B	yes	B	?	?	?	0	0
eE28_neg21_08	643.288879394531	LPI 22:6	120084	Glycerophospholipid	LPI	-H+	?	0	0.691976585052318	?	-1	22	6	?	'22:6	C31H48O12P	?	?	0.00000	0.0000000000000	False	eE28_neg21_	08	4	4. Cerebellum[KO-B]	Cerebellum[KO-B]	Cerebellum[KO]	Cerebellum	KO	D	B	yes	B	?	?	?	0	0
eE28_neg21_08	645.304565429688	LPI 22:5	120085	Glycerophospholipid	LPI	-H+	?	0	0.691817439589147	?	-1	22	5	?	'22:5	C31H50O12P	?	?	0.00000	0.0000000000000	False	eE28_neg21_	08	4	4. Cerebellum[KO-B]	Cerebellum[KO-B]	Cerebellum[KO]	Cerebellum	KO	D	B	yes	B	?	?	?	0	0
eE28_neg21_08	647.320190429688	LPI 22:4	120086	Glycerophospholipid	LPI	-H+	?	0	0.691658330727327	?	-1	22	4	?	'22:4	C31H52O12P	?	?	0.00000	0.0000000000000	False	eE28_neg21_	08	4	4. Cerebellum[KO-B]	Cerebellum[KO-B]	Cerebellum[KO]	Cerebellum	KO	D	B	yes	B	?	?	?	0	0
eE28_neg21_08	649.335815429688	LPI 22:3	120087	Glycerophospholipid	LPI	-H+	?	0	0.691499258458441	?	-1	22	3	?	'22:3	C31H54O12P	649.325439453	-0.010377	11.21508	0.6896162629128	False	eE28_neg21_	08	4	4. Cerebellum[KO-B]	Cerebellum[KO-B]	Cerebellum[KO]	Cerebellum	KO	D	B	yes	B	?	?	?	0	0
eE28_neg21_08	651.351501464844	LPI 22:2	120088	Glycerophospholipid	LPI	-H+	?	0	0.691340222774073	?	-1	22	2	?	'22:2	C31H56O12P	?	?	0.00000	0.0000000000000	False	eE28_neg21_	08	4	4. Cerebellum[KO-B]	Cerebellum[KO-B]	Cerebellum[KO]	Cerebellum	KO	D	B	yes	B	?	?	?	0	0
eE28_neg21_08	653.367126464844	LPI 22:1	120089	Glycerophospholipid	LPI	-H+	?	0	0.69118122366581	?	-1	22	1	?	'22:1	C31H58O12P	?	?	0.00000	0.0000000000000	False	eE28_neg21_	08	4	4. Cerebellum[KO-B]	Cerebellum[KO-B]	Cerebellum[KO]	Cerebellum	KO	D	B	yes	B	?	?	?	0	0
eE28_neg21_08	655.382812500000	LPI 22:0	120090	Glycerophospholipid	LPI	-H+	?	0	0.691022261125238	?	-1	22	0	?	'22:0	C31H60O12P	655.374450684	-0.00832786	94.84262	0.7495843172073	False	eE28_neg21_	08	4	4. Cerebellum[KO-B]	Cerebellum[KO-B]	Cerebellum[KO]	Cerebellum	KO	D	B	yes	B	?	?	?	0	0
eE28_neg21_08	468.236785888672	LPS 14:0	106034	Glycerophospholipid	LPS	-H+	?	0	0.782562375174225	?	-1	14	0	?	'14:0	C20H39NO9P	?	?	0.00000	0.0000000000000	False	eE28_neg21_	08	4	4. Cerebellum[KO-B]	Cerebellum[KO-B]	Cerebellum[KO]	Cerebellum	KO	D	B	yes	B	IS LPS 17:1	24868.25586	0.000	0	0
eE28_neg21_08	494.252441406250	LPS 16:1	106047	Glycerophospholipid	LPS	-H+	?	0	0.765728987859665	?	-1	16	1	?	'16:1	C22H41NO9P	494.244628906	-0.00780971	116.78269	0.4858237802982	True	eE28_neg21_	08	4	4. Cerebellum[KO-B]	Cerebellum[KO-B]	Cerebellum[KO]	Cerebellum	KO	D	B	yes	B	IS LPS 17:1	24868.25586	0.000	0	0
eE28_neg21_08	496.268096923828	LPS 16:0	106048	Glycerophospholipid	LPS	-H+	?	0	0.765552880319224	?	-1	16	0	?	'16:0	C22H43NO9P	?	?	0.00000	0.0000000000000	False	eE28_neg21_	08	4	4. Cerebellum[KO-B]	Cerebellum[KO-B]	Cerebellum[KO]	Cerebellum	KO	D	B	yes	B	IS LPS 17:1	24868.25586	0.000	0	0
eE28_neg21_08	518.252441406250	LPS 18:3	106059	Glycerophospholipid	LPS	-H+	?	0	0.749430055831289	?	-1	18	3	?	'18:3	C24H41NO9P	?	?	0.00000	0.0000000000000	False	eE28_neg21_	08	4	4. Cerebellum[KO-B]	Cerebellum[KO-B]	Cerebellum[KO]	Cerebellum	KO	D	B	yes	B	IS LPS 17:1	24868.25586	0.000	0	0
eE28_neg21_08	520.268066406250	LPS 18:2	106060	Glycerophospholipid	LPS	-H+	?	0	0.74925769682966	?	-1	18	2	?	'18:2	C24H43NO9P	520.260192871	-0.00792722	80.25779	0.4917968809605	True	eE28_neg21_	08	4	4. Cerebellum[KO-B]	Cerebellum[KO-B]	Cerebellum[KO]	Cerebellum	KO	D	B	yes	B	IS LPS 17:1	24868.25586	0.000	0	0
eE28_neg21_08	522.283752441406	LPS 18:1	106061	Glycerophospholipid	LPS	-H+	?	0	0.749085377468322	?	-1	18	1	?	'18:1	C24H45NO9P	522.276123047	-0.00760099	37.90277	7.4041905403137	False	eE28_neg21_	08	4	4. Cerebellum[KO-B]	Cerebellum[KO-B]	Cerebellum[KO]	Cerebellum	KO	D	B	yes	B	IS LPS 17:1	24868.25586	0.000	0	0
eE28_neg21_08	524.299377441406	LPS 18:0	106062	Glycerophospholipid	LPS	-H+	?	0	0.748913097738159	?	-1	18	0	?	'18:0	C24H47NO9P	524.289123535	-0.0102704	1509.48718	882.2186889648438	False	eE28_neg21_	08	4	4. Cerebellum[KO-B]	Cerebellum[KO-B]	Cerebellum[KO]	Cerebellum	KO	D	B	yes	B	IS LPS 17:1	24868.25586	0.000	0	0
eE28_neg21_08	544.268066406250	LPS 20:4	106072	Glycerophospholipid	LPS	-H+	?	0	0.733309364631215	?	-1	20	4	?	'20:4	C26H43NO9P	?	?	0.00000	0.0000000000000	False	eE28_neg21_	08	4	4. Cerebellum[KO-B]	Cerebellum[KO-B]	Cerebellum[KO]	Cerebellum	KO	D	B	yes	B	IS LPS 17:1	24868.25586	0.000	0	0
eE28_neg21_08	546.283752441406	LPS 20:3	106073	Glycerophospholipid	LPS	-H+	?	0	0.733140713175367	?	-1	20	3	?	'20:3	C26H45NO9P	?	?	0.00000	0.0000000000000	False	eE28_neg21_	08	4	4. Cerebellum[KO-B]	Cerebellum[KO-B]	Cerebellum[KO]	Cerebellum	KO	D	B	yes	B	IS LPS 17:1	24868.25586	0.000	0	0
eE28_neg21_08	548.299377441406	LPS 20:2	106074	Glycerophospholipid	LPS	-H+	?	0	0.732972100507122	?	-1	20	2	?	'20:2	C26H47NO9P	?	?	0.00000	0.0000000000000	False	eE28_neg21_	08	4	4. Cerebellum[KO-B]	Cerebellum[KO-B]	Cerebellum[KO]	Cerebellum	KO	D	B	yes	B	IS LPS 17:1	24868.25586	0.000	0	0
eE28_neg21_08	550.315063476563	LPS 20:1	106075	Glycerophospholipid	LPS	-H+	?	0	0.732803526617561	?	-1	20	1	?	'20:1	C26H49NO9P	?	?	0.00000	0.0000000000000	False	eE28_neg21_	08	4	4. Cerebellum[KO-B]	Cerebellum[KO-B]	Cerebellum[KO]	Cerebellum	KO	D	B	yes	B	IS LPS 17:1	24868.25586	0.000	0	0
eE28_neg21_08	552.330688476563	LPS 20:0	106076	Glycerophospholipid	LPS	-H+	?	0	0.732634991497766	?	-1	20	0	?	'20:0	C26H51NO9P	?	?	0.00000	0.0000000000000	False	eE28_neg21_	08	4	4. Cerebellum[KO-B]	Cerebellum[KO-B]	Cerebellum[KO]	Cerebellum	KO	D	B	yes	B	IS LPS 17:1	24868.25586	0.000	0	0
eE28_neg21_08	568.268066406250	LPS 22:6	106084	Glycerophospholipid	LPS	-H+	?	0	0.717700500817264	?	-1	22	6	?	'22:6	C28H43NO9P	?	?	0.00000	0.0000000000000	False	eE28_neg21_	08	4	4. Cerebellum[KO-B]	Cerebellum[KO-B]	Cerebellum[KO]	Cerebellum	KO	D	B	yes	B	IS LPS 17:1	24868.25586	0.000	0	0
eE28_neg21_08	570.283752441406	LPS 22:5	106085	Glycerophospholipid	LPS	-H+	?	0	0.717535439193665	?	-1	22	5	?	'22:5	C28H45NO9P	570.276794434	-0.00692423	18.68244	0.1488657742739	False	eE28_neg21_	08	4	4. Cerebellum[KO-B]	Cerebellum[KO-B]	Cerebellum[KO]	Cerebellum	KO	D	B	yes	B	IS LPS 17:1	24868.25586	0.000	0	0
eE28_neg21_08	572.299377441406	LPS 22:4	106086	Glycerophospholipid	LPS	-H+	?	0	0.717370415532057	?	-1	22	4	?	'22:4	C28H47NO9P	?	?	0.00000	0.0000000000000	False	eE28_neg21_	08	4	4. Cerebellum[KO-B]	Cerebellum[KO-B]	Cerebellum[KO]	Cerebellum	KO	D	B	yes	B	IS LPS 17:1	24868.25586	0.000	0	0
eE28_neg21_08	574.315063476563	LPS 22:3	106087	Glycerophospholipid	LPS	-H+	?	0	0.717205429823708	?	-1	22	3	?	'22:3	C28H49NO9P	?	?	0.00000	0.0000000000000	False	eE28_neg21_	08	4	4. Cerebellum[KO-B]	Cerebellum[KO-B]	Cerebellum[KO]	Cerebellum	KO	D	B	yes	B	IS LPS 17:1	24868.25586	0.000	0	0
eE28_neg21_08	576.330688476563	LPS 22:2	106088	Glycerophospholipid	LPS	-H+	?	0	0.71704048205989	?	-1	22	2	?	'22:2	C28H51NO9P	?	?	0.00000	0.0000000000000	False	eE28_neg21_	08	4	4. Cerebellum[KO-B]	Cerebellum[KO-B]	Cerebellum[KO]	Cerebellum	KO	D	B	yes	B	IS LPS 17:1	24868.25586	0.000	0	0
eE28_neg21_08	578.346313476563	LPS 22:1	106089	Glycerophospholipid	LPS	-H+	?	0	0.716875572231877	?	-1	22	1	?	'22:1	C28H53NO9P	?	?	0.00000	0.0000000000000	False	eE28_neg21_	08	4	4. Cerebellum[KO-B]	Cerebellum[KO-B]	Cerebellum[KO]	Cerebellum	KO	D	B	yes	B	IS LPS 17:1	24868.25586	0.000	0	0
eE28_neg21_08	580.361999511719	LPS 22:0	106090	Glycerophospholipid	LPS	-H+	?	0	0.716710700330943	?	-1	22	0	?	'22:0	C28H55NO9P	?	?	0.00000	0.0000000000000	False	eE28_neg21_	08	4	4. Cerebellum[KO-B]	Cerebellum[KO-B]	Cerebellum[KO]	Cerebellum	KO	D	B	yes	B	IS LPS 17:1	24868.25586	0.000	0	0
eE28_neg21_08	428.207489013672	PIP 30:2	121562	Glycerophospholipid	PIP	-2H+	?	0	0.62717705851155	?	-2	30	2	?	'30:2	C39H70O16P2	?	?	0.00000	0.0000000000000	False	eE28_neg21_	08	4	4. Cerebellum[KO-B]	Cerebellum[KO-B]	Cerebellum[KO]	Cerebellum	KO	D	B	yes	B	?	?	?	0	0
eE28_neg21_08	429.215332031250	PIP 30:1	121563	Glycerophospholipid	PIP	-2H+	?	0	0.627032816082509	?	-2	30	1	?	'30:1	C39H72O16P2	?	?	0.00000	0.0000000000000	False	eE28_neg21_	08	4	4. Cerebellum[KO-B]	Cerebellum[KO-B]	Cerebellum[KO]	Cerebellum	KO	D	B	yes	B	?	?	?	0	0
eE28_neg21_08	430.223144531250	PIP 30:0	121564	Glycerophospholipid	PIP	-2H+	?	0	0.62688860682732	?	-2	30	0	?	'30:0	C39H74O16P2	430.213195801	-0.00994786	33.49281	0.1096797063947	True	eE28_neg21_	08	4	4. Cerebellum[KO-B]	Cerebellum[KO-B]	Cerebellum[KO]	Cerebellum	KO	D	B	yes	B	?	?	?	0	0
eE28_neg21_08	441.215332031250	PIP 32:3	121587	Glycerophospholipid	PIP	-2H+	?	0	0.613686102805457	?	-2	32	3	?	'32:3	C41H72O16P2	441.204925537	-0.0103904	51.20082	0.9437091946602	False	eE28_neg21_	08	4	4. Cerebellum[KO-B]	Cerebellum[KO-B]	Cerebellum[KO]	Cerebellum	KO	D	B	yes	B	?	?	?	0	0
eE28_neg21_08	442.223144531250	PIP 32:2	121588	Glycerophospholipid	PIP	-2H+	?	0	0.613544963117811	?	-2	32	2	?	'32:2	C41H74O16P2	442.212951660	-0.0101872	32.12614	0.1238330975175	True	eE28_neg21_	08	4	4. Cerebellum[KO-B]	Cerebellum[KO-B]	Cerebellum[KO]	Cerebellum	KO	D	B	yes	B	?	?	?	0	0
eE28_neg21_08	443.230987548828	PIP 32:1	121589	Glycerophospholipid	PIP	-2H+	?	0	0.613403855890426	?	-2	32	1	?	'32:1	C41H76O16P2	?	?	0.00000	0.0000000000000	False	eE28_neg21_	08	4	4. Cerebellum[KO-B]	Cerebellum[KO-B]	Cerebellum[KO]	Cerebellum	KO	D	B	yes	B	?	?	?	0	0
eE28_neg21_08	444.238800048828	PIP 32:0	121590	Glycerophospholipid	PIP	-2H+	?	0	0.613262781115837	?	-2	32	0	?	'32:0	C41H78O16P2	444.228790283	-0.00999843	45.09894	0.1569122672081	True	eE28_neg21_	08	4	4. Cerebellum[KO-B]	Cerebellum[KO-B]	Cerebellum[KO]	Cerebellum	KO	D	B	yes	B	?	?	?	0	0
eE28_neg21_08	454.223144531250	PIP 34:4	121612	Glycerophospholipid	PIP	-2H+	?	0	0.600485345669917	?	-2	34	4	?	'34:4	C43H74O16P2	?	?	0.00000	0.0000000000000	False	eE28_neg21_	08	4	4. Cerebellum[KO-B]	Cerebellum[KO-B]	Cerebellum[KO]	Cerebellum	KO	D	B	yes	B	?	?	?	0	0
eE28_neg21_08	455.230987548828	PIP 34:3	121613	Glycerophospholipid	PIP	-2H+	?	0	0.600347241981831	?	-2	34	3	?	'34:3	C43H76O16P2	455.220367432	-0.010612	20.38389	0.1412235349417	False	eE28_neg21_	08	4	4. Cerebellum[KO-B]	Cerebellum[KO-B]	Cerebellum[KO]	Cerebellum	KO	D	B	yes	B	?	?	?	0	0
eE28_neg21_08	456.238800048828	PIP 34:2	121614	Glycerophospholipid	PIP	-2H+	?	0	0.600209170055768	?	-2	34	2	?	'34:2	C43H78O16P2	?	?	0.00000	0.0000000000000	False	eE28_neg21_	08	4	4. Cerebellum[KO-B]	Cerebellum[KO-B]	Cerebellum[KO]	Cerebellum	KO	D	B	yes	B	?	?	?	0	0
eE28_neg21_08	457.246643066406	PIP 34:1	121615	Glycerophospholipid	PIP	-2H+	?	0	0.600071129884421	?	-2	34	1	?	'34:1	C43H80O16P2	457.236358643	-0.0102845	813.23450	3.9591896533966	True	eE28_neg21_	08	4	4. Cerebellum[KO-B]	Cerebellum[KO-B]	Cerebellum[KO]	Cerebellum	KO	D	B	yes	B	?	?	?	0	0
eE28_neg21_08	458.254455566406	PIP 34:0	121616	Glycerophospholipid	PIP	-2H+	?	0	0.599933121460489	?	-2	34	0	?	'34:0	C43H82O16P2	458.244262695	-0.0101894	54.48582	0.5741363763809	False	eE28_neg21_	08	4	4. Cerebellum[KO-B]	Cerebellum[KO-B]	Cerebellum[KO]	Cerebellum	KO	D	B	yes	B	?	?	?	0	0
eE28_neg21_08	467.230987548828	PIP 36:5	121637	Glycerophospholipid	PIP	-2H+	?	0	0.587568544759155	?	-2	36	5	?	'36:5	C45H76O16P2	?	?	0.00000	0.0000000000000	False	eE28_neg21_	08	4	4. Cerebellum[KO-B]	Cerebellum[KO-B]	Cerebellum[KO]	Cerebellum	KO	D	B	yes	B	?	?	?	0	0
eE28_neg21_08	468.238800048828	PIP 36:4	121638	Glycerophospholipid	PIP	-2H+	?	0	0.587433411764454	?	-2	36	4	?	'36:4	C45H78O16P2	?	?	0.00000	0.0000000000000	False	eE28_neg21_	08	4	4. Cerebellum[KO-B]	Cerebellum[KO-B]	Cerebellum[KO]	Cerebellum	KO	D	B	yes	B	?	?	?	0	0
eE28_neg21_08	469.246643066406	PIP 36:3	121639	Glycerophospholipid	PIP	-2H+	?	0	0.587298309848555	?	-2	36	3	?	'36:3	C45H80O16P2	?	?	0.00000	0.0000000000000	False	eE28_neg21_	08	4	4. Cerebellum[KO-B]	Cerebellum[KO-B]	Cerebellum[KO]	Cerebellum	KO	D	B	yes	B	?	?	?	0	0
eE28_neg21_08	470.254455566406	PIP 36:2	121640	Glycerophospholipid	PIP	-2H+	?	0	0.58716323900431	?	-2	36	2	?	'36:2	C45H82O16P2	470.247375488	-0.00709092	18.58217	0.1168277934194	False	eE28_neg21_	08	4	4. Cerebellum[KO-B]	Cerebellum[KO-B]	Cerebellum[KO]	Cerebellum	KO	D	B	yes	B	?	?	?	0	0
eE28_neg21_08	471.262268066406	PIP 36:1	121641	Glycerophospholipid	PIP	-2H+	?	0	0.587028199224573	?	-2	36	1	?	'36:1	C45H84O16P2	?	?	0.00000	0.0000000000000	False	eE28_neg21_	08	4	4. Cerebellum[KO-B]	Cerebellum[KO-B]	Cerebellum[KO]	Cerebellum	KO	D	B	yes	B	?	?	?	0	0
eE28_neg21_08	472.270111083984	PIP 36:0	121642	Glycerophospholipid	PIP	-2H+	?	0	0.586893190502199	?	-2	36	0	?	'36:0	C45H86O16P2	?	?	0.00000	0.0000000000000	False	eE28_neg21_	08	4	4. Cerebellum[KO-B]	Cerebellum[KO-B]	Cerebellum[KO]	Cerebellum	KO	D	B	yes	B	?	?	?	0	0
eE28_neg21_08	480.238800048828	PIP 38:6	121662	Glycerophospholipid	PIP	-2H+	?	0	0.574929592004008	?	-2	38	6	?	'38:6	C47H78O16P2	?	?	0.00000	0.0000000000000	False	eE28_neg21_	08	4	4. Cerebellum[KO-B]	Cerebellum[KO-B]	Cerebellum[KO]	Cerebellum	KO	D	B	yes	B	?	?	?	0	0
eE28_neg21_08	481.246643066406	PIP 38:5	121663	Glycerophospholipid	PIP	-2H+	?	0	0.574797365801291	?	-2	38	5	?	'38:5	C47H80O16P2	481.239624023	-0.00701148	454.52811	1.8610624074936	False	eE28_neg21_	08	4	4. Cerebellum[KO-B]	Cerebellum[KO-B]	Cerebellum[KO]	Cerebellum	KO	D	B	yes	B	?	?	?	0	0
eE28_neg21_08	482.254455566406	PIP 38:4	121664	Glycerophospholipid	PIP	-2H+	?	0	0.574665170008852	?	-2	38	4	?	'38:4	C47H82O16P2	482.244964600	-0.00947521	56.92681	0.4619466364384	True	eE28_neg21_	08	4	4. Cerebellum[KO-B]	Cerebellum[KO-B]	Cerebellum[KO]	Cerebellum	KO	D	B	yes	B	?	?	?	0	0
eE28_neg21_08	483.262268066406	PIP 38:3	121665	Glycerophospholipid	PIP	-2H+	?	0	0.574533004619696	?	-2	38	3	?	'38:3	C47H84O16P2	483.254486084	-0.00778129	294.19574	2.1032373905182	True	eE28_neg21_	08	4	4. Cerebellum[KO-B]	Cerebellum[KO-B]	Cerebellum[KO]	Cerebellum	KO	D	B	yes	B	?	?	?	0	0
eE28_neg21_08	484.270111083984	PIP 38:2	121666	Glycerophospholipid	PIP	-2H+	?	0	0.574400869626833	?	-2	38	2	?	'38:2	C47H86O16P2	484.260131836	-0.00995791	15.24526	0.3223457634449	False	eE28_neg21_	08	4	4. Cerebellum[KO-B]	Cerebellum[KO-B]	Cerebellum[KO]	Cerebellum	KO	D	B	yes	B	?	?	?	0	0
eE28_neg21_08	485.277923583984	PIP 38:1	121667	Glycerophospholipid	PIP	-2H+	?	0	0.57426876502327	?	-2	38	1	?	'38:1	C47H88O16P2	485.267913818	-0.0100016	6.29915	0.0724267289042	False	eE28_neg21_	08	4	4. Cerebellum[KO-B]	Cerebellum[KO-B]	Cerebellum[KO]	Cerebellum	KO	D	B	yes	B	?	?	?	0	0
eE28_neg21_08	486.285766601563	PIP 38:0	121668	Glycerophospholipid	PIP	-2H+	?	0	0.574136690802019	?	-2	38	0	?	'38:0	C47H90O16P2	?	?	0.00000	0.0000000000000	False	eE28_neg21_	08	4	4. Cerebellum[KO-B]	Cerebellum[KO-B]	Cerebellum[KO]	Cerebellum	KO	D	B	yes	B	?	?	?	0	0
eE28_neg21_08	492.238800048828	PIP 40:8	121686	Glycerophospholipid	PIP	-2H+	?	0	0.56269192242411	?	-2	40	8	?	'40:8	C49H78O16P2	492.228759766	-0.0100527	65.73294	0.2855245471001	True	eE28_neg21_	08	4	4. Cerebellum[KO-B]	Cerebellum[KO-B]	Cerebellum[KO]	Cerebellum	KO	D	B	yes	B	?	?	?	0	0
eE28_neg21_08	493.246643066406	PIP 40:7	121687	Glycerophospholipid	PIP	-2H+	?	0	0.562562510723554	?	-2	40	7	?	'40:7	C49H80O16P2	493.236694336	-0.00993043	37.22496	1.4760872125626	False	eE28_neg21_	08	4	4. Cerebellum[KO-B]	Cerebellum[KO-B]	Cerebellum[KO]	Cerebellum	KO	D	B	yes	B	?	?	?	0	0
eE28_neg21_08	494.254455566406	PIP 40:6	121688	Glycerophospholipid	PIP	-2H+	?	0	0.562433128785976	?	-2	40	6	?	'40:6	C49H82O16P2	494.244628906	-0.00982109	116.78269	0.4858237802982	True	eE28_neg21_	08	4	4. Cerebellum[KO-B]	Cerebellum[KO-B]	Cerebellum[KO]	Cerebellum	KO	D	B	yes	B	?	?	?	0	0
eE28_neg21_08	495.262268066406	PIP 40:5	121689	Glycerophospholipid	PIP	-2H+	?	0	0.562303776604534	?	-2	40	5	?	'40:5	C49H84O16P2	495.251495361	-0.0107819	57.52164	0.6150028705597	False	eE28_neg21_	08	4	4. Cerebellum[KO-B]	Cerebellum[KO-B]	Cerebellum[KO]	Cerebellum	KO	D	B	yes	B	?	?	?	0	0
eE28_neg21_08	496.270111083984	PIP 40:4	121690	Glycerophospholipid	PIP	-2H+	?	0	0.562174454172382	?	-2	40	4	?	'40:4	C49H86O16P2	?	?	0.00000	0.0000000000000	False	eE28_neg21_	08	4	4. Cerebellum[KO-B]	Cerebellum[KO-B]	Cerebellum[KO]	Cerebellum	KO	D	B	yes	B	?	?	?	0	0
eE28_neg21_08	497.277923583984	PIP 40:3	121691	Glycerophospholipid	PIP	-2H+	?	0	0.56204516148268	?	-2	40	3	?	'40:3	C49H88O16P2	497.267150879	-0.0107808	48.78906	0.5495058298111	False	eE28_neg21_	08	4	4. Cerebellum[KO-B]	Cerebellum[KO-B]	Cerebellum[KO]	Cerebellum	KO	D	B	yes	B	?	?	?	0	0
eE28_neg21_08	498.285766601563	PIP 40:2	121692	Glycerophospholipid	PIP	-2H+	?	0	0.561915898528586	?	-2	40	2	?	'40:2	C49H90O16P2	?	?	0.00000	0.0000000000000	False	eE28_neg21_	08	4	4. Cerebellum[KO-B]	Cerebellum[KO-B]	Cerebellum[KO]	Cerebellum	KO	D	B	yes	B	?	?	?	0	0
eE28_neg21_08	499.293579101563	PIP 40:1	121693	Glycerophospholipid	PIP	-2H+	?	0	0.561786665303262	?	-2	40	1	?	'40:1	C49H92O16P2	?	?	0.00000	0.0000000000000	False	eE28_neg21_	08	4	4. Cerebellum[KO-B]	Cerebellum[KO-B]	Cerebellum[KO]	Cerebellum	KO	D	B	yes	B	?	?	?	0	0
eE28_neg21_08	500.301391601563	PIP 40:0	121694	Glycerophospholipid	PIP	-2H+	?	0	0.561657461799871	?	-2	40	0	?	'40:0	C49H94O16P2	500.291046143	-0.010345	37.19341	159.5071411132813	False	eE28_neg21_	08	4	4. Cerebellum[KO-B]	Cerebellum[KO-B]	Cerebellum[KO]	Cerebellum	KO	D	B	yes	B	?	?	?	0	0
eE28_neg21_08	395.256805419922	IS LPA O-16:0	1003	Internal standard	IS LPA	-H+	?	0	0.799640134513736	?	-1	?	?	?	':	C19H40O6P	395.248199463	-0.00860565	53435.24219	168.6487274169922	True	eE28_neg21_	08	4	4. Cerebellum[KO-B]	Cerebellum[KO-B]	Cerebellum[KO]	Cerebellum	KO	D	B	yes	B	?	?	?	0	0
eE28_neg21_08	508.268096923828	IS LPS 17:1	1060	Internal standard	IS LPS	-H+	?	0	0.757361464499808	?	-1	?	?	?	':	C23H43NO9P	?	?	0.00000	0.0000000000000	False	eE28_neg21_	08	4	4. Cerebellum[KO-B]	Cerebellum[KO-B]	Cerebellum[KO]	Cerebellum	KO	D	B	yes	B	?	?	?	0	0
eE28_neg21_09	381.204772949219	LPA 14:0	101034	Glycerophospholipid	LPA	-H+	?	0	0.815608279725609	?	-1	14	0	?	'14:0	C17H34O7P	381.207916260	0.0031442	25.18809	24.9420948028564	True	eE28_neg21_	09	5	5. Hippocampus[WT-A]	Hippocampus[WT-A]	Hippocampus[WT]	Hippocampus	WT	A	A	no	A	IS LPA O-16:0	25719.59180	92563.188	7	0
eE28_neg21_09	407.220428466797	LPA 16:1	101047	Glycerophospholipid	LPA	-H+	?	0	0.7980640551307	?	-1	16	1	?	'16:1	C19H36O7P	407.225433350	0.00501043	32.36557	1.6618566513062	False	eE28_neg21_	09	5	5. Hippocampus[WT-A]	Hippocampus[WT-A]	Hippocampus[WT]	Hippocampus	WT	A	A	no	A	IS LPA O-16:0	25719.59180	92563.188	9	0
eE28_neg21_09	409.236053466797	LPA 16:0	101048	Glycerophospholipid	LPA	-H+	?	0	0.797880510952417	?	-1	16	0	?	'16:0	C19H38O7P	409.239410400	0.0033599	801.49225	3.4248363971710	True	eE28_neg21_	09	5	5. Hippocampus[WT-A]	Hippocampus[WT-A]	Hippocampus[WT]	Hippocampus	WT	A	A	no	A	IS LPA O-16:0	25719.59180	92563.188	223	0
eE28_neg21_09	431.220428466797	LPA 18:3	101059	Glycerophospholipid	LPA	-H+	?	0	0.781076854704575	?	-1	18	3	?	'18:3	C21H36O7P	?	?	0.00000	0.0000000000000	False	eE28_neg21_	09	5	5. Hippocampus[WT-A]	Hippocampus[WT-A]	Hippocampus[WT]	Hippocampus	WT	A	A	no	A	IS LPA O-16:0	25719.59180	92563.188	0	0
eE28_neg21_09	433.236053466797	LPA 18:2	101060	Glycerophospholipid	LPA	-H+	?	0	0.780897217357734	?	-1	18	2	?	'18:2	C21H38O7P	433.237823486	0.00174621	57.11249	0.2026654928923	True	eE28_neg21_	09	5	5. Hippocampus[WT-A]	Hippocampus[WT-A]	Hippocampus[WT]	Hippocampus	WT	A	A	no	A	IS LPA O-16:0	25719.59180	92563.188	16	0
eE28_neg21_09	435.251708984375	LPA 18:1	101061	Glycerophospholipid	LPA	-H+	?	0	0.780717621325108	?	-1	18	1	?	'18:1	C21H40O7P	435.253387451	0.00167651	25150.33984	87.4095840454102	True	eE28_neg21_	09	5	5. Hippocampus[WT-A]	Hippocampus[WT-A]	Hippocampus[WT]	Hippocampus	WT	A	A	no	A	IS LPA O-16:0	25719.59180	92563.188	6988	0
eE28_neg21_09	437.267364501953	LPA 18:0	101062	Glycerophospholipid	LPA	-H+	?	0	0.780538066597193	?	-1	18	0	?	'18:0	C21H42O7P	437.270996094	0.00361799	695.44696	2.6410863399506	True	eE28_neg21_	09	5	5. Hippocampus[WT-A]	Hippocampus[WT-A]	Hippocampus[WT]	Hippocampus	WT	A	A	no	A	IS LPA O-16:0	25719.59180	92563.188	193	0
eE28_neg21_09	457.236053466797	LPA 20:4	101072	Glycerophospholipid	LPA	-H+	?	0	0.764275421828694	?	-1	20	4	?	'20:4	C23H38O7P	?	?	0.00000	0.0000000000000	False	eE28_neg21_	09	5	5. Hippocampus[WT-A]	Hippocampus[WT-A]	Hippocampus[WT]	Hippocampus	WT	A	A	no	A	IS LPA O-16:0	25719.59180	92563.188	0	0
eE28_neg21_09	459.251708984375	LPA 20:3	101073	Glycerophospholipid	LPA	-H+	?	0	0.764099648589216	?	-1	20	3	?	'20:3	C23H40O7P	?	?	0.00000	0.0000000000000	False	eE28_neg21_	09	5	5. Hippocampus[WT-A]	Hippocampus[WT-A]	Hippocampus[WT]	Hippocampus	WT	A	A	no	A	IS LPA O-16:0	25719.59180	92563.188	0	0
eE28_neg21_09	461.267364501953	LPA 20:2	101074	Glycerophospholipid	LPA	-H+	?	0	0.763923915775258	?	-1	20	2	?	'20:2	C23H42O7P	461.271270752	0.00390019	32.94771	1.0104132890701	True	eE28_neg21_	09	5	5. Hippocampus[WT-A]	Hippocampus[WT-A]	Hippocampus[WT]	Hippocampus	WT	A	A	no	A	IS LPA O-16:0	25719.59180	92563.188	9	0
eE28_neg21_09	463.283020019531	LPA 20:1	101075	Glycerophospholipid	LPA	-H+	?	0	0.763748223377524	?	-1	20	1	?	'20:1	C23H44O7P	463.286193848	0.00317014	271.43607	1.6028330326080	True	eE28_neg21_	09	5	5. Hippocampus[WT-A]	Hippocampus[WT-A]	Hippocampus[WT]	Hippocampus	WT	A	A	no	A	IS LPA O-16:0	25719.59180	92563.188	75	0
eE28_neg21_09	465.298675537109	LPA 20:0	101076	Glycerophospholipid	LPA	-H+	?	0	0.763572571386717	?	-1	20	0	?	'20:0	C23H46O7P	465.303924561	0.00526653	54.81429	3.8884005546570	False	eE28_neg21_	09	5	5. Hippocampus[WT-A]	Hippocampus[WT-A]	Hippocampus[WT]	Hippocampus	WT	A	A	no	A	IS LPA O-16:0	25719.59180	92563.188	15	0
eE28_neg21_09	481.236053466797	LPA 22:6	101084	Glycerophospholipid	LPA	-H+	?	0	0.748007429694605	?	-1	22	6	?	'22:6	C25H38O7P	481.238616943	0.00255637	122.13261	9.7104253768921	True	eE28_neg21_	09	5	5. Hippocampus[WT-A]	Hippocampus[WT-A]	Hippocampus[WT]	Hippocampus	WT	A	A	no	A	IS LPA O-16:0	25719.59180	92563.188	34	0
eE28_neg21_09	483.251708984375	LPA 22:5	101085	Glycerophospholipid	LPA	-H+	?	0	0.747835397878174	?	-1	22	5	?	'22:5	C25H40O7P	483.256530762	0.00481045	119.44617	16.0180816650391	False	eE28_neg21_	09	5	5. Hippocampus[WT-A]	Hippocampus[WT-A]	Hippocampus[WT]	Hippocampus	WT	A	A	no	A	IS LPA O-16:0	25719.59180	92563.188	33	0
eE28_neg21_09	485.267364501953	LPA 22:4	101086	Glycerophospholipid	LPA	-H+	?	0	0.747663405626785	?	-1	22	4	?	'22:4	C25H42O7P	485.268951416	0.0015724	15.56505	0.2270447015762	False	eE28_neg21_	09	5	5. Hippocampus[WT-A]	Hippocampus[WT-A]	Hippocampus[WT]	Hippocampus	WT	A	A	no	A	IS LPA O-16:0	25719.59180	92563.188	4	0
eE28_neg21_09	487.283020019531	LPA 22:3	101087	Glycerophospholipid	LPA	-H+	?	0	0.747491452931339	?	-1	22	3	?	'22:3	C25H44O7P	?	?	0.00000	0.0000000000000	False	eE28_neg21_	09	5	5. Hippocampus[WT-A]	Hippocampus[WT-A]	Hippocampus[WT]	Hippocampus	WT	A	A	no	A	IS LPA O-16:0	25719.59180	92563.188	0	0
eE28_neg21_09	489.298675537109	LPA 22:2	101088	Glycerophospholipid	LPA	-H+	?	0	0.747319539782739	?	-1	22	2	?	'22:2	C25H46O7P	489.300018311	0.0013515	440.66394	3.6265282630920	False	eE28_neg21_	09	5	5. Hippocampus[WT-A]	Hippocampus[WT-A]	Hippocampus[WT]	Hippocampus	WT	A	A	no	A	IS LPA O-16:0	25719.59180	92563.188	122	0
eE28_neg21_09	491.314300537109	LPA 22:1	101089	Glycerophospholipid	LPA	-H+	?	0	0.74714766617189	?	-1	22	1	?	'22:1	C25H48O7P	?	?	0.00000	0.0000000000000	False	eE28_neg21_	09	5	5. Hippocampus[WT-A]	Hippocampus[WT-A]	Hippocampus[WT]	Hippocampus	WT	A	A	no	A	IS LPA O-16:0	25719.59180	92563.188	0	0
eE28_neg21_09	493.329956054688	LPA 22:0	101090	Glycerophospholipid	LPA	-H+	?	0	0.746975832089699	?	-1	22	0	?	'22:0	C25H50O7P	?	?	0.00000	0.0000000000000	False	eE28_neg21_	09	5	5. Hippocampus[WT-A]	Hippocampus[WT-A]	Hippocampus[WT]	Hippocampus	WT	A	A	no	A	IS LPA O-16:0	25719.59180	92563.188	0	0
eE28_neg21_09	543.257568359375	LPI 14:0	120034	Glycerophospholipid	LPI	-H+	?	0	0.754513671575893	?	-1	14	0	?	'14:0	C23H44O12P	543.261962891	0.00436322	19.73258	1.1257522106171	True	eE28_neg21_	09	5	5. Hippocampus[WT-A]	Hippocampus[WT-A]	Hippocampus[WT]	Hippocampus	WT	A	A	no	A	?	?	?	0	0
eE28_neg21_09	569.273254394531	LPI 16:1	120047	Glycerophospholipid	LPI	-H+	?	0	0.738283628743922	?	-1	16	1	?	'16:1	C25H46O12P	569.275146484	0.00191536	6155.04053	35.0936050415039	True	eE28_neg21_	09	5	5. Hippocampus[WT-A]	Hippocampus[WT-A]	Hippocampus[WT]	Hippocampus	WT	A	A	no	A	?	?	?	0	0
eE28_neg21_09	571.288879394531	LPI 16:0	120048	Glycerophospholipid	LPI	-H+	?	0	0.738113833273111	?	-1	16	0	?	'16:0	C25H48O12P	571.292724609	0.00384607	1118.62463	7.4897580146790	True	eE28_neg21_	09	5	5. Hippocampus[WT-A]	Hippocampus[WT-A]	Hippocampus[WT]	Hippocampus	WT	A	A	no	A	?	?	?	0	0
eE28_neg21_09	593.273254394531	LPI 18:3	120059	Glycerophospholipid	LPI	-H+	?	0	0.722568885181456	?	-1	18	3	?	'18:3	C27H46O12P	?	?	0.00000	0.0000000000000	False	eE28_neg21_	09	5	5. Hippocampus[WT-A]	Hippocampus[WT-A]	Hippocampus[WT]	Hippocampus	WT	A	A	no	A	?	?	?	0	0
eE28_neg21_09	595.288879394531	LPI 18:2	120060	Glycerophospholipid	LPI	-H+	?	0	0.722402703893838	?	-1	18	2	?	'18:2	C27H48O12P	?	?	0.00000	0.0000000000000	False	eE28_neg21_	09	5	5. Hippocampus[WT-A]	Hippocampus[WT-A]	Hippocampus[WT]	Hippocampus	WT	A	A	no	A	?	?	?	0	0
eE28_neg21_09	597.304565429688	LPI 18:1	120061	Glycerophospholipid	LPI	-H+	?	0	0.722236560825718	?	-1	18	1	?	'18:1	C27H50O12P	597.308593750	0.00407063	304.23560	1.8655583858490	True	eE28_neg21_	09	5	5. Hippocampus[WT-A]	Hippocampus[WT-A]	Hippocampus[WT]	Hippocampus	WT	A	A	no	A	?	?	?	0	0
eE28_neg21_09	599.320190429688	LPI 18:0	120062	Glycerophospholipid	LPI	-H+	?	0	0.722070455968307	?	-1	18	0	?	'18:0	C27H52O12P	599.324768066	0.00457267	8726.66992	53.7615547180176	True	eE28_neg21_	09	5	5. Hippocampus[WT-A]	Hippocampus[WT-A]	Hippocampus[WT]	Hippocampus	WT	A	A	no	A	?	?	?	0	0
eE28_neg21_09	619.288879394531	LPI 20:4	120072	Glycerophospholipid	LPI	-H+	?	0	0.707025993916079	?	-1	20	4	?	'20:4	C29H48O12P	619.292724609	0.00381391	1170.12219	9.7255344390869	True	eE28_neg21_	09	5	5. Hippocampus[WT-A]	Hippocampus[WT-A]	Hippocampus[WT]	Hippocampus	WT	A	A	no	A	?	?	?	0	0
eE28_neg21_09	621.304565429688	LPI 20:3	120073	Glycerophospholipid	LPI	-H+	?	0	0.706863387287897	?	-1	20	3	?	'20:3	C29H50O12P	?	?	0.00000	0.0000000000000	False	eE28_neg21_	09	5	5. Hippocampus[WT-A]	Hippocampus[WT-A]	Hippocampus[WT]	Hippocampus	WT	A	A	no	A	?	?	?	0	0
eE28_neg21_09	623.320190429688	LPI 20:2	120074	Glycerophospholipid	LPI	-H+	?	0	0.706700818057089	?	-1	20	2	?	'20:2	C29H52O12P	?	?	0.00000	0.0000000000000	False	eE28_neg21_	09	5	5. Hippocampus[WT-A]	Hippocampus[WT-A]	Hippocampus[WT]	Hippocampus	WT	A	A	no	A	?	?	?	0	0
eE28_neg21_09	625.335815429688	LPI 20:1	120075	Glycerophospholipid	LPI	-H+	?	0	0.706538286215054	?	-1	20	1	?	'20:1	C29H54O12P	?	?	0.00000	0.0000000000000	False	eE28_neg21_	09	5	5. Hippocampus[WT-A]	Hippocampus[WT-A]	Hippocampus[WT]	Hippocampus	WT	A	A	no	A	?	?	?	0	0
eE28_neg21_09	627.351501464844	LPI 20:0	120076	Glycerophospholipid	LPI	-H+	?	0	0.706375791753194	?	-1	20	0	?	'20:0	C29H56O12P	627.353637695	0.00216791	146.20741	1.5218186378479	True	eE28_neg21_	09	5	5. Hippocampus[WT-A]	Hippocampus[WT-A]	Hippocampus[WT]	Hippocampus	WT	A	A	no	A	?	?	?	0	0
eE28_neg21_09	643.288879394531	LPI 22:6	120084	Glycerophospholipid	LPI	-H+	?	0	0.691976585052318	?	-1	22	6	?	'22:6	C31H48O12P	?	?	0.00000	0.0000000000000	False	eE28_neg21_	09	5	5. Hippocampus[WT-A]	Hippocampus[WT-A]	Hippocampus[WT]	Hippocampus	WT	A	A	no	A	?	?	?	0	0
eE28_neg21_09	645.304565429688	LPI 22:5	120085	Glycerophospholipid	LPI	-H+	?	0	0.691817439589147	?	-1	22	5	?	'22:5	C31H50O12P	?	?	0.00000	0.0000000000000	False	eE28_neg21_	09	5	5. Hippocampus[WT-A]	Hippocampus[WT-A]	Hippocampus[WT]	Hippocampus	WT	A	A	no	A	?	?	?	0	0
eE28_neg21_09	647.320190429688	LPI 22:4	120086	Glycerophospholipid	LPI	-H+	?	0	0.691658330727327	?	-1	22	4	?	'22:4	C31H52O12P	?	?	0.00000	0.0000000000000	False	eE28_neg21_	09	5	5. Hippocampus[WT-A]	Hippocampus[WT-A]	Hippocampus[WT]	Hippocampus	WT	A	A	no	A	?	?	?	0	0
eE28_neg21_09	649.335815429688	LPI 22:3	120087	Glycerophospholipid	LPI	-H+	?	0	0.691499258458441	?	-1	22	3	?	'22:3	C31H54O12P	?	?	0.00000	0.0000000000000	False	eE28_neg21_	09	5	5. Hippocampus[WT-A]	Hippocampus[WT-A]	Hippocampus[WT]	Hippocampus	WT	A	A	no	A	?	?	?	0	0
eE28_neg21_09	651.351501464844	LPI 22:2	120088	Glycerophospholipid	LPI	-H+	?	0	0.691340222774073	?	-1	22	2	?	'22:2	C31H56O12P	?	?	0.00000	0.0000000000000	False	eE28_neg21_	09	5	5. Hippocampus[WT-A]	Hippocampus[WT-A]	Hippocampus[WT]	Hippocampus	WT	A	A	no	A	?	?	?	0	0
eE28_neg21_09	653.367126464844	LPI 22:1	120089	Glycerophospholipid	LPI	-H+	?	0	0.69118122366581	?	-1	22	1	?	'22:1	C31H58O12P	653.370300293	0.00318184	16.16611	0.1025323867798	True	eE28_neg21_	09	5	5. Hippocampus[WT-A]	Hippocampus[WT-A]	Hippocampus[WT]	Hippocampus	WT	A	A	no	A	?	?	?	0	0
eE28_neg21_09	655.382812500000	LPI 22:0	120090	Glycerophospholipid	LPI	-H+	?	0	0.691022261125238	?	-1	22	0	?	'22:0	C31H60O12P	?	?	0.00000	0.0000000000000	False	eE28_neg21_	09	5	5. Hippocampus[WT-A]	Hippocampus[WT-A]	Hippocampus[WT]	Hippocampus	WT	A	A	no	A	?	?	?	0	0
eE28_neg21_09	468.236785888672	LPS 14:0	106034	Glycerophospholipid	LPS	-H+	?	0	0.782562375174225	?	-1	14	0	?	'14:0	C20H39NO9P	468.241455078	0.00466524	2268.59985	12.5830631256104	False	eE28_neg21_	09	5	5. Hippocampus[WT-A]	Hippocampus[WT-A]	Hippocampus[WT]	Hippocampus	WT	A	A	no	A	IS LPS 17:1	24868.25586	327297.406	172	0
eE28_neg21_09	494.252441406250	LPS 16:1	106047	Glycerophospholipid	LPS	-H+	?	0	0.765728987859665	?	-1	16	1	?	'16:1	C22H41NO9P	494.257110596	0.00465989	124.26090	0.6059193611145	False	eE28_neg21_	09	5	5. Hippocampus[WT-A]	Hippocampus[WT-A]	Hippocampus[WT]	Hippocampus	WT	A	A	no	A	IS LPS 17:1	24868.25586	327297.406	9	0
eE28_neg21_09	496.268096923828	LPS 16:0	106048	Glycerophospholipid	LPS	-H+	?	0	0.765552880319224	?	-1	16	0	?	'16:0	C22H43NO9P	496.272918701	0.00483107	256.49683	1.2412809133530	True	eE28_neg21_	09	5	5. Hippocampus[WT-A]	Hippocampus[WT-A]	Hippocampus[WT]	Hippocampus	WT	A	A	no	A	IS LPS 17:1	24868.25586	327297.406	19	0
eE28_neg21_09	518.252441406250	LPS 18:3	106059	Glycerophospholipid	LPS	-H+	?	0	0.749430055831289	?	-1	18	3	?	'18:3	C24H41NO9P	518.254699707	0.00228337	68.40816	0.5728304386139	True	eE28_neg21_	09	5	5. Hippocampus[WT-A]	Hippocampus[WT-A]	Hippocampus[WT]	Hippocampus	WT	A	A	no	A	IS LPS 17:1	24868.25586	327297.406	5	0
eE28_neg21_09	520.268066406250	LPS 18:2	106060	Glycerophospholipid	LPS	-H+	?	0	0.74925769682966	?	-1	18	2	?	'18:2	C24H43NO9P	520.270263672	0.00215722	30.31721	0.3415433764458	True	eE28_neg21_	09	5	5. Hippocampus[WT-A]	Hippocampus[WT-A]	Hippocampus[WT]	Hippocampus	WT	A	A	no	A	IS LPS 17:1	24868.25586	327297.406	2	0
eE28_neg21_09	522.283752441406	LPS 18:1	106061	Glycerophospholipid	LPS	-H+	?	0	0.749085377468322	?	-1	18	1	?	'18:1	C24H45NO9P	522.287414551	0.00366916	4818.59863	23.3694648742676	True	eE28_neg21_	09	5	5. Hippocampus[WT-A]	Hippocampus[WT-A]	Hippocampus[WT]	Hippocampus	WT	A	A	no	A	IS LPS 17:1	24868.25586	327297.406	366	0
eE28_neg21_09	524.299377441406	LPS 18:0	106062	Glycerophospholipid	LPS	-H+	?	0	0.748913097738159	?	-1	18	0	?	'18:0	C24H47NO9P	524.302734375	0.00334437	37775.01953	177.4136352539063	True	eE28_neg21_	09	5	5. Hippocampus[WT-A]	Hippocampus[WT-A]	Hippocampus[WT]	Hippocampus	WT	A	A	no	A	IS LPS 17:1	24868.25586	327297.406	2870	0
eE28_neg21_09	544.268066406250	LPS 20:4	106072	Glycerophospholipid	LPS	-H+	?	0	0.733309364631215	?	-1	20	4	?	'20:4	C26H43NO9P	544.271240234	0.00315344	993.16907	6.1031646728516	True	eE28_neg21_	09	5	5. Hippocampus[WT-A]	Hippocampus[WT-A]	Hippocampus[WT]	Hippocampus	WT	A	A	no	A	IS LPS 17:1	24868.25586	327297.406	75	0
eE28_neg21_09	546.283752441406	LPS 20:3	106073	Glycerophospholipid	LPS	-H+	?	0	0.733140713175367	?	-1	20	3	?	'20:3	C26H45NO9P	546.286254883	0.0024942	2407.43652	14.7622089385986	False	eE28_neg21_	09	5	5. Hippocampus[WT-A]	Hippocampus[WT-A]	Hippocampus[WT]	Hippocampus	WT	A	A	no	A	IS LPS 17:1	24868.25586	327297.406	183	0
eE28_neg21_09	548.299377441406	LPS 20:2	106074	Glycerophospholipid	LPS	-H+	?	0	0.732972100507122	?	-1	20	2	?	'20:2	C26H47NO9P	548.301513672	0.00213485	56.76519	0.4767026007175	False	eE28_neg21_	09	5	5. Hippocampus[WT-A]	Hippocampus[WT-A]	Hippocampus[WT]	Hippocampus	WT	A	A	no	A	IS LPS 17:1	24868.25586	327297.406	4	0
eE28_neg21_09	550.315063476563	LPS 20:1	106075	Glycerophospholipid	LPS	-H+	?	0	0.732803526617561	?	-1	20	1	?	'20:1	C26H49NO9P	?	?	0.00000	0.0000000000000	False	eE28_neg21_	09	5	5. Hippocampus[WT-A]	Hippocampus[WT-A]	Hippocampus[WT]	Hippocampus	WT	A	A	no	A	IS LPS 17:1	24868.25586	327297.406	0	0
eE28_neg21_09	552.330688476563	LPS 20:0	106076	Glycerophospholipid	LPS	-H+	?	0	0.732634991497766	?	-1	20	0	?	'20:0	C26H51NO9P	552.333862305	0.00314732	47.44626	0.2203000783920	True	eE28_neg21_	09	5	5. Hippocampus[WT-A]	Hippocampus[WT-A]	Hippocampus[WT]	Hippocampus	WT	A	A	no	A	IS LPS 17:1	24868.25586	327297.406	4	0
eE28_neg21_09	568.268066406250	LPS 22:6	106084	Glycerophospholipid	LPS	-H+	?	0	0.717700500817264	?	-1	22	6	?	'22:6	C28H43NO9P	568.272277832	0.00419421	43030.18359	219.7153320312500	True	eE28_neg21_	09	5	5. Hippocampus[WT-A]	Hippocampus[WT-A]	Hippocampus[WT]	Hippocampus	WT	A	A	no	A	IS LPS 17:1	24868.25586	327297.406	3269	0
eE28_neg21_09	570.283752441406	LPS 22:5	106085	Glycerophospholipid	LPS	-H+	?	0	0.717535439193665	?	-1	22	5	?	'22:5	C28H45NO9P	570.287109375	0.00336295	326.78799	5.0910201072693	True	eE28_neg21_	09	5	5. Hippocampus[WT-A]	Hippocampus[WT-A]	Hippocampus[WT]	Hippocampus	WT	A	A	no	A	IS LPS 17:1	24868.25586	327297.406	25	0
eE28_neg21_09	572.299377441406	LPS 22:4	106086	Glycerophospholipid	LPS	-H+	?	0	0.717370415532057	?	-1	22	4	?	'22:4	C28H47NO9P	572.302307129	0.00292404	506.10059	3.9065120220184	True	eE28_neg21_	09	5	5. Hippocampus[WT-A]	Hippocampus[WT-A]	Hippocampus[WT]	Hippocampus	WT	A	A	no	A	IS LPS 17:1	24868.25586	327297.406	38	0
eE28_neg21_09	574.315063476563	LPS 22:3	106087	Glycerophospholipid	LPS	-H+	?	0	0.717205429823708	?	-1	22	3	?	'22:3	C28H49NO9P	?	?	0.00000	0.0000000000000	False	eE28_neg21_	09	5	5. Hippocampus[WT-A]	Hippocampus[WT-A]	Hippocampus[WT]	Hippocampus	WT	A	A	no	A	IS LPS 17:1	24868.25586	327297.406	0	0
eE28_neg21_09	576.330688476563	LPS 22:2	106088	Glycerophospholipid	LPS	-H+	?	0	0.71704048205989	?	-1	22	2	?	'22:2	C28H51NO9P	576.334838867	0.00417484	3421.38525	20.8012847900391	True	eE28_neg21_	09	5	5. Hippocampus[WT-A]	Hippocampus[WT-A]	Hippocampus[WT]	Hippocampus	WT	A	A	no	A	IS LPS 17:1	24868.25586	327297.406	260	0
eE28_neg21_09	578.346313476563	LPS 22:1	106089	Glycerophospholipid	LPS	-H+	?	0	0.716875572231877	?	-1	22	1	?	'22:1	C28H53NO9P	578.349426270	0.00307228	596.53369	3.6818873882294	True	eE28_neg21_	09	5	5. Hippocampus[WT-A]	Hippocampus[WT-A]	Hippocampus[WT]	Hippocampus	WT	A	A	no	A	IS LPS 17:1	24868.25586	327297.406	45	0
eE28_neg21_09	580.361999511719	LPS 22:0	106090	Glycerophospholipid	LPS	-H+	?	0	0.716710700330943	?	-1	22	0	?	'22:0	C28H55NO9P	580.365295410	0.00330964	3383.26709	21.6816177368164	True	eE28_neg21_	09	5	5. Hippocampus[WT-A]	Hippocampus[WT-A]	Hippocampus[WT]	Hippocampus	WT	A	A	no	A	IS LPS 17:1	24868.25586	327297.406	257	0
eE28_neg21_09	428.207489013672	PIP 30:2	121562	Glycerophospholipid	PIP	-2H+	?	0	0.62717705851155	?	-2	30	2	?	'30:2	C39H70O16P2	?	?	0.00000	0.0000000000000	False	eE28_neg21_	09	5	5. Hippocampus[WT-A]	Hippocampus[WT-A]	Hippocampus[WT]	Hippocampus	WT	A	A	no	A	?	?	?	0	0
eE28_neg21_09	429.215332031250	PIP 30:1	121563	Glycerophospholipid	PIP	-2H+	?	0	0.627032816082509	?	-2	30	1	?	'30:1	C39H72O16P2	429.217346191	0.0020289	766.19495	3.2462143898010	False	eE28_neg21_	09	5	5. Hippocampus[WT-A]	Hippocampus[WT-A]	Hippocampus[WT]	Hippocampus	WT	A	A	no	A	?	?	?	0	0
eE28_neg21_09	430.223144531250	PIP 30:0	121564	Glycerophospholipid	PIP	-2H+	?	0	0.62688860682732	?	-2	30	0	?	'30:0	C39H74O16P2	?	?	0.00000	0.0000000000000	False	eE28_neg21_	09	5	5. Hippocampus[WT-A]	Hippocampus[WT-A]	Hippocampus[WT]	Hippocampus	WT	A	A	no	A	?	?	?	0	0
eE28_neg21_09	441.215332031250	PIP 32:3	121587	Glycerophospholipid	PIP	-2H+	?	0	0.613686102805457	?	-2	32	3	?	'32:3	C41H72O16P2	441.217193604	0.0018605	79.67133	0.4750939607620	True	eE28_neg21_	09	5	5. Hippocampus[WT-A]	Hippocampus[WT-A]	Hippocampus[WT]	Hippocampus	WT	A	A	no	A	?	?	?	0	0
eE28_neg21_09	442.223144531250	PIP 32:2	121588	Glycerophospholipid	PIP	-2H+	?	0	0.613544963117811	?	-2	32	2	?	'32:2	C41H74O16P2	?	?	0.00000	0.0000000000000	False	eE28_neg21_	09	5	5. Hippocampus[WT-A]	Hippocampus[WT-A]	Hippocampus[WT]	Hippocampus	WT	A	A	no	A	?	?	?	0	0
eE28_neg21_09	443.230987548828	PIP 32:1	121589	Glycerophospholipid	PIP	-2H+	?	0	0.613403855890426	?	-2	32	1	?	'32:1	C41H76O16P2	443.232391357	0.00140411	1089.11108	4.7500381469727	False	eE28_neg21_	09	5	5. Hippocampus[WT-A]	Hippocampus[WT-A]	Hippocampus[WT]	Hippocampus	WT	A	A	no	A	?	?	?	0	0
eE28_neg21_09	444.238800048828	PIP 32:0	121590	Glycerophospholipid	PIP	-2H+	?	0	0.613262781115837	?	-2	32	0	?	'32:0	C41H78O16P2	444.241180420	0.00237819	48.45651	0.9623410105705	True	eE28_neg21_	09	5	5. Hippocampus[WT-A]	Hippocampus[WT-A]	Hippocampus[WT]	Hippocampus	WT	A	A	no	A	?	?	?	0	0
eE28_neg21_09	454.223144531250	PIP 34:4	121612	Glycerophospholipid	PIP	-2H+	?	0	0.600485345669917	?	-2	34	4	?	'34:4	C43H74O16P2	?	?	0.00000	0.0000000000000	False	eE28_neg21_	09	5	5. Hippocampus[WT-A]	Hippocampus[WT-A]	Hippocampus[WT]	Hippocampus	WT	A	A	no	A	?	?	?	0	0
eE28_neg21_09	455.230987548828	PIP 34:3	121613	Glycerophospholipid	PIP	-2H+	?	0	0.600347241981831	?	-2	34	3	?	'34:3	C43H76O16P2	455.232299805	0.0013299	100.66897	0.4812320470810	False	eE28_neg21_	09	5	5. Hippocampus[WT-A]	Hippocampus[WT-A]	Hippocampus[WT]	Hippocampus	WT	A	A	no	A	?	?	?	0	0
eE28_neg21_09	456.238800048828	PIP 34:2	121614	Glycerophospholipid	PIP	-2H+	?	0	0.600209170055768	?	-2	34	2	?	'34:2	C43H78O16P2	?	?	0.00000	0.0000000000000	False	eE28_neg21_	09	5	5. Hippocampus[WT-A]	Hippocampus[WT-A]	Hippocampus[WT]	Hippocampus	WT	A	A	no	A	?	?	?	0	0
eE28_neg21_09	457.246643066406	PIP 34:1	121615	Glycerophospholipid	PIP	-2H+	?	0	0.600071129884421	?	-2	34	1	?	'34:1	C43H80O16P2	457.250183105	0.00356338	1075.59009	4.5167565345764	True	eE28_neg21_	09	5	5. Hippocampus[WT-A]	Hippocampus[WT-A]	Hippocampus[WT]	Hippocampus	WT	A	A	no	A	?	?	?	0	0
eE28_neg21_09	458.254455566406	PIP 34:0	121616	Glycerophospholipid	PIP	-2H+	?	0	0.599933121460489	?	-2	34	0	?	'34:0	C43H82O16P2	458.258148193	0.00370432	658.92084	2.6574332714081	True	eE28_neg21_	09	5	5. Hippocampus[WT-A]	Hippocampus[WT-A]	Hippocampus[WT]	Hippocampus	WT	A	A	no	A	?	?	?	0	0
eE28_neg21_09	467.230987548828	PIP 36:5	121637	Glycerophospholipid	PIP	-2H+	?	0	0.587568544759155	?	-2	36	5	?	'36:5	C45H76O16P2	467.233734131	0.00276897	173.99536	0.8355866074562	True	eE28_neg21_	09	5	5. Hippocampus[WT-A]	Hippocampus[WT-A]	Hippocampus[WT]	Hippocampus	WT	A	A	no	A	?	?	?	0	0
eE28_neg21_09	468.238800048828	PIP 36:4	121638	Glycerophospholipid	PIP	-2H+	?	0	0.587433411764454	?	-2	36	4	?	'36:4	C45H78O16P2	468.242401123	0.00359017	2968.32520	12.5830631256104	True	eE28_neg21_	09	5	5. Hippocampus[WT-A]	Hippocampus[WT-A]	Hippocampus[WT]	Hippocampus	WT	A	A	no	A	?	?	?	0	0
eE28_neg21_09	469.246643066406	PIP 36:3	121639	Glycerophospholipid	PIP	-2H+	?	0	0.587298309848555	?	-2	36	3	?	'36:3	C45H80O16P2	469.248565674	0.00192217	105.61838	1.0380188226700	False	eE28_neg21_	09	5	5. Hippocampus[WT-A]	Hippocampus[WT-A]	Hippocampus[WT]	Hippocampus	WT	A	A	no	A	?	?	?	0	0
eE28_neg21_09	470.254455566406	PIP 36:2	121640	Glycerophospholipid	PIP	-2H+	?	0	0.58716323900431	?	-2	36	2	?	'36:2	C45H82O16P2	470.257965088	0.00352115	298.78271	1.1791715621948	True	eE28_neg21_	09	5	5. Hippocampus[WT-A]	Hippocampus[WT-A]	Hippocampus[WT]	Hippocampus	WT	A	A	no	A	?	?	?	0	0
eE28_neg21_09	471.262268066406	PIP 36:1	121641	Glycerophospholipid	PIP	-2H+	?	0	0.587028199224573	?	-2	36	1	?	'36:1	C45H84O16P2	471.265808105	0.00352958	1802.63708	12.0405025482178	True	eE28_neg21_	09	5	5. Hippocampus[WT-A]	Hippocampus[WT-A]	Hippocampus[WT]	Hippocampus	WT	A	A	no	A	?	?	?	0	0
eE28_neg21_09	472.270111083984	PIP 36:0	121642	Glycerophospholipid	PIP	-2H+	?	0	0.586893190502199	?	-2	36	0	?	'36:0	C45H86O16P2	472.272979736	0.00288426	109.65159	0.8780606389046	True	eE28_neg21_	09	5	5. Hippocampus[WT-A]	Hippocampus[WT-A]	Hippocampus[WT]	Hippocampus	WT	A	A	no	A	?	?	?	0	0
eE28_neg21_09	480.238800048828	PIP 38:6	121662	Glycerophospholipid	PIP	-2H+	?	0	0.574929592004008	?	-2	38	6	?	'38:6	C47H78O16P2	480.242370605	0.00356093	107.84363	0.6592973470688	True	eE28_neg21_	09	5	5. Hippocampus[WT-A]	Hippocampus[WT-A]	Hippocampus[WT]	Hippocampus	WT	A	A	no	A	?	?	?	0	0
eE28_neg21_09	481.246643066406	PIP 38:5	121663	Glycerophospholipid	PIP	-2H+	?	0	0.574797365801291	?	-2	38	5	?	'38:5	C47H80O16P2	481.250579834	0.00395364	2036.07971	9.1687355041504	True	eE28_neg21_	09	5	5. Hippocampus[WT-A]	Hippocampus[WT-A]	Hippocampus[WT]	Hippocampus	WT	A	A	no	A	?	?	?	0	0
eE28_neg21_09	482.254455566406	PIP 38:4	121664	Glycerophospholipid	PIP	-2H+	?	0	0.574665170008852	?	-2	38	4	?	'38:4	C47H82O16P2	482.257965088	0.0035247	37173.27344	151.1260375976563	True	eE28_neg21_	09	5	5. Hippocampus[WT-A]	Hippocampus[WT-A]	Hippocampus[WT]	Hippocampus	WT	A	A	no	A	?	?	?	0	0
eE28_neg21_09	483.262268066406	PIP 38:3	121665	Glycerophospholipid	PIP	-2H+	?	0	0.574533004619696	?	-2	38	3	?	'38:3	C47H84O16P2	483.264526367	0.00224972	589.37714	12.7692890167236	False	eE28_neg21_	09	5	5. Hippocampus[WT-A]	Hippocampus[WT-A]	Hippocampus[WT]	Hippocampus	WT	A	A	no	A	?	?	?	0	0
eE28_neg21_09	484.270111083984	PIP 38:2	121666	Glycerophospholipid	PIP	-2H+	?	0	0.574400869626833	?	-2	38	2	?	'38:2	C47H86O16P2	484.273223877	0.00312281	62.61878	0.6614217162132	True	eE28_neg21_	09	5	5. Hippocampus[WT-A]	Hippocampus[WT-A]	Hippocampus[WT]	Hippocampus	WT	A	A	no	A	?	?	?	0	0
eE28_neg21_09	485.277923583984	PIP 38:1	121667	Glycerophospholipid	PIP	-2H+	?	0	0.57426876502327	?	-2	38	1	?	'38:1	C47H88O16P2	485.283081055	0.0051597	2919.17773	46.8117866516113	False	eE28_neg21_	09	5	5. Hippocampus[WT-A]	Hippocampus[WT-A]	Hippocampus[WT]	Hippocampus	WT	A	A	no	A	?	?	?	0	0
eE28_neg21_09	486.285766601563	PIP 38:0	121668	Glycerophospholipid	PIP	-2H+	?	0	0.574136690802019	?	-2	38	0	?	'38:0	C47H90O16P2	486.288970947	0.00322913	2328.60083	11.9119873046875	True	eE28_neg21_	09	5	5. Hippocampus[WT-A]	Hippocampus[WT-A]	Hippocampus[WT]	Hippocampus	WT	A	A	no	A	?	?	?	0	0
eE28_neg21_09	492.238800048828	PIP 40:8	121686	Glycerophospholipid	PIP	-2H+	?	0	0.56269192242411	?	-2	40	8	?	'40:8	C49H78O16P2	?	?	0.00000	0.0000000000000	False	eE28_neg21_	09	5	5. Hippocampus[WT-A]	Hippocampus[WT-A]	Hippocampus[WT]	Hippocampus	WT	A	A	no	A	?	?	?	0	0
eE28_neg21_09	493.246643066406	PIP 40:7	121687	Glycerophospholipid	PIP	-2H+	?	0	0.562562510723554	?	-2	40	7	?	'40:7	C49H80O16P2	493.249114990	0.00248184	64.55647	0.3215674459934	True	eE28_neg21_	09	5	5. Hippocampus[WT-A]	Hippocampus[WT-A]	Hippocampus[WT]	Hippocampus	WT	A	A	no	A	?	?	?	0	0
eE28_neg21_09	494.254455566406	PIP 40:6	121688	Glycerophospholipid	PIP	-2H+	?	0	0.562433128785976	?	-2	40	6	?	'40:6	C49H82O16P2	494.258117676	0.00366657	131.05756	0.6059193611145	True	eE28_neg21_	09	5	5. Hippocampus[WT-A]	Hippocampus[WT-A]	Hippocampus[WT]	Hippocampus	WT	A	A	no	A	?	?	?	0	0
eE28_neg21_09	495.262268066406	PIP 40:5	121689	Glycerophospholipid	PIP	-2H+	?	0	0.562303776604534	?	-2	40	5	?	'40:5	C49H84O16P2	495.263977051	0.00170629	131.53278	0.8806973099709	True	eE28_neg21_	09	5	5. Hippocampus[WT-A]	Hippocampus[WT-A]	Hippocampus[WT]	Hippocampus	WT	A	A	no	A	?	?	?	0	0
eE28_neg21_09	496.270111083984	PIP 40:4	121690	Glycerophospholipid	PIP	-2H+	?	0	0.562174454172382	?	-2	40	4	?	'40:4	C49H86O16P2	496.272918701	0.00281969	256.49683	1.2412809133530	True	eE28_neg21_	09	5	5. Hippocampus[WT-A]	Hippocampus[WT-A]	Hippocampus[WT]	Hippocampus	WT	A	A	no	A	?	?	?	0	0
eE28_neg21_09	497.277923583984	PIP 40:3	121691	Glycerophospholipid	PIP	-2H+	?	0	0.56204516148268	?	-2	40	3	?	'40:3	C49H88O16P2	497.279724121	0.00178396	12.91260	0.0741023123264	False	eE28_neg21_	09	5	5. Hippocampus[WT-A]	Hippocampus[WT-A]	Hippocampus[WT]	Hippocampus	WT	A	A	no	A	?	?	?	0	0
eE28_neg21_09	498.285766601563	PIP 40:2	121692	Glycerophospholipid	PIP	-2H+	?	0	0.561915898528586	?	-2	40	2	?	'40:2	C49H90O16P2	?	?	0.00000	0.0000000000000	False	eE28_neg21_	09	5	5. Hippocampus[WT-A]	Hippocampus[WT-A]	Hippocampus[WT]	Hippocampus	WT	A	A	no	A	?	?	?	0	0
eE28_neg21_09	499.293579101563	PIP 40:1	121693	Glycerophospholipid	PIP	-2H+	?	0	0.561786665303262	?	-2	40	1	?	'40:1	C49H92O16P2	499.296173096	0.00260472	72.79620	1.1132167577744	True	eE28_neg21_	09	5	5. Hippocampus[WT-A]	Hippocampus[WT-A]	Hippocampus[WT]	Hippocampus	WT	A	A	no	A	?	?	?	0	0
eE28_neg21_09	500.301391601563	PIP 40:0	121694	Glycerophospholipid	PIP	-2H+	?	0	0.561657461799871	?	-2	40	0	?	'40:0	C49H94O16P2	500.303741455	0.00233493	9.63308	0.0864936783910	False	eE28_neg21_	09	5	5. Hippocampus[WT-A]	Hippocampus[WT-A]	Hippocampus[WT]	Hippocampus	WT	A	A	no	A	?	?	?	0	0
eE28_neg21_09	395.256805419922	IS LPA O-16:0	1003	Internal standard	IS LPA	-H+	?	0	0.799640134513736	?	-1	?	?	?	':	C19H40O6P	395.260070801	0.00326585	92563.18750	285.5446166992188	True	eE28_neg21_	09	5	5. Hippocampus[WT-A]	Hippocampus[WT-A]	Hippocampus[WT]	Hippocampus	WT	A	A	no	A	?	?	?	0	0
eE28_neg21_09	508.268096923828	IS LPS 17:1	1060	Internal standard	IS LPS	-H+	?	0	0.757361464499808	?	-1	?	?	?	':	C23H43NO9P	508.271667480	0.0035734	327297.40625	1479.9140625000000	True	eE28_neg21_	09	5	5. Hippocampus[WT-A]	Hippocampus[WT-A]	Hippocampus[WT]	Hippocampus	WT	A	A	no	A	?	?	?	0	0
eE28_neg21_10	381.204772949219	LPA 14:0	101034	Glycerophospholipid	LPA	-H+	?	0	0.815608279725609	?	-1	14	0	?	'14:0	C17H34O7P	381.207916260	0.0031442	66.76177	0.2238168716431	True	eE28_neg21_	10	5	5. Hippocampus[WT-A]	Hippocampus[WT-A]	Hippocampus[WT]	Hippocampus	WT	A	B	no	A	IS LPA O-16:0	25719.59180	93390.250	18	0
eE28_neg21_10	407.220428466797	LPA 16:1	101047	Glycerophospholipid	LPA	-H+	?	0	0.7980640551307	?	-1	16	1	?	'16:1	C19H36O7P	407.225433350	0.00501043	30.79284	1.1938170194626	False	eE28_neg21_	10	5	5. Hippocampus[WT-A]	Hippocampus[WT-A]	Hippocampus[WT]	Hippocampus	WT	A	B	no	A	IS LPA O-16:0	25719.59180	93390.250	8	0
eE28_neg21_10	409.236053466797	LPA 16:0	101048	Glycerophospholipid	LPA	-H+	?	0	0.797880510952417	?	-1	16	0	?	'16:0	C19H38O7P	409.239410400	0.0033599	991.72760	3.6196577548981	True	eE28_neg21_	10	5	5. Hippocampus[WT-A]	Hippocampus[WT-A]	Hippocampus[WT]	Hippocampus	WT	A	B	no	A	IS LPA O-16:0	25719.59180	93390.250	273	0
eE28_neg21_10	431.220428466797	LPA 18:3	101059	Glycerophospholipid	LPA	-H+	?	0	0.781076854704575	?	-1	18	3	?	'18:3	C21H36O7P	431.223510742	0.00310113	23.99418	6.9131312370300	True	eE28_neg21_	10	5	5. Hippocampus[WT-A]	Hippocampus[WT-A]	Hippocampus[WT]	Hippocampus	WT	A	B	no	A	IS LPA O-16:0	25719.59180	93390.250	7	0
eE28_neg21_10	433.236053466797	LPA 18:2	101060	Glycerophospholipid	LPA	-H+	?	0	0.780897217357734	?	-1	18	2	?	'18:2	C21H38O7P	433.237823486	0.0017462	161.39330	0.6521002650261	True	eE28_neg21_	10	5	5. Hippocampus[WT-A]	Hippocampus[WT-A]	Hippocampus[WT]	Hippocampus	WT	A	B	no	A	IS LPA O-16:0	25719.59180	93390.250	44	0
eE28_neg21_10	435.251708984375	LPA 18:1	101061	Glycerophospholipid	LPA	-H+	?	0	0.780717621325108	?	-1	18	1	?	'18:1	C21H40O7P	435.253387451	0.00167651	25098.83984	88.3751296997070	True	eE28_neg21_	10	5	5. Hippocampus[WT-A]	Hippocampus[WT-A]	Hippocampus[WT]	Hippocampus	WT	A	B	no	A	IS LPA O-16:0	25719.59180	93390.250	6912	0
eE28_neg21_10	437.267364501953	LPA 18:0	101062	Glycerophospholipid	LPA	-H+	?	0	0.780538066597193	?	-1	18	0	?	'18:0	C21H42O7P	437.270996094	0.00361799	510.64124	2.1895990371704	True	eE28_neg21_	10	5	5. Hippocampus[WT-A]	Hippocampus[WT-A]	Hippocampus[WT]	Hippocampus	WT	A	B	no	A	IS LPA O-16:0	25719.59180	93390.250	141	0
eE28_neg21_10	457.236053466797	LPA 20:4	101072	Glycerophospholipid	LPA	-H+	?	0	0.764275421828694	?	-1	20	4	?	'20:4	C23H38O7P	?	?	0.00000	0.0000000000000	False	eE28_neg21_	10	5	5. Hippocampus[WT-A]	Hippocampus[WT-A]	Hippocampus[WT]	Hippocampus	WT	A	B	no	A	IS LPA O-16:0	25719.59180	93390.250	0	0
eE28_neg21_10	459.251708984375	LPA 20:3	101073	Glycerophospholipid	LPA	-H+	?	0	0.764099648589216	?	-1	20	3	?	'20:3	C23H40O7P	?	?	0.00000	0.0000000000000	False	eE28_neg21_	10	5	5. Hippocampus[WT-A]	Hippocampus[WT-A]	Hippocampus[WT]	Hippocampus	WT	A	B	no	A	IS LPA O-16:0	25719.59180	93390.250	0	0
eE28_neg21_10	461.267364501953	LPA 20:2	101074	Glycerophospholipid	LPA	-H+	?	0	0.763923915775258	?	-1	20	2	?	'20:2	C23H42O7P	?	?	0.00000	0.0000000000000	False	eE28_neg21_	10	5	5. Hippocampus[WT-A]	Hippocampus[WT-A]	Hippocampus[WT]	Hippocampus	WT	A	B	no	A	IS LPA O-16:0	25719.59180	93390.250	0	0
eE28_neg21_10	463.283020019531	LPA 20:1	101075	Glycerophospholipid	LPA	-H+	?	0	0.763748223377524	?	-1	20	1	?	'20:1	C23H44O7P	463.287139893	0.00411169	441.72992	1.7301430702209	True	eE28_neg21_	10	5	5. Hippocampus[WT-A]	Hippocampus[WT-A]	Hippocampus[WT]	Hippocampus	WT	A	B	no	A	IS LPA O-16:0	25719.59180	93390.250	122	0
eE28_neg21_10	465.298675537109	LPA 20:0	101076	Glycerophospholipid	LPA	-H+	?	0	0.763572571386717	?	-1	20	0	?	'20:0	C23H46O7P	465.303924561	0.00524628	6.46744	4.9206643104553	False	eE28_neg21_	10	5	5. Hippocampus[WT-A]	Hippocampus[WT-A]	Hippocampus[WT]	Hippocampus	WT	A	B	no	A	IS LPA O-16:0	25719.59180	93390.250	2	0
eE28_neg21_10	481.236053466797	LPA 22:6	101084	Glycerophospholipid	LPA	-H+	?	0	0.748007429694605	?	-1	22	6	?	'22:6	C25H38O7P	481.239624023	0.00355318	143.79057	10.5772380828857	True	eE28_neg21_	10	5	5. Hippocampus[WT-A]	Hippocampus[WT-A]	Hippocampus[WT]	Hippocampus	WT	A	B	no	A	IS LPA O-16:0	25719.59180	93390.250	40	0
eE28_neg21_10	483.251708984375	LPA 22:5	101085	Glycerophospholipid	LPA	-H+	?	0	0.747835397878174	?	-1	22	5	?	'22:5	C25H40O7P	483.256500244	0.00478966	115.76360	16.8988628387451	False	eE28_neg21_	10	5	5. Hippocampus[WT-A]	Hippocampus[WT-A]	Hippocampus[WT]	Hippocampus	WT	A	B	no	A	IS LPA O-16:0	25719.59180	93390.250	32	0
eE28_neg21_10	485.267364501953	LPA 22:4	101086	Glycerophospholipid	LPA	-H+	?	0	0.747663405626785	?	-1	22	4	?	'22:4	C25H42O7P	?	?	0.00000	0.0000000000000	False	eE28_neg21_	10	5	5. Hippocampus[WT-A]	Hippocampus[WT-A]	Hippocampus[WT]	Hippocampus	WT	A	B	no	A	IS LPA O-16:0	25719.59180	93390.250	0	0
eE28_neg21_10	487.283020019531	LPA 22:3	101087	Glycerophospholipid	LPA	-H+	?	0	0.747491452931339	?	-1	22	3	?	'22:3	C25H44O7P	487.287872314	0.00485799	39.87144	1.3432854413986	False	eE28_neg21_	10	5	5. Hippocampus[WT-A]	Hippocampus[WT-A]	Hippocampus[WT]	Hippocampus	WT	A	B	no	A	IS LPA O-16:0	25719.59180	93390.250	11	0
eE28_neg21_10	489.298675537109	LPA 22:2	101088	Glycerophospholipid	LPA	-H+	?	0	0.747319539782739	?	-1	22	2	?	'22:2	C25H46O7P	489.301025391	0.00237312	235.68945	355.3669433593750	False	eE28_neg21_	10	5	5. Hippocampus[WT-A]	Hippocampus[WT-A]	Hippocampus[WT]	Hippocampus	WT	A	B	no	A	IS LPA O-16:0	25719.59180	93390.250	65	0
eE28_neg21_10	491.314300537109	LPA 22:1	101089	Glycerophospholipid	LPA	-H+	?	0	0.74714766617189	?	-1	22	1	?	'22:1	C25H48O7P	?	?	0.00000	0.0000000000000	False	eE28_neg21_	10	5	5. Hippocampus[WT-A]	Hippocampus[WT-A]	Hippocampus[WT]	Hippocampus	WT	A	B	no	A	IS LPA O-16:0	25719.59180	93390.250	0	0
eE28_neg21_10	493.329956054688	LPA 22:0	101090	Glycerophospholipid	LPA	-H+	?	0	0.746975832089699	?	-1	22	0	?	'22:0	C25H50O7P	493.331878662	0.00190517	19.51669	0.0835897028446	True	eE28_neg21_	10	5	5. Hippocampus[WT-A]	Hippocampus[WT-A]	Hippocampus[WT]	Hippocampus	WT	A	B	no	A	IS LPA O-16:0	25719.59180	93390.250	5	0
eE28_neg21_10	543.257568359375	LPI 14:0	120034	Glycerophospholipid	LPI	-H+	?	0	0.754513671575893	?	-1	14	0	?	'14:0	C23H44O12P	?	?	0.00000	0.0000000000000	False	eE28_neg21_	10	5	5. Hippocampus[WT-A]	Hippocampus[WT-A]	Hippocampus[WT]	Hippocampus	WT	A	B	no	A	?	?	?	0	0
eE28_neg21_10	569.273254394531	LPI 16:1	120047	Glycerophospholipid	LPI	-H+	?	0	0.738283628743922	?	-1	16	1	?	'16:1	C25H46O12P	569.275146484	0.00191536	6474.46680	36.7440948486328	True	eE28_neg21_	10	5	5. Hippocampus[WT-A]	Hippocampus[WT-A]	Hippocampus[WT]	Hippocampus	WT	A	B	no	A	?	?	?	0	0
eE28_neg21_10	571.288879394531	LPI 16:0	120048	Glycerophospholipid	LPI	-H+	?	0	0.738113833273111	?	-1	16	0	?	'16:0	C25H48O12P	571.292724609	0.00384607	1327.40356	8.4852399826050	True	eE28_neg21_	10	5	5. Hippocampus[WT-A]	Hippocampus[WT-A]	Hippocampus[WT]	Hippocampus	WT	A	B	no	A	?	?	?	0	0
eE28_neg21_10	593.273254394531	LPI 18:3	120059	Glycerophospholipid	LPI	-H+	?	0	0.722568885181456	?	-1	18	3	?	'18:3	C27H46O12P	?	?	0.00000	0.0000000000000	False	eE28_neg21_	10	5	5. Hippocampus[WT-A]	Hippocampus[WT-A]	Hippocampus[WT]	Hippocampus	WT	A	B	no	A	?	?	?	0	0
eE28_neg21_10	595.288879394531	LPI 18:2	120060	Glycerophospholipid	LPI	-H+	?	0	0.722402703893838	?	-1	18	2	?	'18:2	C27H48O12P	?	?	0.00000	0.0000000000000	False	eE28_neg21_	10	5	5. Hippocampus[WT-A]	Hippocampus[WT-A]	Hippocampus[WT]	Hippocampus	WT	A	B	no	A	?	?	?	0	0
eE28_neg21_10	597.304565429688	LPI 18:1	120061	Glycerophospholipid	LPI	-H+	?	0	0.722236560825718	?	-1	18	1	?	'18:1	C27H50O12P	597.308593750	0.00407063	459.30634	3.0128099918365	True	eE28_neg21_	10	5	5. Hippocampus[WT-A]	Hippocampus[WT-A]	Hippocampus[WT]	Hippocampus	WT	A	B	no	A	?	?	?	0	0
eE28_neg21_10	599.320190429688	LPI 18:0	120062	Glycerophospholipid	LPI	-H+	?	0	0.722070455968307	?	-1	18	0	?	'18:0	C27H52O12P	599.324768066	0.00457267	9247.23438	56.8440704345703	True	eE28_neg21_	10	5	5. Hippocampus[WT-A]	Hippocampus[WT-A]	Hippocampus[WT]	Hippocampus	WT	A	B	no	A	?	?	?	0	0
eE28_neg21_10	619.288879394531	LPI 20:4	120072	Glycerophospholipid	LPI	-H+	?	0	0.707025993916079	?	-1	20	4	?	'20:4	C29H48O12P	619.292724609	0.00381391	1339.52649	10.5693788528442	True	eE28_neg21_	10	5	5. Hippocampus[WT-A]	Hippocampus[WT-A]	Hippocampus[WT]	Hippocampus	WT	A	B	no	A	?	?	?	0	0
eE28_neg21_10	621.304565429688	LPI 20:3	120073	Glycerophospholipid	LPI	-H+	?	0	0.706863387287897	?	-1	20	3	?	'20:3	C29H50O12P	621.310119629	0.00559029	20.38745	0.3647611141205	False	eE28_neg21_	10	5	5. Hippocampus[WT-A]	Hippocampus[WT-A]	Hippocampus[WT]	Hippocampus	WT	A	B	no	A	?	?	?	0	0
eE28_neg21_10	623.320190429688	LPI 20:2	120074	Glycerophospholipid	LPI	-H+	?	0	0.706700818057089	?	-1	20	2	?	'20:2	C29H52O12P	?	?	0.00000	0.0000000000000	False	eE28_neg21_	10	5	5. Hippocampus[WT-A]	Hippocampus[WT-A]	Hippocampus[WT]	Hippocampus	WT	A	B	no	A	?	?	?	0	0
eE28_neg21_10	625.335815429688	LPI 20:1	120075	Glycerophospholipid	LPI	-H+	?	0	0.706538286215054	?	-1	20	1	?	'20:1	C29H54O12P	?	?	0.00000	0.0000000000000	False	eE28_neg21_	10	5	5. Hippocampus[WT-A]	Hippocampus[WT-A]	Hippocampus[WT]	Hippocampus	WT	A	B	no	A	?	?	?	0	0
eE28_neg21_10	627.351501464844	LPI 20:0	120076	Glycerophospholipid	LPI	-H+	?	0	0.706375791753194	?	-1	20	0	?	'20:0	C29H56O12P	627.353637695	0.00216791	57.05668	0.3237034976482	True	eE28_neg21_	10	5	5. Hippocampus[WT-A]	Hippocampus[WT-A]	Hippocampus[WT]	Hippocampus	WT	A	B	no	A	?	?	?	0	0
eE28_neg21_10	643.288879394531	LPI 22:6	120084	Glycerophospholipid	LPI	-H+	?	0	0.691976585052318	?	-1	22	6	?	'22:6	C31H48O12P	643.292053223	0.0031449	32.10486	0.2160891592503	True	eE28_neg21_	10	5	5. Hippocampus[WT-A]	Hippocampus[WT-A]	Hippocampus[WT]	Hippocampus	WT	A	B	no	A	?	?	?	0	0
eE28_neg21_10	645.304565429688	LPI 22:5	120085	Glycerophospholipid	LPI	-H+	?	0	0.691817439589147	?	-1	22	5	?	'22:5	C31H50O12P	645.308776855	0.00422217	11.99735	0.1322728842497	False	eE28_neg21_	10	5	5. Hippocampus[WT-A]	Hippocampus[WT-A]	Hippocampus[WT]	Hippocampus	WT	A	B	no	A	?	?	?	0	0
eE28_neg21_10	647.320190429688	LPI 22:4	120086	Glycerophospholipid	LPI	-H+	?	0	0.691658330727327	?	-1	22	4	?	'22:4	C31H52O12P	?	?	0.00000	0.0000000000000	False	eE28_neg21_	10	5	5. Hippocampus[WT-A]	Hippocampus[WT-A]	Hippocampus[WT]	Hippocampus	WT	A	B	no	A	?	?	?	0	0
eE28_neg21_10	649.335815429688	LPI 22:3	120087	Glycerophospholipid	LPI	-H+	?	0	0.691499258458441	?	-1	22	3	?	'22:3	C31H54O12P	649.337951660	0.00212158	20.19258	0.1482188105583	False	eE28_neg21_	10	5	5. Hippocampus[WT-A]	Hippocampus[WT-A]	Hippocampus[WT]	Hippocampus	WT	A	B	no	A	?	?	?	0	0
eE28_neg21_10	651.351501464844	LPI 22:2	120088	Glycerophospholipid	LPI	-H+	?	0	0.691340222774073	?	-1	22	2	?	'22:2	C31H56O12P	651.353393555	0.00189515	20.65745	0.1525325626135	False	eE28_neg21_	10	5	5. Hippocampus[WT-A]	Hippocampus[WT-A]	Hippocampus[WT]	Hippocampus	WT	A	B	no	A	?	?	?	0	0
eE28_neg21_10	653.367126464844	LPI 22:1	120089	Glycerophospholipid	LPI	-H+	?	0	0.69118122366581	?	-1	22	1	?	'22:1	C31H58O12P	?	?	0.00000	0.0000000000000	False	eE28_neg21_	10	5	5. Hippocampus[WT-A]	Hippocampus[WT-A]	Hippocampus[WT]	Hippocampus	WT	A	B	no	A	?	?	?	0	0
eE28_neg21_10	655.382812500000	LPI 22:0	120090	Glycerophospholipid	LPI	-H+	?	0	0.691022261125238	?	-1	22	0	?	'22:0	C31H60O12P	?	?	0.00000	0.0000000000000	False	eE28_neg21_	10	5	5. Hippocampus[WT-A]	Hippocampus[WT-A]	Hippocampus[WT]	Hippocampus	WT	A	B	no	A	?	?	?	0	0
eE28_neg21_10	468.236785888672	LPS 14:0	106034	Glycerophospholipid	LPS	-H+	?	0	0.782562375174225	?	-1	14	0	?	'14:0	C20H39NO9P	468.242401123	0.00560154	3463.84473	14.4038419723511	True	eE28_neg21_	10	5	5. Hippocampus[WT-A]	Hippocampus[WT-A]	Hippocampus[WT]	Hippocampus	WT	A	B	no	A	IS LPS 17:1	24868.25586	337678.031	255	0
eE28_neg21_10	494.252441406250	LPS 16:1	106047	Glycerophospholipid	LPS	-H+	?	0	0.765728987859665	?	-1	16	1	?	'16:1	C22H41NO9P	494.257080078	0.00464041	28.64102	0.1011896654963	True	eE28_neg21_	10	5	5. Hippocampus[WT-A]	Hippocampus[WT-A]	Hippocampus[WT]	Hippocampus	WT	A	B	no	A	IS LPS 17:1	24868.25586	337678.031	2	0
eE28_neg21_10	496.268096923828	LPS 16:0	106048	Glycerophospholipid	LPS	-H+	?	0	0.765552880319224	?	-1	16	0	?	'16:0	C22H43NO9P	496.271881104	0.00378718	247.54306	1.2967095375061	True	eE28_neg21_	10	5	5. Hippocampus[WT-A]	Hippocampus[WT-A]	Hippocampus[WT]	Hippocampus	WT	A	B	no	A	IS LPS 17:1	24868.25586	337678.031	18	0
eE28_neg21_10	518.252441406250	LPS 18:3	106059	Glycerophospholipid	LPS	-H+	?	0	0.749430055831289	?	-1	18	3	?	'18:3	C24H41NO9P	518.254699707	0.00228337	21.24088	0.1889531463385	False	eE28_neg21_	10	5	5. Hippocampus[WT-A]	Hippocampus[WT-A]	Hippocampus[WT]	Hippocampus	WT	A	B	no	A	IS LPS 17:1	24868.25586	337678.031	2	0
eE28_neg21_10	520.268066406250	LPS 18:2	106060	Glycerophospholipid	LPS	-H+	?	0	0.74925769682966	?	-1	18	2	?	'18:2	C24H43NO9P	520.270263672	0.00215722	67.25222	0.8186280131340	True	eE28_neg21_	10	5	5. Hippocampus[WT-A]	Hippocampus[WT-A]	Hippocampus[WT]	Hippocampus	WT	A	B	no	A	IS LPS 17:1	24868.25586	337678.031	5	0
eE28_neg21_10	522.283752441406	LPS 18:1	106061	Glycerophospholipid	LPS	-H+	?	0	0.749085377468322	?	-1	18	1	?	'18:1	C24H45NO9P	522.287414551	0.00366916	4787.76221	23.3571262359619	True	eE28_neg21_	10	5	5. Hippocampus[WT-A]	Hippocampus[WT-A]	Hippocampus[WT]	Hippocampus	WT	A	B	no	A	IS LPS 17:1	24868.25586	337678.031	353	0
eE28_neg21_10	524.299377441406	LPS 18:0	106062	Glycerophospholipid	LPS	-H+	?	0	0.748913097738159	?	-1	18	0	?	'18:0	C24H47NO9P	524.302734375	0.00333209	38426.15234	183.0503845214844	True	eE28_neg21_	10	5	5. Hippocampus[WT-A]	Hippocampus[WT-A]	Hippocampus[WT]	Hippocampus	WT	A	B	no	A	IS LPS 17:1	24868.25586	337678.031	2830	0
eE28_neg21_10	544.268066406250	LPS 20:4	106072	Glycerophospholipid	LPS	-H+	?	0	0.733309364631215	?	-1	20	4	?	'20:4	C26H43NO9P	544.271240234	0.00315344	991.22736	5.8820409774780	True	eE28_neg21_	10	5	5. Hippocampus[WT-A]	Hippocampus[WT-A]	Hippocampus[WT]	Hippocampus	WT	A	B	no	A	IS LPS 17:1	24868.25586	337678.031	73	0
eE28_neg21_10	546.283752441406	LPS 20:3	106073	Glycerophospholipid	LPS	-H+	?	0	0.733140713175367	?	-1	20	3	?	'20:3	C26H45NO9P	546.286254883	0.0024942	2165.14404	14.1418466567993	False	eE28_neg21_	10	5	5. Hippocampus[WT-A]	Hippocampus[WT-A]	Hippocampus[WT]	Hippocampus	WT	A	B	no	A	IS LPS 17:1	24868.25586	337678.031	159	0
eE28_neg21_10	548.299377441406	LPS 20:2	106074	Glycerophospholipid	LPS	-H+	?	0	0.732972100507122	?	-1	20	2	?	'20:2	C26H47NO9P	548.302734375	0.00334713	26.70830	0.1125604510307	True	eE28_neg21_	10	5	5. Hippocampus[WT-A]	Hippocampus[WT-A]	Hippocampus[WT]	Hippocampus	WT	A	B	no	A	IS LPS 17:1	24868.25586	337678.031	2	0
eE28_neg21_10	550.315063476563	LPS 20:1	106075	Glycerophospholipid	LPS	-H+	?	0	0.732803526617561	?	-1	20	1	?	'20:1	C26H49NO9P	?	?	0.00000	0.0000000000000	False	eE28_neg21_	10	5	5. Hippocampus[WT-A]	Hippocampus[WT-A]	Hippocampus[WT]	Hippocampus	WT	A	B	no	A	IS LPS 17:1	24868.25586	337678.031	0	0
eE28_neg21_10	552.330688476563	LPS 20:0	106076	Glycerophospholipid	LPS	-H+	?	0	0.732634991497766	?	-1	20	0	?	'20:0	C26H51NO9P	552.332641602	0.00192165	23.47347	0.1378836631775	True	eE28_neg21_	10	5	5. Hippocampus[WT-A]	Hippocampus[WT-A]	Hippocampus[WT]	Hippocampus	WT	A	B	no	A	IS LPS 17:1	24868.25586	337678.031	2	0
eE28_neg21_10	568.268066406250	LPS 22:6	106084	Glycerophospholipid	LPS	-H+	?	0	0.717700500817264	?	-1	22	6	?	'22:6	C28H43NO9P	568.272277832	0.00419421	45531.33984	233.1708374023438	True	eE28_neg21_	10	5	5. Hippocampus[WT-A]	Hippocampus[WT-A]	Hippocampus[WT]	Hippocampus	WT	A	B	no	A	IS LPS 17:1	24868.25586	337678.031	3353	0
eE28_neg21_10	570.283752441406	LPS 22:5	106085	Glycerophospholipid	LPS	-H+	?	0	0.717535439193665	?	-1	22	5	?	'22:5	C28H45NO9P	570.288391113	0.00464887	231.81845	3.5911788940430	True	eE28_neg21_	10	5	5. Hippocampus[WT-A]	Hippocampus[WT-A]	Hippocampus[WT]	Hippocampus	WT	A	B	no	A	IS LPS 17:1	24868.25586	337678.031	17	0
eE28_neg21_10	572.299377441406	LPS 22:4	106086	Glycerophospholipid	LPS	-H+	?	0	0.717370415532057	?	-1	22	4	?	'22:4	C28H47NO9P	572.303588867	0.00421678	411.45096	3.2004330158234	True	eE28_neg21_	10	5	5. Hippocampus[WT-A]	Hippocampus[WT-A]	Hippocampus[WT]	Hippocampus	WT	A	B	no	A	IS LPS 17:1	24868.25586	337678.031	30	0
eE28_neg21_10	574.315063476563	LPS 22:3	106087	Glycerophospholipid	LPS	-H+	?	0	0.717205429823708	?	-1	22	3	?	'22:3	C28H49NO9P	?	?	0.00000	0.0000000000000	False	eE28_neg21_	10	5	5. Hippocampus[WT-A]	Hippocampus[WT-A]	Hippocampus[WT]	Hippocampus	WT	A	B	no	A	IS LPS 17:1	24868.25586	337678.031	0	0
eE28_neg21_10	576.330688476563	LPS 22:2	106088	Glycerophospholipid	LPS	-H+	?	0	0.71704048205989	?	-1	22	2	?	'22:2	C28H51NO9P	576.334838867	0.00417484	3700.56274	22.4264793395996	True	eE28_neg21_	10	5	5. Hippocampus[WT-A]	Hippocampus[WT-A]	Hippocampus[WT]	Hippocampus	WT	A	B	no	A	IS LPS 17:1	24868.25586	337678.031	273	0
eE28_neg21_10	578.346313476563	LPS 22:1	106089	Glycerophospholipid	LPS	-H+	?	0	0.716875572231877	?	-1	22	1	?	'22:1	C28H53NO9P	578.350708008	0.00438556	899.07214	5.3500280380249	True	eE28_neg21_	10	5	5. Hippocampus[WT-A]	Hippocampus[WT-A]	Hippocampus[WT]	Hippocampus	WT	A	B	no	A	IS LPS 17:1	24868.25586	337678.031	66	0
eE28_neg21_10	580.361999511719	LPS 22:0	106090	Glycerophospholipid	LPS	-H+	?	0	0.716710700330943	?	-1	22	0	?	'22:0	C28H55NO9P	580.366638184	0.00462979	3209.68237	20.6699390411377	True	eE28_neg21_	10	5	5. Hippocampus[WT-A]	Hippocampus[WT-A]	Hippocampus[WT]	Hippocampus	WT	A	B	no	A	IS LPS 17:1	24868.25586	337678.031	236	0
eE28_neg21_10	428.207489013672	PIP 30:2	121562	Glycerophospholipid	PIP	-2H+	?	0	0.62717705851155	?	-2	30	2	?	'30:2	C39H70O16P2	?	?	0.00000	0.0000000000000	False	eE28_neg21_	10	5	5. Hippocampus[WT-A]	Hippocampus[WT-A]	Hippocampus[WT]	Hippocampus	WT	A	B	no	A	?	?	?	0	0
eE28_neg21_10	429.215332031250	PIP 30:1	121563	Glycerophospholipid	PIP	-2H+	?	0	0.627032816082509	?	-2	30	1	?	'30:1	C39H72O16P2	429.217346191	0.00202888	603.61334	3.1125090122223	False	eE28_neg21_	10	5	5. Hippocampus[WT-A]	Hippocampus[WT-A]	Hippocampus[WT]	Hippocampus	WT	A	B	no	A	?	?	?	0	0
eE28_neg21_10	430.223144531250	PIP 30:0	121564	Glycerophospholipid	PIP	-2H+	?	0	0.62688860682732	?	-2	30	0	?	'30:0	C39H74O16P2	?	?	0.00000	0.0000000000000	False	eE28_neg21_	10	5	5. Hippocampus[WT-A]	Hippocampus[WT-A]	Hippocampus[WT]	Hippocampus	WT	A	B	no	A	?	?	?	0	0
eE28_neg21_10	441.215332031250	PIP 32:3	121587	Glycerophospholipid	PIP	-2H+	?	0	0.613686102805457	?	-2	32	3	?	'32:3	C41H72O16P2	441.217193604	0.0018606	65.94747	0.3520950973034	True	eE28_neg21_	10	5	5. Hippocampus[WT-A]	Hippocampus[WT-A]	Hippocampus[WT]	Hippocampus	WT	A	B	no	A	?	?	?	0	0
eE28_neg21_10	442.223144531250	PIP 32:2	121588	Glycerophospholipid	PIP	-2H+	?	0	0.613544963117811	?	-2	32	2	?	'32:2	C41H74O16P2	?	?	0.00000	0.0000000000000	False	eE28_neg21_	10	5	5. Hippocampus[WT-A]	Hippocampus[WT-A]	Hippocampus[WT]	Hippocampus	WT	A	B	no	A	?	?	?	0	0
eE28_neg21_10	443.230987548828	PIP 32:1	121589	Glycerophospholipid	PIP	-2H+	?	0	0.613403855890426	?	-2	32	1	?	'32:1	C41H76O16P2	443.233276367	0.0022852	812.08698	4.4856753349304	False	eE28_neg21_	10	5	5. Hippocampus[WT-A]	Hippocampus[WT-A]	Hippocampus[WT]	Hippocampus	WT	A	B	no	A	?	?	?	0	0
eE28_neg21_10	444.238800048828	PIP 32:0	121590	Glycerophospholipid	PIP	-2H+	?	0	0.613262781115837	?	-2	32	0	?	'32:0	C41H78O16P2	444.242065430	0.00326275	134.93211	0.8852802515030	True	eE28_neg21_	10	5	5. Hippocampus[WT-A]	Hippocampus[WT-A]	Hippocampus[WT]	Hippocampus	WT	A	B	no	A	?	?	?	0	0
eE28_neg21_10	454.223144531250	PIP 34:4	121612	Glycerophospholipid	PIP	-2H+	?	0	0.600485345669917	?	-2	34	4	?	'34:4	C43H74O16P2	?	?	0.00000	0.0000000000000	False	eE28_neg21_	10	5	5. Hippocampus[WT-A]	Hippocampus[WT-A]	Hippocampus[WT]	Hippocampus	WT	A	B	no	A	?	?	?	0	0
eE28_neg21_10	455.230987548828	PIP 34:3	121613	Glycerophospholipid	PIP	-2H+	?	0	0.600347241981831	?	-2	34	3	?	'34:3	C43H76O16P2	455.234130859	0.00314439	70.43486	0.4126259982586	True	eE28_neg21_	10	5	5. Hippocampus[WT-A]	Hippocampus[WT-A]	Hippocampus[WT]	Hippocampus	WT	A	B	no	A	?	?	?	0	0
eE28_neg21_10	456.238800048828	PIP 34:2	121614	Glycerophospholipid	PIP	-2H+	?	0	0.600209170055768	?	-2	34	2	?	'34:2	C43H78O16P2	456.240936279	0.00214358	31.03806	0.1209139749408	True	eE28_neg21_	10	5	5. Hippocampus[WT-A]	Hippocampus[WT-A]	Hippocampus[WT]	Hippocampus	WT	A	B	no	A	?	?	?	0	0
eE28_neg21_10	457.246643066406	PIP 34:1	121615	Glycerophospholipid	PIP	-2H+	?	0	0.600071129884421	?	-2	34	1	?	'34:1	C43H80O16P2	457.250183105	0.00356325	1005.59064	3.9774723052979	True	eE28_neg21_	10	5	5. Hippocampus[WT-A]	Hippocampus[WT-A]	Hippocampus[WT]	Hippocampus	WT	A	B	no	A	?	?	?	0	0
eE28_neg21_10	458.254455566406	PIP 34:0	121616	Glycerophospholipid	PIP	-2H+	?	0	0.599933121460489	?	-2	34	0	?	'34:0	C43H82O16P2	458.258148193	0.00370432	670.76941	3.0769972801208	True	eE28_neg21_	10	5	5. Hippocampus[WT-A]	Hippocampus[WT-A]	Hippocampus[WT]	Hippocampus	WT	A	B	no	A	?	?	?	0	0
eE28_neg21_10	467.230987548828	PIP 36:5	121637	Glycerophospholipid	PIP	-2H+	?	0	0.587568544759155	?	-2	36	5	?	'36:5	C45H76O16P2	467.232788086	0.00181534	129.27597	0.5909488797188	True	eE28_neg21_	10	5	5. Hippocampus[WT-A]	Hippocampus[WT-A]	Hippocampus[WT]	Hippocampus	WT	A	B	no	A	?	?	?	0	0
eE28_neg21_10	468.238800048828	PIP 36:4	121638	Glycerophospholipid	PIP	-2H+	?	0	0.587433411764454	?	-2	36	4	?	'36:4	C45H78O16P2	468.242401123	0.00359017	3463.84473	14.4038419723511	True	eE28_neg21_	10	5	5. Hippocampus[WT-A]	Hippocampus[WT-A]	Hippocampus[WT]	Hippocampus	WT	A	B	no	A	?	?	?	0	0
eE28_neg21_10	469.246643066406	PIP 36:3	121639	Glycerophospholipid	PIP	-2H+	?	0	0.587298309848555	?	-2	36	3	?	'36:3	C45H80O16P2	469.251434326	0.00480155	54.34369	1.1338003873825	True	eE28_neg21_	10	5	5. Hippocampus[WT-A]	Hippocampus[WT-A]	Hippocampus[WT]	Hippocampus	WT	A	B	no	A	?	?	?	0	0
eE28_neg21_10	470.254455566406	PIP 36:2	121640	Glycerophospholipid	PIP	-2H+	?	0	0.58716323900431	?	-2	36	2	?	'36:2	C45H82O16P2	470.257965088	0.00350065	360.77203	1.4275516271591	True	eE28_neg21_	10	5	5. Hippocampus[WT-A]	Hippocampus[WT-A]	Hippocampus[WT]	Hippocampus	WT	A	B	no	A	?	?	?	0	0
eE28_neg21_10	471.262268066406	PIP 36:1	121641	Glycerophospholipid	PIP	-2H+	?	0	0.587028199224573	?	-2	36	1	?	'36:1	C45H84O16P2	471.266754150	0.004475	1826.78906	12.8393383026123	True	eE28_neg21_	10	5	5. Hippocampus[WT-A]	Hippocampus[WT-A]	Hippocampus[WT]	Hippocampus	WT	A	B	no	A	?	?	?	0	0
eE28_neg21_10	472.270111083984	PIP 36:0	121642	Glycerophospholipid	PIP	-2H+	?	0	0.586893190502199	?	-2	36	0	?	'36:0	C45H86O16P2	472.273956299	0.00385352	212.01770	0.8097113370895	True	eE28_neg21_	10	5	5. Hippocampus[WT-A]	Hippocampus[WT-A]	Hippocampus[WT]	Hippocampus	WT	A	B	no	A	?	?	?	0	0
eE28_neg21_10	480.238800048828	PIP 38:6	121662	Glycerophospholipid	PIP	-2H+	?	0	0.574929592004008	?	-2	38	6	?	'38:6	C47H78O16P2	480.242370605	0.00356093	122.58276	0.5664232373238	True	eE28_neg21_	10	5	5. Hippocampus[WT-A]	Hippocampus[WT-A]	Hippocampus[WT]	Hippocampus	WT	A	B	no	A	?	?	?	0	0
eE28_neg21_10	481.246643066406	PIP 38:5	121663	Glycerophospholipid	PIP	-2H+	?	0	0.574797365801291	?	-2	38	5	?	'38:5	C47H80O16P2	481.249572754	0.0029568	1860.02148	9.1329479217529	True	eE28_neg21_	10	5	5. Hippocampus[WT-A]	Hippocampus[WT-A]	Hippocampus[WT]	Hippocampus	WT	A	B	no	A	?	?	?	0	0
eE28_neg21_10	482.254455566406	PIP 38:4	121664	Glycerophospholipid	PIP	-2H+	?	0	0.574665170008852	?	-2	38	4	?	'38:4	C47H82O16P2	482.257965088	0.0035247	37199.38672	152.5668487548828	True	eE28_neg21_	10	5	5. Hippocampus[WT-A]	Hippocampus[WT-A]	Hippocampus[WT]	Hippocampus	WT	A	B	no	A	?	?	?	0	0
eE28_neg21_10	483.262268066406	PIP 38:3	121665	Glycerophospholipid	PIP	-2H+	?	0	0.574533004619696	?	-2	38	3	?	'38:3	C47H84O16P2	483.264526367	0.00224974	635.41418	13.8651742935181	False	eE28_neg21_	10	5	5. Hippocampus[WT-A]	Hippocampus[WT-A]	Hippocampus[WT]	Hippocampus	WT	A	B	no	A	?	?	?	0	0
eE28_neg21_10	484.270111083984	PIP 38:2	121666	Glycerophospholipid	PIP	-2H+	?	0	0.574400869626833	?	-2	38	2	?	'38:2	C47H86O16P2	484.274230957	0.00412935	134.68193	1.0798459053040	True	eE28_neg21_	10	5	5. Hippocampus[WT-A]	Hippocampus[WT-A]	Hippocampus[WT]	Hippocampus	WT	A	B	no	A	?	?	?	0	0
eE28_neg21_10	485.277923583984	PIP 38:1	121667	Glycerophospholipid	PIP	-2H+	?	0	0.57426876502327	?	-2	38	1	?	'38:1	C47H88O16P2	485.283081055	0.00513906	2763.66479	49.9525985717773	False	eE28_neg21_	10	5	5. Hippocampus[WT-A]	Hippocampus[WT-A]	Hippocampus[WT]	Hippocampus	WT	A	B	no	A	?	?	?	0	0
eE28_neg21_10	486.285766601563	PIP 38:0	121668	Glycerophospholipid	PIP	-2H+	?	0	0.574136690802019	?	-2	38	0	?	'38:0	C47H90O16P2	486.288970947	0.00322913	2209.24731	10.3418474197388	True	eE28_neg21_	10	5	5. Hippocampus[WT-A]	Hippocampus[WT-A]	Hippocampus[WT]	Hippocampus	WT	A	B	no	A	?	?	?	0	0
eE28_neg21_10	492.238800048828	PIP 40:8	121686	Glycerophospholipid	PIP	-2H+	?	0	0.56269192242411	?	-2	40	8	?	'40:8	C49H78O16P2	?	?	0.00000	0.0000000000000	False	eE28_neg21_	10	5	5. Hippocampus[WT-A]	Hippocampus[WT-A]	Hippocampus[WT]	Hippocampus	WT	A	B	no	A	?	?	?	0	0
eE28_neg21_10	493.246643066406	PIP 40:7	121687	Glycerophospholipid	PIP	-2H+	?	0	0.562562510723554	?	-2	40	7	?	'40:7	C49H80O16P2	493.249114990	0.00248177	37.68578	0.3291786611080	False	eE28_neg21_	10	5	5. Hippocampus[WT-A]	Hippocampus[WT-A]	Hippocampus[WT]	Hippocampus	WT	A	B	no	A	?	?	?	0	0
eE28_neg21_10	494.254455566406	PIP 40:6	121688	Glycerophospholipid	PIP	-2H+	?	0	0.562433128785976	?	-2	40	6	?	'40:6	C49H82O16P2	494.257080078	0.00262904	28.64102	0.1011896654963	True	eE28_neg21_	10	5	5. Hippocampus[WT-A]	Hippocampus[WT-A]	Hippocampus[WT]	Hippocampus	WT	A	B	no	A	?	?	?	0	0
eE28_neg21_10	495.262268066406	PIP 40:5	121689	Glycerophospholipid	PIP	-2H+	?	0	0.562303776604534	?	-2	40	5	?	'40:5	C49H84O16P2	495.266052246	0.00378741	157.52638	1.1763401031494	True	eE28_neg21_	10	5	5. Hippocampus[WT-A]	Hippocampus[WT-A]	Hippocampus[WT]	Hippocampus	WT	A	B	no	A	?	?	?	0	0
eE28_neg21_10	496.270111083984	PIP 40:4	121690	Glycerophospholipid	PIP	-2H+	?	0	0.562174454172382	?	-2	40	4	?	'40:4	C49H86O16P2	496.271881104	0.00177581	247.54306	1.2967095375061	True	eE28_neg21_	10	5	5. Hippocampus[WT-A]	Hippocampus[WT-A]	Hippocampus[WT]	Hippocampus	WT	A	B	no	A	?	?	?	0	0
eE28_neg21_10	497.277923583984	PIP 40:3	121691	Glycerophospholipid	PIP	-2H+	?	0	0.56204516148268	?	-2	40	3	?	'40:3	C49H88O16P2	497.279724121	0.00178396	46.90923	0.1908736079931	True	eE28_neg21_	10	5	5. Hippocampus[WT-A]	Hippocampus[WT-A]	Hippocampus[WT]	Hippocampus	WT	A	B	no	A	?	?	?	0	0
eE28_neg21_10	498.285766601563	PIP 40:2	121692	Glycerophospholipid	PIP	-2H+	?	0	0.561915898528586	?	-2	40	2	?	'40:2	C49H90O16P2	498.289581299	0.00381503	19.72912	0.2137434035540	True	eE28_neg21_	10	5	5. Hippocampus[WT-A]	Hippocampus[WT-A]	Hippocampus[WT]	Hippocampus	WT	A	B	no	A	?	?	?	0	0
eE28_neg21_10	499.293579101563	PIP 40:1	121693	Glycerophospholipid	PIP	-2H+	?	0	0.561786665303262	?	-2	40	1	?	'40:1	C49H92O16P2	499.296173096	0.00260472	103.02757	1.5065515041351	True	eE28_neg21_	10	5	5. Hippocampus[WT-A]	Hippocampus[WT-A]	Hippocampus[WT]	Hippocampus	WT	A	B	no	A	?	?	?	0	0
eE28_neg21_10	500.301391601563	PIP 40:0	121694	Glycerophospholipid	PIP	-2H+	?	0	0.561657461799871	?	-2	40	0	?	'40:0	C49H94O16P2	?	?	0.00000	0.0000000000000	False	eE28_neg21_	10	5	5. Hippocampus[WT-A]	Hippocampus[WT-A]	Hippocampus[WT]	Hippocampus	WT	A	B	no	A	?	?	?	0	0
eE28_neg21_10	395.256805419922	IS LPA O-16:0	1003	Internal standard	IS LPA	-H+	?	0	0.799640134513736	?	-1	?	?	?	':	C19H40O6P	395.260070801	0.00326585	93390.25000	289.1219482421875	True	eE28_neg21_	10	5	5. Hippocampus[WT-A]	Hippocampus[WT-A]	Hippocampus[WT]	Hippocampus	WT	A	B	no	A	?	?	?	0	0
eE28_neg21_10	508.268096923828	IS LPS 17:1	1060	Internal standard	IS LPS	-H+	?	0	0.757361464499808	?	-1	?	?	?	':	C23H43NO9P	508.271667480	0.0035734	337678.03125	1528.4246826171875	True	eE28_neg21_	10	5	5. Hippocampus[WT-A]	Hippocampus[WT-A]	Hippocampus[WT]	Hippocampus	WT	A	B	no	A	?	?	?	0	0
eE28_neg21_11	381.204772949219	LPA 14:0	101034	Glycerophospholipid	LPA	-H+	?	0	0.815608279725609	?	-1	14	0	?	'14:0	C17H34O7P	381.207916260	0.0031442	86.11389	0.2698179185390	True	eE28_neg21_	11	6	6. Hippocampus[WT-B]	Hippocampus[WT-B]	Hippocampus[WT]	Hippocampus	WT	B	A	no	B	IS LPA O-16:0	25719.59180	137546.422	16	0
eE28_neg21_11	407.220428466797	LPA 16:1	101047	Glycerophospholipid	LPA	-H+	?	0	0.7980640551307	?	-1	16	1	?	'16:1	C19H36O7P	?	?	0.00000	0.0000000000000	False	eE28_neg21_	11	6	6. Hippocampus[WT-B]	Hippocampus[WT-B]	Hippocampus[WT]	Hippocampus	WT	B	A	no	B	IS LPA O-16:0	25719.59180	137546.422	0	0
eE28_neg21_11	409.236053466797	LPA 16:0	101048	Glycerophospholipid	LPA	-H+	?	0	0.797880510952417	?	-1	16	0	?	'16:0	C19H38O7P	409.239410400	0.0033599	859.15039	3.0262553691864	True	eE28_neg21_	11	6	6. Hippocampus[WT-B]	Hippocampus[WT-B]	Hippocampus[WT]	Hippocampus	WT	B	A	no	B	IS LPA O-16:0	25719.59180	137546.422	161	0
eE28_neg21_11	431.220428466797	LPA 18:3	101059	Glycerophospholipid	LPA	-H+	?	0	0.781076854704575	?	-1	18	3	?	'18:3	C21H36O7P	431.224365234	0.00394663	90.32563	19.3212509155273	True	eE28_neg21_	11	6	6. Hippocampus[WT-B]	Hippocampus[WT-B]	Hippocampus[WT]	Hippocampus	WT	B	A	no	B	IS LPA O-16:0	25719.59180	137546.422	17	0
eE28_neg21_11	433.236053466797	LPA 18:2	101060	Glycerophospholipid	LPA	-H+	?	0	0.780897217357734	?	-1	18	2	?	'18:2	C21H38O7P	433.238647461	0.00259763	321.78705	7.0328278541565	False	eE28_neg21_	11	6	6. Hippocampus[WT-B]	Hippocampus[WT-B]	Hippocampus[WT]	Hippocampus	WT	B	A	no	B	IS LPA O-16:0	25719.59180	137546.422	60	0
eE28_neg21_11	435.251708984375	LPA 18:1	101061	Glycerophospholipid	LPA	-H+	?	0	0.780717621325108	?	-1	18	1	?	'18:1	C21H40O7P	435.254241943	0.00253391	27584.43555	97.0973892211914	True	eE28_neg21_	11	6	6. Hippocampus[WT-B]	Hippocampus[WT-B]	Hippocampus[WT]	Hippocampus	WT	B	A	no	B	IS LPA O-16:0	25719.59180	137546.422	5158	0
eE28_neg21_11	437.267364501953	LPA 18:0	101062	Glycerophospholipid	LPA	-H+	?	0	0.780538066597193	?	-1	18	0	?	'18:0	C21H42O7P	437.270996094	0.00361799	2665.86816	10.1840896606445	True	eE28_neg21_	11	6	6. Hippocampus[WT-B]	Hippocampus[WT-B]	Hippocampus[WT]	Hippocampus	WT	B	A	no	B	IS LPA O-16:0	25719.59180	137546.422	498	0
eE28_neg21_11	457.236053466797	LPA 20:4	101072	Glycerophospholipid	LPA	-H+	?	0	0.764275421828694	?	-1	20	4	?	'20:4	C23H38O7P	457.239105225	0.0030497	246.88010	2.1296756267548	True	eE28_neg21_	11	6	6. Hippocampus[WT-B]	Hippocampus[WT-B]	Hippocampus[WT]	Hippocampus	WT	B	A	no	B	IS LPA O-16:0	25719.59180	137546.422	46	0
eE28_neg21_11	459.251708984375	LPA 20:3	101073	Glycerophospholipid	LPA	-H+	?	0	0.764099648589216	?	-1	20	3	?	'20:3	C23H40O7P	?	?	0.00000	0.0000000000000	False	eE28_neg21_	11	6	6. Hippocampus[WT-B]	Hippocampus[WT-B]	Hippocampus[WT]	Hippocampus	WT	B	A	no	B	IS LPA O-16:0	25719.59180	137546.422	0	0
eE28_neg21_11	461.267364501953	LPA 20:2	101074	Glycerophospholipid	LPA	-H+	?	0	0.763923915775258	?	-1	20	2	?	'20:2	C23H42O7P	?	?	0.00000	0.0000000000000	False	eE28_neg21_	11	6	6. Hippocampus[WT-B]	Hippocampus[WT-B]	Hippocampus[WT]	Hippocampus	WT	B	A	no	B	IS LPA O-16:0	25719.59180	137546.422	0	0
eE28_neg21_11	463.283020019531	LPA 20:1	101075	Glycerophospholipid	LPA	-H+	?	0	0.763748223377524	?	-1	20	1	?	'20:1	C23H44O7P	463.287139893	0.00411169	419.48270	3.1893692016602	True	eE28_neg21_	11	6	6. Hippocampus[WT-B]	Hippocampus[WT-B]	Hippocampus[WT]	Hippocampus	WT	B	A	no	B	IS LPA O-16:0	25719.59180	137546.422	78	0
eE28_neg21_11	465.298675537109	LPA 20:0	101076	Glycerophospholipid	LPA	-H+	?	0	0.763572571386717	?	-1	20	0	?	'20:0	C23H46O7P	465.304870605	0.00619399	23.21157	5.7244772911072	False	eE28_neg21_	11	6	6. Hippocampus[WT-B]	Hippocampus[WT-B]	Hippocampus[WT]	Hippocampus	WT	B	A	no	B	IS LPA O-16:0	25719.59180	137546.422	4	0
eE28_neg21_11	481.236053466797	LPA 22:6	101084	Glycerophospholipid	LPA	-H+	?	0	0.748007429694605	?	-1	22	6	?	'22:6	C25H38O7P	481.239624023	0.00355321	1515.59119	8.1540718078613	True	eE28_neg21_	11	6	6. Hippocampus[WT-B]	Hippocampus[WT-B]	Hippocampus[WT]	Hippocampus	WT	B	A	no	B	IS LPA O-16:0	25719.59180	137546.422	283	0
eE28_neg21_11	483.251708984375	LPA 22:5	101085	Glycerophospholipid	LPA	-H+	?	0	0.747835397878174	?	-1	22	5	?	'22:5	C25H40O7P	483.257507324	0.00579271	71.68953	5.2745490074158	False	eE28_neg21_	11	6	6. Hippocampus[WT-B]	Hippocampus[WT-B]	Hippocampus[WT]	Hippocampus	WT	B	A	no	B	IS LPA O-16:0	25719.59180	137546.422	13	0
eE28_neg21_11	485.267364501953	LPA 22:4	101086	Glycerophospholipid	LPA	-H+	?	0	0.747663405626785	?	-1	22	4	?	'22:4	C25H42O7P	485.269958496	0.00258176	52.09341	42.3147964477539	False	eE28_neg21_	11	6	6. Hippocampus[WT-B]	Hippocampus[WT-B]	Hippocampus[WT]	Hippocampus	WT	B	A	no	B	IS LPA O-16:0	25719.59180	137546.422	10	0
eE28_neg21_11	487.283020019531	LPA 22:3	101087	Glycerophospholipid	LPA	-H+	?	0	0.747491452931339	?	-1	22	3	?	'22:3	C25H44O7P	?	?	0.00000	0.0000000000000	False	eE28_neg21_	11	6	6. Hippocampus[WT-B]	Hippocampus[WT-B]	Hippocampus[WT]	Hippocampus	WT	B	A	no	B	IS LPA O-16:0	25719.59180	137546.422	0	0
eE28_neg21_11	489.298675537109	LPA 22:2	101088	Glycerophospholipid	LPA	-H+	?	0	0.747319539782739	?	-1	22	2	?	'22:2	C25H46O7P	489.301025391	0.00237345	380.95734	442.1569519042969	False	eE28_neg21_	11	6	6. Hippocampus[WT-B]	Hippocampus[WT-B]	Hippocampus[WT]	Hippocampus	WT	B	A	no	B	IS LPA O-16:0	25719.59180	137546.422	71	0
eE28_neg21_11	491.314300537109	LPA 22:1	101089	Glycerophospholipid	LPA	-H+	?	0	0.74714766617189	?	-1	22	1	?	'22:1	C25H48O7P	?	?	0.00000	0.0000000000000	False	eE28_neg21_	11	6	6. Hippocampus[WT-B]	Hippocampus[WT-B]	Hippocampus[WT]	Hippocampus	WT	B	A	no	B	IS LPA O-16:0	25719.59180	137546.422	0	0
eE28_neg21_11	493.329956054688	LPA 22:0	101090	Glycerophospholipid	LPA	-H+	?	0	0.746975832089699	?	-1	22	0	?	'22:0	C25H50O7P	493.335998535	0.00604365	40.68233	10.0146799087524	False	eE28_neg21_	11	6	6. Hippocampus[WT-B]	Hippocampus[WT-B]	Hippocampus[WT]	Hippocampus	WT	B	A	no	B	IS LPA O-16:0	25719.59180	137546.422	8	0
eE28_neg21_11	543.257568359375	LPI 14:0	120034	Glycerophospholipid	LPI	-H+	?	0	0.754513671575893	?	-1	14	0	?	'14:0	C23H44O12P	543.263122559	0.00555882	48.34530	1.8282761573792	False	eE28_neg21_	11	6	6. Hippocampus[WT-B]	Hippocampus[WT-B]	Hippocampus[WT]	Hippocampus	WT	B	A	no	B	?	?	?	0	0
eE28_neg21_11	569.273254394531	LPI 16:1	120047	Glycerophospholipid	LPI	-H+	?	0	0.738283628743922	?	-1	16	1	?	'16:1	C25H46O12P	569.276428223	0.00319786	39667.82031	209.4067382812500	False	eE28_neg21_	11	6	6. Hippocampus[WT-B]	Hippocampus[WT-B]	Hippocampus[WT]	Hippocampus	WT	B	A	no	B	?	?	?	0	0
eE28_neg21_11	571.288879394531	LPI 16:0	120048	Glycerophospholipid	LPI	-H+	?	0	0.738113833273111	?	-1	16	0	?	'16:0	C25H48O12P	571.292724609	0.00384607	3193.05811	20.2559337615967	True	eE28_neg21_	11	6	6. Hippocampus[WT-B]	Hippocampus[WT-B]	Hippocampus[WT]	Hippocampus	WT	B	A	no	B	?	?	?	0	0
eE28_neg21_11	593.273254394531	LPI 18:3	120059	Glycerophospholipid	LPI	-H+	?	0	0.722568885181456	?	-1	18	3	?	'18:3	C27H46O12P	?	?	0.00000	0.0000000000000	False	eE28_neg21_	11	6	6. Hippocampus[WT-B]	Hippocampus[WT-B]	Hippocampus[WT]	Hippocampus	WT	B	A	no	B	?	?	?	0	0
eE28_neg21_11	595.288879394531	LPI 18:2	120060	Glycerophospholipid	LPI	-H+	?	0	0.722402703893838	?	-1	18	2	?	'18:2	C27H48O12P	?	?	0.00000	0.0000000000000	False	eE28_neg21_	11	6	6. Hippocampus[WT-B]	Hippocampus[WT-B]	Hippocampus[WT]	Hippocampus	WT	B	A	no	B	?	?	?	0	0
eE28_neg21_11	597.304565429688	LPI 18:1	120061	Glycerophospholipid	LPI	-H+	?	0	0.722236560825718	?	-1	18	1	?	'18:1	C27H50O12P	597.309997559	0.00544901	1234.22925	8.7234888076782	True	eE28_neg21_	11	6	6. Hippocampus[WT-B]	Hippocampus[WT-B]	Hippocampus[WT]	Hippocampus	WT	B	A	no	B	?	?	?	0	0
eE28_neg21_11	599.320190429688	LPI 18:0	120062	Glycerophospholipid	LPI	-H+	?	0	0.722070455968307	?	-1	18	0	?	'18:0	C27H52O12P	599.324768066	0.00457267	32757.73438	180.8382568359375	True	eE28_neg21_	11	6	6. Hippocampus[WT-B]	Hippocampus[WT-B]	Hippocampus[WT]	Hippocampus	WT	B	A	no	B	?	?	?	0	0
eE28_neg21_11	619.288879394531	LPI 20:4	120072	Glycerophospholipid	LPI	-H+	?	0	0.707025993916079	?	-1	20	4	?	'20:4	C29H48O12P	619.292724609	0.00381391	4787.57422	33.6962738037109	True	eE28_neg21_	11	6	6. Hippocampus[WT-B]	Hippocampus[WT-B]	Hippocampus[WT]	Hippocampus	WT	B	A	no	B	?	?	?	0	0
eE28_neg21_11	621.304565429688	LPI 20:3	120073	Glycerophospholipid	LPI	-H+	?	0	0.706863387287897	?	-1	20	3	?	'20:3	C29H50O12P	621.307189941	0.00266571	226.89584	4.9951720237732	False	eE28_neg21_	11	6	6. Hippocampus[WT-B]	Hippocampus[WT-B]	Hippocampus[WT]	Hippocampus	WT	B	A	no	B	?	?	?	0	0
eE28_neg21_11	623.320190429688	LPI 20:2	120074	Glycerophospholipid	LPI	-H+	?	0	0.706700818057089	?	-1	20	2	?	'20:2	C29H52O12P	?	?	0.00000	0.0000000000000	False	eE28_neg21_	11	6	6. Hippocampus[WT-B]	Hippocampus[WT-B]	Hippocampus[WT]	Hippocampus	WT	B	A	no	B	?	?	?	0	0
eE28_neg21_11	625.335815429688	LPI 20:1	120075	Glycerophospholipid	LPI	-H+	?	0	0.706538286215054	?	-1	20	1	?	'20:1	C29H54O12P	?	?	0.00000	0.0000000000000	False	eE28_neg21_	11	6	6. Hippocampus[WT-B]	Hippocampus[WT-B]	Hippocampus[WT]	Hippocampus	WT	B	A	no	B	?	?	?	0	0
eE28_neg21_11	627.351501464844	LPI 20:0	120076	Glycerophospholipid	LPI	-H+	?	0	0.706375791753194	?	-1	20	0	?	'20:0	C29H56O12P	627.355163574	0.00365159	36.69263	0.4452102780342	False	eE28_neg21_	11	6	6. Hippocampus[WT-B]	Hippocampus[WT-B]	Hippocampus[WT]	Hippocampus	WT	B	A	no	B	?	?	?	0	0
eE28_neg21_11	643.288879394531	LPI 22:6	120084	Glycerophospholipid	LPI	-H+	?	0	0.691976585052318	?	-1	22	6	?	'22:6	C31H48O12P	?	?	0.00000	0.0000000000000	False	eE28_neg21_	11	6	6. Hippocampus[WT-B]	Hippocampus[WT-B]	Hippocampus[WT]	Hippocampus	WT	B	A	no	B	?	?	?	0	0
eE28_neg21_11	645.304565429688	LPI 22:5	120085	Glycerophospholipid	LPI	-H+	?	0	0.691817439589147	?	-1	22	5	?	'22:5	C31H50O12P	?	?	0.00000	0.0000000000000	False	eE28_neg21_	11	6	6. Hippocampus[WT-B]	Hippocampus[WT-B]	Hippocampus[WT]	Hippocampus	WT	B	A	no	B	?	?	?	0	0
eE28_neg21_11	647.320190429688	LPI 22:4	120086	Glycerophospholipid	LPI	-H+	?	0	0.691658330727327	?	-1	22	4	?	'22:4	C31H52O12P	?	?	0.00000	0.0000000000000	False	eE28_neg21_	11	6	6. Hippocampus[WT-B]	Hippocampus[WT-B]	Hippocampus[WT]	Hippocampus	WT	B	A	no	B	?	?	?	0	0
eE28_neg21_11	649.335815429688	LPI 22:3	120087	Glycerophospholipid	LPI	-H+	?	0	0.691499258458441	?	-1	22	3	?	'22:3	C31H54O12P	?	?	0.00000	0.0000000000000	False	eE28_neg21_	11	6	6. Hippocampus[WT-B]	Hippocampus[WT-B]	Hippocampus[WT]	Hippocampus	WT	B	A	no	B	?	?	?	0	0
eE28_neg21_11	651.351501464844	LPI 22:2	120088	Glycerophospholipid	LPI	-H+	?	0	0.691340222774073	?	-1	22	2	?	'22:2	C31H56O12P	?	?	0.00000	0.0000000000000	False	eE28_neg21_	11	6	6. Hippocampus[WT-B]	Hippocampus[WT-B]	Hippocampus[WT]	Hippocampus	WT	B	A	no	B	?	?	?	0	0
eE28_neg21_11	653.367126464844	LPI 22:1	120089	Glycerophospholipid	LPI	-H+	?	0	0.69118122366581	?	-1	22	1	?	'22:1	C31H58O12P	?	?	0.00000	0.0000000000000	False	eE28_neg21_	11	6	6. Hippocampus[WT-B]	Hippocampus[WT-B]	Hippocampus[WT]	Hippocampus	WT	B	A	no	B	?	?	?	0	0
eE28_neg21_11	655.382812500000	LPI 22:0	120090	Glycerophospholipid	LPI	-H+	?	0	0.691022261125238	?	-1	22	0	?	'22:0	C31H60O12P	?	?	0.00000	0.0000000000000	False	eE28_neg21_	11	6	6. Hippocampus[WT-B]	Hippocampus[WT-B]	Hippocampus[WT]	Hippocampus	WT	B	A	no	B	?	?	?	0	0
eE28_neg21_11	468.236785888672	LPS 14:0	106034	Glycerophospholipid	LPS	-H+	?	0	0.782562375174225	?	-1	14	0	?	'14:0	C20H39NO9P	468.242401123	0.00560154	996.88379	4.6321554183960	False	eE28_neg21_	11	6	6. Hippocampus[WT-B]	Hippocampus[WT-B]	Hippocampus[WT]	Hippocampus	WT	B	A	no	B	IS LPS 17:1	24868.25586	610448.438	41	0
eE28_neg21_11	494.252441406250	LPS 16:1	106047	Glycerophospholipid	LPS	-H+	?	0	0.765728987859665	?	-1	16	1	?	'16:1	C22H41NO9P	494.255004883	0.00256536	25.66405	0.7707555890083	False	eE28_neg21_	11	6	6. Hippocampus[WT-B]	Hippocampus[WT-B]	Hippocampus[WT]	Hippocampus	WT	B	A	no	B	IS LPS 17:1	24868.25586	610448.438	1	0
eE28_neg21_11	496.268096923828	LPS 16:0	106048	Glycerophospholipid	LPS	-H+	?	0	0.765552880319224	?	-1	16	0	?	'16:0	C22H43NO9P	496.271881104	0.00378719	1666.39429	7.6334252357483	True	eE28_neg21_	11	6	6. Hippocampus[WT-B]	Hippocampus[WT-B]	Hippocampus[WT]	Hippocampus	WT	B	A	no	B	IS LPS 17:1	24868.25586	610448.438	68	0
eE28_neg21_11	518.252441406250	LPS 18:3	106059	Glycerophospholipid	LPS	-H+	?	0	0.749430055831289	?	-1	18	3	?	'18:3	C24H41NO9P	518.254699707	0.00228302	130.10332	1.3163416385651	False	eE28_neg21_	11	6	6. Hippocampus[WT-B]	Hippocampus[WT-B]	Hippocampus[WT]	Hippocampus	WT	B	A	no	B	IS LPS 17:1	24868.25586	610448.438	5	0
eE28_neg21_11	520.268066406250	LPS 18:2	106060	Glycerophospholipid	LPS	-H+	?	0	0.74925769682966	?	-1	18	2	?	'18:2	C24H43NO9P	520.271362305	0.00327773	107.03810	0.6637424826622	True	eE28_neg21_	11	6	6. Hippocampus[WT-B]	Hippocampus[WT-B]	Hippocampus[WT]	Hippocampus	WT	B	A	no	B	IS LPS 17:1	24868.25586	610448.438	4	0
eE28_neg21_11	522.283752441406	LPS 18:1	106061	Glycerophospholipid	LPS	-H+	?	0	0.749085377468322	?	-1	18	1	?	'18:1	C24H45NO9P	522.288513184	0.00479619	28530.64844	126.8805618286133	True	eE28_neg21_	11	6	6. Hippocampus[WT-B]	Hippocampus[WT-B]	Hippocampus[WT]	Hippocampus	WT	B	A	no	B	IS LPS 17:1	24868.25586	610448.438	1162	0
eE28_neg21_11	524.299377441406	LPS 18:0	106062	Glycerophospholipid	LPS	-H+	?	0	0.748913097738159	?	-1	18	0	?	'18:0	C24H47NO9P	524.303833008	0.00446566	180562.93750	836.7609863281250	True	eE28_neg21_	11	6	6. Hippocampus[WT-B]	Hippocampus[WT-B]	Hippocampus[WT]	Hippocampus	WT	B	A	no	B	IS LPS 17:1	24868.25586	610448.438	7356	0
eE28_neg21_11	544.268066406250	LPS 20:4	106072	Glycerophospholipid	LPS	-H+	?	0	0.733309364631215	?	-1	20	4	?	'20:4	C26H43NO9P	544.272460938	0.00435238	4940.28564	27.1891384124756	True	eE28_neg21_	11	6	6. Hippocampus[WT-B]	Hippocampus[WT-B]	Hippocampus[WT]	Hippocampus	WT	B	A	no	B	IS LPS 17:1	24868.25586	610448.438	201	0
eE28_neg21_11	546.283752441406	LPS 20:3	106073	Glycerophospholipid	LPS	-H+	?	0	0.733140713175367	?	-1	20	3	?	'20:3	C26H45NO9P	546.286254883	0.0024942	2114.48584	13.3164968490601	True	eE28_neg21_	11	6	6. Hippocampus[WT-B]	Hippocampus[WT-B]	Hippocampus[WT]	Hippocampus	WT	B	A	no	B	IS LPS 17:1	24868.25586	610448.438	86	0
eE28_neg21_11	548.299377441406	LPS 20:2	106074	Glycerophospholipid	LPS	-H+	?	0	0.732972100507122	?	-1	20	2	?	'20:2	C26H47NO9P	548.303955078	0.00455941	100.18984	1.0894813537598	True	eE28_neg21_	11	6	6. Hippocampus[WT-B]	Hippocampus[WT-B]	Hippocampus[WT]	Hippocampus	WT	B	A	no	B	IS LPS 17:1	24868.25586	610448.438	4	0
eE28_neg21_11	550.315063476563	LPS 20:1	106075	Glycerophospholipid	LPS	-H+	?	0	0.732803526617561	?	-1	20	1	?	'20:1	C26H49NO9P	550.319458008	0.00441502	235.30835	1.2455807924271	True	eE28_neg21_	11	6	6. Hippocampus[WT-B]	Hippocampus[WT-B]	Hippocampus[WT]	Hippocampus	WT	B	A	no	B	IS LPS 17:1	24868.25586	610448.438	10	0
eE28_neg21_11	552.330688476563	LPS 20:0	106076	Glycerophospholipid	LPS	-H+	?	0	0.732634991497766	?	-1	20	0	?	'20:0	C26H51NO9P	552.335083008	0.00437299	85.59979	0.3972077071667	True	eE28_neg21_	11	6	6. Hippocampus[WT-B]	Hippocampus[WT-B]	Hippocampus[WT]	Hippocampus	WT	B	A	no	B	IS LPS 17:1	24868.25586	610448.438	3	0
eE28_neg21_11	568.268066406250	LPS 22:6	106084	Glycerophospholipid	LPS	-H+	?	0	0.717700500817264	?	-1	22	6	?	'22:6	C28H43NO9P	568.272277832	0.00419421	238271.70313	1285.0026855468750	True	eE28_neg21_	11	6	6. Hippocampus[WT-B]	Hippocampus[WT-B]	Hippocampus[WT]	Hippocampus	WT	B	A	no	B	IS LPS 17:1	24868.25586	610448.438	9707	0
eE28_neg21_11	570.283752441406	LPS 22:5	106085	Glycerophospholipid	LPS	-H+	?	0	0.717535439193665	?	-1	22	5	?	'22:5	C28H45NO9P	570.287109375	0.00336295	2629.97534	33.1152801513672	True	eE28_neg21_	11	6	6. Hippocampus[WT-B]	Hippocampus[WT-B]	Hippocampus[WT]	Hippocampus	WT	B	A	no	B	IS LPS 17:1	24868.25586	610448.438	107	0
eE28_neg21_11	572.299377441406	LPS 22:4	106086	Glycerophospholipid	LPS	-H+	?	0	0.717370415532057	?	-1	22	4	?	'22:4	C28H47NO9P	572.303588867	0.00421678	2872.01733	21.4174251556396	True	eE28_neg21_	11	6	6. Hippocampus[WT-B]	Hippocampus[WT-B]	Hippocampus[WT]	Hippocampus	WT	B	A	no	B	IS LPS 17:1	24868.25586	610448.438	117	0
eE28_neg21_11	574.315063476563	LPS 22:3	106087	Glycerophospholipid	LPS	-H+	?	0	0.717205429823708	?	-1	22	3	?	'22:3	C28H49NO9P	?	?	0.00000	0.0000000000000	False	eE28_neg21_	11	6	6. Hippocampus[WT-B]	Hippocampus[WT-B]	Hippocampus[WT]	Hippocampus	WT	B	A	no	B	IS LPS 17:1	24868.25586	610448.438	0	0
eE28_neg21_11	576.330688476563	LPS 22:2	106088	Glycerophospholipid	LPS	-H+	?	0	0.71704048205989	?	-1	22	2	?	'22:2	C28H51NO9P	576.336181641	0.00548127	244.96732	1.3704707622528	True	eE28_neg21_	11	6	6. Hippocampus[WT-B]	Hippocampus[WT-B]	Hippocampus[WT]	Hippocampus	WT	B	A	no	B	IS LPS 17:1	24868.25586	610448.438	10	0
eE28_neg21_11	578.346313476563	LPS 22:1	106089	Glycerophospholipid	LPS	-H+	?	0	0.716875572231877	?	-1	22	1	?	'22:1	C28H53NO9P	?	?	0.00000	0.0000000000000	False	eE28_neg21_	11	6	6. Hippocampus[WT-B]	Hippocampus[WT-B]	Hippocampus[WT]	Hippocampus	WT	B	A	no	B	IS LPS 17:1	24868.25586	610448.438	0	0
eE28_neg21_11	580.361999511719	LPS 22:0	106090	Glycerophospholipid	LPS	-H+	?	0	0.716710700330943	?	-1	22	0	?	'22:0	C28H55NO9P	580.365295410	0.00330964	685.97327	3.6083490848541	True	eE28_neg21_	11	6	6. Hippocampus[WT-B]	Hippocampus[WT-B]	Hippocampus[WT]	Hippocampus	WT	B	A	no	B	IS LPS 17:1	24868.25586	610448.438	28	0
eE28_neg21_11	428.207489013672	PIP 30:2	121562	Glycerophospholipid	PIP	-2H+	?	0	0.62717705851155	?	-2	30	2	?	'30:2	C39H70O16P2	?	?	0.00000	0.0000000000000	False	eE28_neg21_	11	6	6. Hippocampus[WT-B]	Hippocampus[WT-B]	Hippocampus[WT]	Hippocampus	WT	B	A	no	B	?	?	?	0	0
eE28_neg21_11	429.215332031250	PIP 30:1	121563	Glycerophospholipid	PIP	-2H+	?	0	0.627032816082509	?	-2	30	1	?	'30:1	C39H72O16P2	429.218200684	0.00286852	245.17368	1.2275223731995	False	eE28_neg21_	11	6	6. Hippocampus[WT-B]	Hippocampus[WT-B]	Hippocampus[WT]	Hippocampus	WT	B	A	no	B	?	?	?	0	0
eE28_neg21_11	430.223144531250	PIP 30:0	121564	Glycerophospholipid	PIP	-2H+	?	0	0.62688860682732	?	-2	30	0	?	'30:0	C39H74O16P2	430.225830078	0.00269069	24.85855	0.1618107408285	False	eE28_neg21_	11	6	6. Hippocampus[WT-B]	Hippocampus[WT-B]	Hippocampus[WT]	Hippocampus	WT	B	A	no	B	?	?	?	0	0
eE28_neg21_11	441.215332031250	PIP 32:3	121587	Glycerophospholipid	PIP	-2H+	?	0	0.613686102805457	?	-2	32	3	?	'32:3	C41H72O16P2	441.218078613	0.00273559	170.54561	2.3874633312225	False	eE28_neg21_	11	6	6. Hippocampus[WT-B]	Hippocampus[WT-B]	Hippocampus[WT]	Hippocampus	WT	B	A	no	B	?	?	?	0	0
eE28_neg21_11	442.223144531250	PIP 32:2	121588	Glycerophospholipid	PIP	-2H+	?	0	0.613544963117811	?	-2	32	2	?	'32:2	C41H74O16P2	?	?	0.00000	0.0000000000000	False	eE28_neg21_	11	6	6. Hippocampus[WT-B]	Hippocampus[WT-B]	Hippocampus[WT]	Hippocampus	WT	B	A	no	B	?	?	?	0	0
eE28_neg21_11	443.230987548828	PIP 32:1	121589	Glycerophospholipid	PIP	-2H+	?	0	0.613403855890426	?	-2	32	1	?	'32:1	C41H76O16P2	443.233276367	0.00228519	119.82120	0.7232955098152	False	eE28_neg21_	11	6	6. Hippocampus[WT-B]	Hippocampus[WT-B]	Hippocampus[WT]	Hippocampus	WT	B	A	no	B	?	?	?	0	0
eE28_neg21_11	444.238800048828	PIP 32:0	121590	Glycerophospholipid	PIP	-2H+	?	0	0.613262781115837	?	-2	32	0	?	'32:0	C41H78O16P2	?	?	0.00000	0.0000000000000	False	eE28_neg21_	11	6	6. Hippocampus[WT-B]	Hippocampus[WT-B]	Hippocampus[WT]	Hippocampus	WT	B	A	no	B	?	?	?	0	0
eE28_neg21_11	454.223144531250	PIP 34:4	121612	Glycerophospholipid	PIP	-2H+	?	0	0.600485345669917	?	-2	34	4	?	'34:4	C43H74O16P2	454.226043701	0.00290373	25.00067	0.5453658699989	False	eE28_neg21_	11	6	6. Hippocampus[WT-B]	Hippocampus[WT-B]	Hippocampus[WT]	Hippocampus	WT	B	A	no	B	?	?	?	0	0
eE28_neg21_11	455.230987548828	PIP 34:3	121613	Glycerophospholipid	PIP	-2H+	?	0	0.600347241981831	?	-2	34	3	?	'34:3	C43H76O16P2	455.233215332	0.00222722	93.96538	0.6320464015007	False	eE28_neg21_	11	6	6. Hippocampus[WT-B]	Hippocampus[WT-B]	Hippocampus[WT]	Hippocampus	WT	B	A	no	B	?	?	?	0	0
eE28_neg21_11	456.238800048828	PIP 34:2	121614	Glycerophospholipid	PIP	-2H+	?	0	0.600209170055768	?	-2	34	2	?	'34:2	C43H78O16P2	456.243713379	0.00490407	31.87340	0.1068769544363	True	eE28_neg21_	11	6	6. Hippocampus[WT-B]	Hippocampus[WT-B]	Hippocampus[WT]	Hippocampus	WT	B	A	no	B	?	?	?	0	0
eE28_neg21_11	457.246643066406	PIP 34:1	121615	Glycerophospholipid	PIP	-2H+	?	0	0.600071129884421	?	-2	34	1	?	'34:1	C43H80O16P2	457.249267578	0.00264013	159.26611	43.0053405761719	False	eE28_neg21_	11	6	6. Hippocampus[WT-B]	Hippocampus[WT-B]	Hippocampus[WT]	Hippocampus	WT	B	A	no	B	?	?	?	0	0
eE28_neg21_11	458.254455566406	PIP 34:0	121616	Glycerophospholipid	PIP	-2H+	?	0	0.599933121460489	?	-2	34	0	?	'34:0	C43H82O16P2	458.258148193	0.00370281	127.41236	0.5181851983070	True	eE28_neg21_	11	6	6. Hippocampus[WT-B]	Hippocampus[WT-B]	Hippocampus[WT]	Hippocampus	WT	B	A	no	B	?	?	?	0	0
eE28_neg21_11	467.230987548828	PIP 36:5	121637	Glycerophospholipid	PIP	-2H+	?	0	0.587568544759155	?	-2	36	5	?	'36:5	C45H76O16P2	467.233734131	0.00276897	33.75225	0.1244841739535	True	eE28_neg21_	11	6	6. Hippocampus[WT-B]	Hippocampus[WT-B]	Hippocampus[WT]	Hippocampus	WT	B	A	no	B	?	?	?	0	0
eE28_neg21_11	468.238800048828	PIP 36:4	121638	Glycerophospholipid	PIP	-2H+	?	0	0.587433411764454	?	-2	36	4	?	'36:4	C45H78O16P2	468.243347168	0.00454687	1053.46619	4.6321554183960	True	eE28_neg21_	11	6	6. Hippocampus[WT-B]	Hippocampus[WT-B]	Hippocampus[WT]	Hippocampus	WT	B	A	no	B	?	?	?	0	0
eE28_neg21_11	469.246643066406	PIP 36:3	121639	Glycerophospholipid	PIP	-2H+	?	0	0.587298309848555	?	-2	36	3	?	'36:3	C45H80O16P2	469.249511719	0.00288203	96.81446	0.4622198045254	True	eE28_neg21_	11	6	6. Hippocampus[WT-B]	Hippocampus[WT-B]	Hippocampus[WT]	Hippocampus	WT	B	A	no	B	?	?	?	0	0
eE28_neg21_11	470.254455566406	PIP 36:2	121640	Glycerophospholipid	PIP	-2H+	?	0	0.58716323900431	?	-2	36	2	?	'36:2	C45H82O16P2	470.258911133	0.00446353	40.81985	0.3794130980968	True	eE28_neg21_	11	6	6. Hippocampus[WT-B]	Hippocampus[WT-B]	Hippocampus[WT]	Hippocampus	WT	B	A	no	B	?	?	?	0	0
eE28_neg21_11	471.262268066406	PIP 36:1	121641	Glycerophospholipid	PIP	-2H+	?	0	0.587028199224573	?	-2	36	1	?	'36:1	C45H84O16P2	471.265777588	0.00350901	235.04715	6.6876311302185	True	eE28_neg21_	11	6	6. Hippocampus[WT-B]	Hippocampus[WT-B]	Hippocampus[WT]	Hippocampus	WT	B	A	no	B	?	?	?	0	0
eE28_neg21_11	472.270111083984	PIP 36:0	121642	Glycerophospholipid	PIP	-2H+	?	0	0.586893190502199	?	-2	36	0	?	'36:0	C45H86O16P2	472.275909424	0.00579169	31.09575	0.1220169365406	True	eE28_neg21_	11	6	6. Hippocampus[WT-B]	Hippocampus[WT-B]	Hippocampus[WT]	Hippocampus	WT	B	A	no	B	?	?	?	0	0
eE28_neg21_11	480.238800048828	PIP 38:6	121662	Glycerophospholipid	PIP	-2H+	?	0	0.574929592004008	?	-2	38	6	?	'38:6	C47H78O16P2	480.241363525	0.00256724	34.13617	0.1319538801908	True	eE28_neg21_	11	6	6. Hippocampus[WT-B]	Hippocampus[WT-B]	Hippocampus[WT]	Hippocampus	WT	B	A	no	B	?	?	?	0	0
eE28_neg21_11	481.246643066406	PIP 38:5	121663	Glycerophospholipid	PIP	-2H+	?	0	0.574797365801291	?	-2	38	5	?	'38:5	C47H80O16P2	481.250579834	0.00395363	709.71033	12.3873109817505	True	eE28_neg21_	11	6	6. Hippocampus[WT-B]	Hippocampus[WT-B]	Hippocampus[WT]	Hippocampus	WT	B	A	no	B	?	?	?	0	0
eE28_neg21_11	482.254455566406	PIP 38:4	121664	Glycerophospholipid	PIP	-2H+	?	0	0.574665170008852	?	-2	38	4	?	'38:4	C47H82O16P2	482.257965088	0.0035247	7645.96777	32.0884933471680	True	eE28_neg21_	11	6	6. Hippocampus[WT-B]	Hippocampus[WT-B]	Hippocampus[WT]	Hippocampus	WT	B	A	no	B	?	?	?	0	0
eE28_neg21_11	483.262268066406	PIP 38:3	121665	Glycerophospholipid	PIP	-2H+	?	0	0.574533004619696	?	-2	38	3	?	'38:3	C47H84O16P2	483.264526367	0.00224974	225.40788	5.2745490074158	False	eE28_neg21_	11	6	6. Hippocampus[WT-B]	Hippocampus[WT-B]	Hippocampus[WT]	Hippocampus	WT	B	A	no	B	?	?	?	0	0
eE28_neg21_11	484.270111083984	PIP 38:2	121666	Glycerophospholipid	PIP	-2H+	?	0	0.574400869626833	?	-2	38	2	?	'38:2	C47H86O16P2	484.276245117	0.00614187	35.41821	1.0442332029343	False	eE28_neg21_	11	6	6. Hippocampus[WT-B]	Hippocampus[WT-B]	Hippocampus[WT]	Hippocampus	WT	B	A	no	B	?	?	?	0	0
eE28_neg21_11	485.277923583984	PIP 38:1	121667	Glycerophospholipid	PIP	-2H+	?	0	0.57426876502327	?	-2	38	1	?	'38:1	C47H88O16P2	485.284088135	0.00614846	2869.86133	38.3770484924316	False	eE28_neg21_	11	6	6. Hippocampus[WT-B]	Hippocampus[WT-B]	Hippocampus[WT]	Hippocampus	WT	B	A	no	B	?	?	?	0	0
eE28_neg21_11	486.285766601563	PIP 38:0	121668	Glycerophospholipid	PIP	-2H+	?	0	0.574136690802019	?	-2	38	0	?	'38:0	C47H90O16P2	486.290008545	0.00424168	1922.36646	9.0304746627808	True	eE28_neg21_	11	6	6. Hippocampus[WT-B]	Hippocampus[WT-B]	Hippocampus[WT]	Hippocampus	WT	B	A	no	B	?	?	?	0	0
eE28_neg21_11	492.238800048828	PIP 40:8	121686	Glycerophospholipid	PIP	-2H+	?	0	0.56269192242411	?	-2	40	8	?	'40:8	C49H78O16P2	492.241119385	0.00232137	28.63866	0.1557253450155	False	eE28_neg21_	11	6	6. Hippocampus[WT-B]	Hippocampus[WT-B]	Hippocampus[WT]	Hippocampus	WT	B	A	no	B	?	?	?	0	0
eE28_neg21_11	493.246643066406	PIP 40:7	121687	Glycerophospholipid	PIP	-2H+	?	0	0.562562510723554	?	-2	40	7	?	'40:7	C49H80O16P2	493.249114990	0.0024818	82.27951	0.7575592398643	False	eE28_neg21_	11	6	6. Hippocampus[WT-B]	Hippocampus[WT-B]	Hippocampus[WT]	Hippocampus	WT	B	A	no	B	?	?	?	0	0
eE28_neg21_11	494.254455566406	PIP 40:6	121688	Glycerophospholipid	PIP	-2H+	?	0	0.562433128785976	?	-2	40	6	?	'40:6	C49H82O16P2	?	?	0.00000	0.0000000000000	False	eE28_neg21_	11	6	6. Hippocampus[WT-B]	Hippocampus[WT-B]	Hippocampus[WT]	Hippocampus	WT	B	A	no	B	?	?	?	0	0
eE28_neg21_11	495.262268066406	PIP 40:5	121689	Glycerophospholipid	PIP	-2H+	?	0	0.562303776604534	?	-2	40	5	?	'40:5	C49H84O16P2	495.265014648	0.0027467	21.74122	1.5698697566986	False	eE28_neg21_	11	6	6. Hippocampus[WT-B]	Hippocampus[WT-B]	Hippocampus[WT]	Hippocampus	WT	B	A	no	B	?	?	?	0	0
eE28_neg21_11	496.270111083984	PIP 40:4	121690	Glycerophospholipid	PIP	-2H+	?	0	0.562174454172382	?	-2	40	4	?	'40:4	C49H86O16P2	496.272918701	0.00281969	1512.22095	7.6334252357483	False	eE28_neg21_	11	6	6. Hippocampus[WT-B]	Hippocampus[WT-B]	Hippocampus[WT]	Hippocampus	WT	B	A	no	B	?	?	?	0	0
eE28_neg21_11	497.277923583984	PIP 40:3	121691	Glycerophospholipid	PIP	-2H+	?	0	0.56204516148268	?	-2	40	3	?	'40:3	C49H88O16P2	497.280761719	0.00283099	94.47060	0.9201220870018	False	eE28_neg21_	11	6	6. Hippocampus[WT-B]	Hippocampus[WT-B]	Hippocampus[WT]	Hippocampus	WT	B	A	no	B	?	?	?	0	0
eE28_neg21_11	498.285766601563	PIP 40:2	121692	Glycerophospholipid	PIP	-2H+	?	0	0.561915898528586	?	-2	40	2	?	'40:2	C49H90O16P2	?	?	0.00000	0.0000000000000	False	eE28_neg21_	11	6	6. Hippocampus[WT-B]	Hippocampus[WT-B]	Hippocampus[WT]	Hippocampus	WT	B	A	no	B	?	?	?	0	0
eE28_neg21_11	499.293579101563	PIP 40:1	121693	Glycerophospholipid	PIP	-2H+	?	0	0.561786665303262	?	-2	40	1	?	'40:1	C49H92O16P2	499.299346924	0.00576504	701.07208	3.5264604091644	True	eE28_neg21_	11	6	6. Hippocampus[WT-B]	Hippocampus[WT-B]	Hippocampus[WT]	Hippocampus	WT	B	A	no	B	?	?	?	0	0
eE28_neg21_11	500.301391601563	PIP 40:0	121694	Glycerophospholipid	PIP	-2H+	?	0	0.561657461799871	?	-2	40	0	?	'40:0	C49H94O16P2	500.303741455	0.00233431	100.97614	263.9503173828125	False	eE28_neg21_	11	6	6. Hippocampus[WT-B]	Hippocampus[WT-B]	Hippocampus[WT]	Hippocampus	WT	B	A	no	B	?	?	?	0	0
eE28_neg21_11	395.256805419922	IS LPA O-16:0	1003	Internal standard	IS LPA	-H+	?	0	0.799640134513736	?	-1	?	?	?	':	C19H40O6P	395.260803223	0.00400784	137546.42188	428.2718200683594	True	eE28_neg21_	11	6	6. Hippocampus[WT-B]	Hippocampus[WT-B]	Hippocampus[WT]	Hippocampus	WT	B	A	no	B	?	?	?	0	0
eE28_neg21_11	508.268096923828	IS LPS 17:1	1060	Internal standard	IS LPS	-H+	?	0	0.757361464499808	?	-1	?	?	?	':	C23H43NO9P	508.272735596	0.00465537	610448.43750	2726.5532226562500	True	eE28_neg21_	11	6	6. Hippocampus[WT-B]	Hippocampus[WT-B]	Hippocampus[WT]	Hippocampus	WT	B	A	no	B	?	?	?	0	0
eE28_neg21_12	381.204772949219	LPA 14:0	101034	Glycerophospholipid	LPA	-H+	?	0	0.815608279725609	?	-1	14	0	?	'14:0	C17H34O7P	381.210021973	0.00525249	26.84372	0.1811068505049	True	eE28_neg21_	12	6	6. Hippocampus[WT-B]	Hippocampus[WT-B]	Hippocampus[WT]	Hippocampus	WT	B	B	no	B	IS LPA O-16:0	25719.59180	133773.719	5	0
eE28_neg21_12	407.220428466797	LPA 16:1	101047	Glycerophospholipid	LPA	-H+	?	0	0.7980640551307	?	-1	16	1	?	'16:1	C19H36O7P	407.226196289	0.00578637	33.56869	1.8831861019135	False	eE28_neg21_	12	6	6. Hippocampus[WT-B]	Hippocampus[WT-B]	Hippocampus[WT]	Hippocampus	WT	B	B	no	B	IS LPA O-16:0	25719.59180	133773.719	6	0
eE28_neg21_12	409.236053466797	LPA 16:0	101048	Glycerophospholipid	LPA	-H+	?	0	0.797880510952417	?	-1	16	0	?	'16:0	C19H38O7P	409.239410400	0.0033599	901.54602	3.3275210857391	True	eE28_neg21_	12	6	6. Hippocampus[WT-B]	Hippocampus[WT-B]	Hippocampus[WT]	Hippocampus	WT	B	B	no	B	IS LPA O-16:0	25719.59180	133773.719	173	0
eE28_neg21_12	431.220428466797	LPA 18:3	101059	Glycerophospholipid	LPA	-H+	?	0	0.781076854704575	?	-1	18	3	?	'18:3	C21H36O7P	431.224365234	0.00394663	103.05591	14.4697904586792	True	eE28_neg21_	12	6	6. Hippocampus[WT-B]	Hippocampus[WT-B]	Hippocampus[WT]	Hippocampus	WT	B	B	no	B	IS LPA O-16:0	25719.59180	133773.719	20	0
eE28_neg21_12	433.236053466797	LPA 18:2	101060	Glycerophospholipid	LPA	-H+	?	0	0.780897217357734	?	-1	18	2	?	'18:2	C21H38O7P	433.238647461	0.00259763	244.18102	1.2542598247528	False	eE28_neg21_	12	6	6. Hippocampus[WT-B]	Hippocampus[WT-B]	Hippocampus[WT]	Hippocampus	WT	B	B	no	B	IS LPA O-16:0	25719.59180	133773.719	47	0
eE28_neg21_12	435.251708984375	LPA 18:1	101061	Glycerophospholipid	LPA	-H+	?	0	0.780717621325108	?	-1	18	1	?	'18:1	C21H40O7P	435.254241943	0.00253391	27422.64063	97.8824691772461	True	eE28_neg21_	12	6	6. Hippocampus[WT-B]	Hippocampus[WT-B]	Hippocampus[WT]	Hippocampus	WT	B	B	no	B	IS LPA O-16:0	25719.59180	133773.719	5272	0
eE28_neg21_12	437.267364501953	LPA 18:0	101062	Glycerophospholipid	LPA	-H+	?	0	0.780538066597193	?	-1	18	0	?	'18:0	C21H42O7P	437.270996094	0.00361799	3108.69824	11.4247951507568	True	eE28_neg21_	12	6	6. Hippocampus[WT-B]	Hippocampus[WT-B]	Hippocampus[WT]	Hippocampus	WT	B	B	no	B	IS LPA O-16:0	25719.59180	133773.719	598	0
eE28_neg21_12	457.236053466797	LPA 20:4	101072	Glycerophospholipid	LPA	-H+	?	0	0.764275421828694	?	-1	20	4	?	'20:4	C23H38O7P	457.239105225	0.00304965	128.51175	4.6552681922913	False	eE28_neg21_	12	6	6. Hippocampus[WT-B]	Hippocampus[WT-B]	Hippocampus[WT]	Hippocampus	WT	B	B	no	B	IS LPA O-16:0	25719.59180	133773.719	25	0
eE28_neg21_12	459.251708984375	LPA 20:3	101073	Glycerophospholipid	LPA	-H+	?	0	0.764099648589216	?	-1	20	3	?	'20:3	C23H40O7P	459.255523682	0.00380685	16.87209	0.0655951872468	True	eE28_neg21_	12	6	6. Hippocampus[WT-B]	Hippocampus[WT-B]	Hippocampus[WT]	Hippocampus	WT	B	B	no	B	IS LPA O-16:0	25719.59180	133773.719	3	0
eE28_neg21_12	461.267364501953	LPA 20:2	101074	Glycerophospholipid	LPA	-H+	?	0	0.763923915775258	?	-1	20	2	?	'20:2	C23H42O7P	461.271270752	0.00390019	111.87606	2.8306624889374	True	eE28_neg21_	12	6	6. Hippocampus[WT-B]	Hippocampus[WT-B]	Hippocampus[WT]	Hippocampus	WT	B	B	no	B	IS LPA O-16:0	25719.59180	133773.719	22	0
eE28_neg21_12	463.283020019531	LPA 20:1	101075	Glycerophospholipid	LPA	-H+	?	0	0.763748223377524	?	-1	20	1	?	'20:1	C23H44O7P	463.287139893	0.00411168	719.85217	3.0349068641663	True	eE28_neg21_	12	6	6. Hippocampus[WT-B]	Hippocampus[WT-B]	Hippocampus[WT]	Hippocampus	WT	B	B	no	B	IS LPA O-16:0	25719.59180	133773.719	138	0
eE28_neg21_12	465.298675537109	LPA 20:0	101076	Glycerophospholipid	LPA	-H+	?	0	0.763572571386717	?	-1	20	0	?	'20:0	C23H46O7P	465.304870605	0.00619399	15.47824	6.5480895042419	False	eE28_neg21_	12	6	6. Hippocampus[WT-B]	Hippocampus[WT-B]	Hippocampus[WT]	Hippocampus	WT	B	B	no	B	IS LPA O-16:0	25719.59180	133773.719	3	0
eE28_neg21_12	481.236053466797	LPA 22:6	101084	Glycerophospholipid	LPA	-H+	?	0	0.748007429694605	?	-1	22	6	?	'22:6	C25H38O7P	481.239624023	0.00355321	1443.03235	10.6882638931274	True	eE28_neg21_	12	6	6. Hippocampus[WT-B]	Hippocampus[WT-B]	Hippocampus[WT]	Hippocampus	WT	B	B	no	B	IS LPA O-16:0	25719.59180	133773.719	277	0
eE28_neg21_12	483.251708984375	LPA 22:5	101085	Glycerophospholipid	LPA	-H+	?	0	0.747835397878174	?	-1	22	5	?	'22:5	C25H40O7P	483.255493164	0.00378658	283.00967	3.5069723129272	True	eE28_neg21_	12	6	6. Hippocampus[WT-B]	Hippocampus[WT-B]	Hippocampus[WT]	Hippocampus	WT	B	B	no	B	IS LPA O-16:0	25719.59180	133773.719	54	0
eE28_neg21_12	485.267364501953	LPA 22:4	101086	Glycerophospholipid	LPA	-H+	?	0	0.747663405626785	?	-1	22	4	?	'22:4	C25H42O7P	485.271972656	0.00460051	168.09021	47.1866874694824	True	eE28_neg21_	12	6	6. Hippocampus[WT-B]	Hippocampus[WT-B]	Hippocampus[WT]	Hippocampus	WT	B	B	no	B	IS LPA O-16:0	25719.59180	133773.719	32	0
eE28_neg21_12	487.283020019531	LPA 22:3	101087	Glycerophospholipid	LPA	-H+	?	0	0.747491452931339	?	-1	22	3	?	'22:3	C25H44O7P	?	?	0.00000	0.0000000000000	False	eE28_neg21_	12	6	6. Hippocampus[WT-B]	Hippocampus[WT-B]	Hippocampus[WT]	Hippocampus	WT	B	B	no	B	IS LPA O-16:0	25719.59180	133773.719	0	0
eE28_neg21_12	489.298675537109	LPA 22:2	101088	Glycerophospholipid	LPA	-H+	?	0	0.747319539782739	?	-1	22	2	?	'22:2	C25H46O7P	489.301025391	0.00237343	440.92361	470.6047363281250	False	eE28_neg21_	12	6	6. Hippocampus[WT-B]	Hippocampus[WT-B]	Hippocampus[WT]	Hippocampus	WT	B	B	no	B	IS LPA O-16:0	25719.59180	133773.719	85	0
eE28_neg21_12	491.314300537109	LPA 22:1	101089	Glycerophospholipid	LPA	-H+	?	0	0.74714766617189	?	-1	22	1	?	'22:1	C25H48O7P	491.319519043	0.00519307	34.45696	0.1292314827442	True	eE28_neg21_	12	6	6. Hippocampus[WT-B]	Hippocampus[WT-B]	Hippocampus[WT]	Hippocampus	WT	B	B	no	B	IS LPA O-16:0	25719.59180	133773.719	7	0
eE28_neg21_12	493.329956054688	LPA 22:0	101090	Glycerophospholipid	LPA	-H+	?	0	0.746975832089699	?	-1	22	0	?	'22:0	C25H50O7P	493.333923340	0.00397439	33.80874	10.2735280990601	True	eE28_neg21_	12	6	6. Hippocampus[WT-B]	Hippocampus[WT-B]	Hippocampus[WT]	Hippocampus	WT	B	B	no	B	IS LPA O-16:0	25719.59180	133773.719	7	0
eE28_neg21_12	543.257568359375	LPI 14:0	120034	Glycerophospholipid	LPI	-H+	?	0	0.754513671575893	?	-1	14	0	?	'14:0	C23H44O12P	?	?	0.00000	0.0000000000000	False	eE28_neg21_	12	6	6. Hippocampus[WT-B]	Hippocampus[WT-B]	Hippocampus[WT]	Hippocampus	WT	B	B	no	B	?	?	?	0	0
eE28_neg21_12	569.273254394531	LPI 16:1	120047	Glycerophospholipid	LPI	-H+	?	0	0.738283628743922	?	-1	16	1	?	'16:1	C25H46O12P	569.276428223	0.00319786	40225.36328	211.8916473388672	False	eE28_neg21_	12	6	6. Hippocampus[WT-B]	Hippocampus[WT-B]	Hippocampus[WT]	Hippocampus	WT	B	B	no	B	?	?	?	0	0
eE28_neg21_12	571.288879394531	LPI 16:0	120048	Glycerophospholipid	LPI	-H+	?	0	0.738113833273111	?	-1	16	0	?	'16:0	C25H48O12P	571.292724609	0.00384607	3042.06494	20.8861751556396	True	eE28_neg21_	12	6	6. Hippocampus[WT-B]	Hippocampus[WT-B]	Hippocampus[WT]	Hippocampus	WT	B	B	no	B	?	?	?	0	0
eE28_neg21_12	593.273254394531	LPI 18:3	120059	Glycerophospholipid	LPI	-H+	?	0	0.722568885181456	?	-1	18	3	?	'18:3	C27H46O12P	?	?	0.00000	0.0000000000000	False	eE28_neg21_	12	6	6. Hippocampus[WT-B]	Hippocampus[WT-B]	Hippocampus[WT]	Hippocampus	WT	B	B	no	B	?	?	?	0	0
eE28_neg21_12	595.288879394531	LPI 18:2	120060	Glycerophospholipid	LPI	-H+	?	0	0.722402703893838	?	-1	18	2	?	'18:2	C27H48O12P	?	?	0.00000	0.0000000000000	False	eE28_neg21_	12	6	6. Hippocampus[WT-B]	Hippocampus[WT-B]	Hippocampus[WT]	Hippocampus	WT	B	B	no	B	?	?	?	0	0
eE28_neg21_12	597.304565429688	LPI 18:1	120061	Glycerophospholipid	LPI	-H+	?	0	0.722236560825718	?	-1	18	1	?	'18:1	C27H50O12P	597.308593750	0.00407063	1159.31641	7.5159821510315	True	eE28_neg21_	12	6	6. Hippocampus[WT-B]	Hippocampus[WT-B]	Hippocampus[WT]	Hippocampus	WT	B	B	no	B	?	?	?	0	0
eE28_neg21_12	599.320190429688	LPI 18:0	120062	Glycerophospholipid	LPI	-H+	?	0	0.722070455968307	?	-1	18	0	?	'18:0	C27H52O12P	599.324768066	0.00457267	29330.91602	165.3408660888672	True	eE28_neg21_	12	6	6. Hippocampus[WT-B]	Hippocampus[WT-B]	Hippocampus[WT]	Hippocampus	WT	B	B	no	B	?	?	?	0	0
eE28_neg21_12	619.288879394531	LPI 20:4	120072	Glycerophospholipid	LPI	-H+	?	0	0.707025993916079	?	-1	20	4	?	'20:4	C29H48O12P	619.292724609	0.00381391	4630.72754	35.1138610839844	True	eE28_neg21_	12	6	6. Hippocampus[WT-B]	Hippocampus[WT-B]	Hippocampus[WT]	Hippocampus	WT	B	B	no	B	?	?	?	0	0
eE28_neg21_12	621.304565429688	LPI 20:3	120073	Glycerophospholipid	LPI	-H+	?	0	0.706863387287897	?	-1	20	3	?	'20:3	C29H50O12P	621.310119629	0.00559029	186.55698	4.9551749229431	True	eE28_neg21_	12	6	6. Hippocampus[WT-B]	Hippocampus[WT-B]	Hippocampus[WT]	Hippocampus	WT	B	B	no	B	?	?	?	0	0
eE28_neg21_12	623.320190429688	LPI 20:2	120074	Glycerophospholipid	LPI	-H+	?	0	0.706700818057089	?	-1	20	2	?	'20:2	C29H52O12P	?	?	0.00000	0.0000000000000	False	eE28_neg21_	12	6	6. Hippocampus[WT-B]	Hippocampus[WT-B]	Hippocampus[WT]	Hippocampus	WT	B	B	no	B	?	?	?	0	0
eE28_neg21_12	625.335815429688	LPI 20:1	120075	Glycerophospholipid	LPI	-H+	?	0	0.706538286215054	?	-1	20	1	?	'20:1	C29H54O12P	625.340698242	0.00486799	18.06885	0.2140533924103	False	eE28_neg21_	12	6	6. Hippocampus[WT-B]	Hippocampus[WT-B]	Hippocampus[WT]	Hippocampus	WT	B	B	no	B	?	?	?	0	0
eE28_neg21_12	627.351501464844	LPI 20:0	120076	Glycerophospholipid	LPI	-H+	?	0	0.706375791753194	?	-1	20	0	?	'20:0	C29H56O12P	?	?	0.00000	0.0000000000000	False	eE28_neg21_	12	6	6. Hippocampus[WT-B]	Hippocampus[WT-B]	Hippocampus[WT]	Hippocampus	WT	B	B	no	B	?	?	?	0	0
eE28_neg21_12	643.288879394531	LPI 22:6	120084	Glycerophospholipid	LPI	-H+	?	0	0.691976585052318	?	-1	22	6	?	'22:6	C31H48O12P	?	?	0.00000	0.0000000000000	False	eE28_neg21_	12	6	6. Hippocampus[WT-B]	Hippocampus[WT-B]	Hippocampus[WT]	Hippocampus	WT	B	B	no	B	?	?	?	0	0
eE28_neg21_12	645.304565429688	LPI 22:5	120085	Glycerophospholipid	LPI	-H+	?	0	0.691817439589147	?	-1	22	5	?	'22:5	C31H50O12P	?	?	0.00000	0.0000000000000	False	eE28_neg21_	12	6	6. Hippocampus[WT-B]	Hippocampus[WT-B]	Hippocampus[WT]	Hippocampus	WT	B	B	no	B	?	?	?	0	0
eE28_neg21_12	647.320190429688	LPI 22:4	120086	Glycerophospholipid	LPI	-H+	?	0	0.691658330727327	?	-1	22	4	?	'22:4	C31H52O12P	?	?	0.00000	0.0000000000000	False	eE28_neg21_	12	6	6. Hippocampus[WT-B]	Hippocampus[WT-B]	Hippocampus[WT]	Hippocampus	WT	B	B	no	B	?	?	?	0	0
eE28_neg21_12	649.335815429688	LPI 22:3	120087	Glycerophospholipid	LPI	-H+	?	0	0.691499258458441	?	-1	22	3	?	'22:3	C31H54O12P	?	?	0.00000	0.0000000000000	False	eE28_neg21_	12	6	6. Hippocampus[WT-B]	Hippocampus[WT-B]	Hippocampus[WT]	Hippocampus	WT	B	B	no	B	?	?	?	0	0
eE28_neg21_12	651.351501464844	LPI 22:2	120088	Glycerophospholipid	LPI	-H+	?	0	0.691340222774073	?	-1	22	2	?	'22:2	C31H56O12P	?	?	0.00000	0.0000000000000	False	eE28_neg21_	12	6	6. Hippocampus[WT-B]	Hippocampus[WT-B]	Hippocampus[WT]	Hippocampus	WT	B	B	no	B	?	?	?	0	0
eE28_neg21_12	653.367126464844	LPI 22:1	120089	Glycerophospholipid	LPI	-H+	?	0	0.69118122366581	?	-1	22	1	?	'22:1	C31H58O12P	?	?	0.00000	0.0000000000000	False	eE28_neg21_	12	6	6. Hippocampus[WT-B]	Hippocampus[WT-B]	Hippocampus[WT]	Hippocampus	WT	B	B	no	B	?	?	?	0	0
eE28_neg21_12	655.382812500000	LPI 22:0	120090	Glycerophospholipid	LPI	-H+	?	0	0.691022261125238	?	-1	22	0	?	'22:0	C31H60O12P	?	?	0.00000	0.0000000000000	False	eE28_neg21_	12	6	6. Hippocampus[WT-B]	Hippocampus[WT-B]	Hippocampus[WT]	Hippocampus	WT	B	B	no	B	?	?	?	0	0
eE28_neg21_12	468.236785888672	LPS 14:0	106034	Glycerophospholipid	LPS	-H+	?	0	0.782562375174225	?	-1	14	0	?	'14:0	C20H39NO9P	468.242401123	0.00560154	521.17157	2.4412381649017	False	eE28_neg21_	12	6	6. Hippocampus[WT-B]	Hippocampus[WT-B]	Hippocampus[WT]	Hippocampus	WT	B	B	no	B	IS LPS 17:1	24868.25586	612656.375	21	0
eE28_neg21_12	494.252441406250	LPS 16:1	106047	Glycerophospholipid	LPS	-H+	?	0	0.765728987859665	?	-1	16	1	?	'16:1	C22H41NO9P	494.256042480	0.00360288	177.17880	0.8619005680084	True	eE28_neg21_	12	6	6. Hippocampus[WT-B]	Hippocampus[WT-B]	Hippocampus[WT]	Hippocampus	WT	B	B	no	B	IS LPS 17:1	24868.25586	612656.375	7	0
eE28_neg21_12	496.268096923828	LPS 16:0	106048	Glycerophospholipid	LPS	-H+	?	0	0.765552880319224	?	-1	16	0	?	'16:0	C22H43NO9P	496.271881104	0.00378718	1474.62744	7.0027995109558	True	eE28_neg21_	12	6	6. Hippocampus[WT-B]	Hippocampus[WT-B]	Hippocampus[WT]	Hippocampus	WT	B	B	no	B	IS LPS 17:1	24868.25586	612656.375	60	0
eE28_neg21_12	518.252441406250	LPS 18:3	106059	Glycerophospholipid	LPS	-H+	?	0	0.749430055831289	?	-1	18	3	?	'18:3	C24H41NO9P	518.254699707	0.00228337	153.80733	0.9149164557457	True	eE28_neg21_	12	6	6. Hippocampus[WT-B]	Hippocampus[WT-B]	Hippocampus[WT]	Hippocampus	WT	B	B	no	B	IS LPS 17:1	24868.25586	612656.375	6	0
eE28_neg21_12	520.268066406250	LPS 18:2	106060	Glycerophospholipid	LPS	-H+	?	0	0.74925769682966	?	-1	18	2	?	'18:2	C24H43NO9P	520.271362305	0.00327773	367.63736	2.1737606525421	True	eE28_neg21_	12	6	6. Hippocampus[WT-B]	Hippocampus[WT-B]	Hippocampus[WT]	Hippocampus	WT	B	B	no	B	IS LPS 17:1	24868.25586	612656.375	15	0
eE28_neg21_12	522.283752441406	LPS 18:1	106061	Glycerophospholipid	LPS	-H+	?	0	0.749085377468322	?	-1	18	1	?	'18:1	C24H45NO9P	522.288513184	0.00479619	28428.09766	127.8159103393555	True	eE28_neg21_	12	6	6. Hippocampus[WT-B]	Hippocampus[WT-B]	Hippocampus[WT]	Hippocampus	WT	B	B	no	B	IS LPS 17:1	24868.25586	612656.375	1154	0
eE28_neg21_12	524.299377441406	LPS 18:0	106062	Glycerophospholipid	LPS	-H+	?	0	0.748913097738159	?	-1	18	0	?	'18:0	C24H47NO9P	524.303833008	0.00446566	173513.92188	806.2629394531250	True	eE28_neg21_	12	6	6. Hippocampus[WT-B]	Hippocampus[WT-B]	Hippocampus[WT]	Hippocampus	WT	B	B	no	B	IS LPS 17:1	24868.25586	612656.375	7043	0
eE28_neg21_12	544.268066406250	LPS 20:4	106072	Glycerophospholipid	LPS	-H+	?	0	0.733309364631215	?	-1	20	4	?	'20:4	C26H43NO9P	544.272460938	0.00435238	4702.36621	25.3256740570068	True	eE28_neg21_	12	6	6. Hippocampus[WT-B]	Hippocampus[WT-B]	Hippocampus[WT]	Hippocampus	WT	B	B	no	B	IS LPS 17:1	24868.25586	612656.375	191	0
eE28_neg21_12	546.283752441406	LPS 20:3	106073	Glycerophospholipid	LPS	-H+	?	0	0.733140713175367	?	-1	20	3	?	'20:3	C26H45NO9P	546.286254883	0.0024942	2436.38477	15.7283620834351	True	eE28_neg21_	12	6	6. Hippocampus[WT-B]	Hippocampus[WT-B]	Hippocampus[WT]	Hippocampus	WT	B	B	no	B	IS LPS 17:1	24868.25586	612656.375	99	0
eE28_neg21_12	548.299377441406	LPS 20:2	106074	Glycerophospholipid	LPS	-H+	?	0	0.732972100507122	?	-1	20	2	?	'20:2	C26H47NO9P	548.302734375	0.00334713	26.89561	0.4227795898914	False	eE28_neg21_	12	6	6. Hippocampus[WT-B]	Hippocampus[WT-B]	Hippocampus[WT]	Hippocampus	WT	B	B	no	B	IS LPS 17:1	24868.25586	612656.375	1	0
eE28_neg21_12	550.315063476563	LPS 20:1	106075	Glycerophospholipid	LPS	-H+	?	0	0.732803526617561	?	-1	20	1	?	'20:1	C26H49NO9P	550.319458008	0.00441502	186.11040	1.9680571556091	True	eE28_neg21_	12	6	6. Hippocampus[WT-B]	Hippocampus[WT-B]	Hippocampus[WT]	Hippocampus	WT	B	B	no	B	IS LPS 17:1	24868.25586	612656.375	8	0
eE28_neg21_12	552.330688476563	LPS 20:0	106076	Glycerophospholipid	LPS	-H+	?	0	0.732634991497766	?	-1	20	0	?	'20:0	C26H51NO9P	552.336303711	0.00559867	36.04929	0.1658425629139	True	eE28_neg21_	12	6	6. Hippocampus[WT-B]	Hippocampus[WT-B]	Hippocampus[WT]	Hippocampus	WT	B	B	no	B	IS LPS 17:1	24868.25586	612656.375	1	0
eE28_neg21_12	568.268066406250	LPS 22:6	106084	Glycerophospholipid	LPS	-H+	?	0	0.717700500817264	?	-1	22	6	?	'22:6	C28H43NO9P	568.272277832	0.00419421	240783.48438	1299.3059082031250	True	eE28_neg21_	12	6	6. Hippocampus[WT-B]	Hippocampus[WT-B]	Hippocampus[WT]	Hippocampus	WT	B	B	no	B	IS LPS 17:1	24868.25586	612656.375	9774	0
eE28_neg21_12	570.283752441406	LPS 22:5	106085	Glycerophospholipid	LPS	-H+	?	0	0.717535439193665	?	-1	22	5	?	'22:5	C28H45NO9P	570.287109375	0.00336295	2840.64697	33.2791137695313	True	eE28_neg21_	12	6	6. Hippocampus[WT-B]	Hippocampus[WT-B]	Hippocampus[WT]	Hippocampus	WT	B	B	no	B	IS LPS 17:1	24868.25586	612656.375	115	0
eE28_neg21_12	572.299377441406	LPS 22:4	106086	Glycerophospholipid	LPS	-H+	?	0	0.717370415532057	?	-1	22	4	?	'22:4	C28H47NO9P	572.303588867	0.00421678	3114.92090	22.1095523834229	True	eE28_neg21_	12	6	6. Hippocampus[WT-B]	Hippocampus[WT-B]	Hippocampus[WT]	Hippocampus	WT	B	B	no	B	IS LPS 17:1	24868.25586	612656.375	126	0
eE28_neg21_12	574.315063476563	LPS 22:3	106087	Glycerophospholipid	LPS	-H+	?	0	0.717205429823708	?	-1	22	3	?	'22:3	C28H49NO9P	574.317810059	0.00278897	35.39079	0.1622703522444	True	eE28_neg21_	12	6	6. Hippocampus[WT-B]	Hippocampus[WT-B]	Hippocampus[WT]	Hippocampus	WT	B	B	no	B	IS LPS 17:1	24868.25586	612656.375	1	0
eE28_neg21_12	576.330688476563	LPS 22:2	106088	Glycerophospholipid	LPS	-H+	?	0	0.71704048205989	?	-1	22	2	?	'22:2	C28H51NO9P	576.334838867	0.00417484	177.61897	1.0342555046082	True	eE28_neg21_	12	6	6. Hippocampus[WT-B]	Hippocampus[WT-B]	Hippocampus[WT]	Hippocampus	WT	B	B	no	B	IS LPS 17:1	24868.25586	612656.375	7	0
eE28_neg21_12	578.346313476563	LPS 22:1	106089	Glycerophospholipid	LPS	-H+	?	0	0.716875572231877	?	-1	22	1	?	'22:1	C28H53NO9P	578.352050781	0.00569885	31.86210	0.1434176415205	True	eE28_neg21_	12	6	6. Hippocampus[WT-B]	Hippocampus[WT-B]	Hippocampus[WT]	Hippocampus	WT	B	B	no	B	IS LPS 17:1	24868.25586	612656.375	1	0
eE28_neg21_12	580.361999511719	LPS 22:0	106090	Glycerophospholipid	LPS	-H+	?	0	0.716710700330943	?	-1	22	0	?	'22:0	C28H55NO9P	580.366638184	0.00462979	931.11157	5.2546467781067	True	eE28_neg21_	12	6	6. Hippocampus[WT-B]	Hippocampus[WT-B]	Hippocampus[WT]	Hippocampus	WT	B	B	no	B	IS LPS 17:1	24868.25586	612656.375	38	0
eE28_neg21_12	428.207489013672	PIP 30:2	121562	Glycerophospholipid	PIP	-2H+	?	0	0.62717705851155	?	-2	30	2	?	'30:2	C39H70O16P2	?	?	0.00000	0.0000000000000	False	eE28_neg21_	12	6	6. Hippocampus[WT-B]	Hippocampus[WT-B]	Hippocampus[WT]	Hippocampus	WT	B	B	no	B	?	?	?	0	0
eE28_neg21_12	429.215332031250	PIP 30:1	121563	Glycerophospholipid	PIP	-2H+	?	0	0.627032816082509	?	-2	30	1	?	'30:1	C39H72O16P2	429.218200684	0.00286842	129.55884	0.8667644858360	False	eE28_neg21_	12	6	6. Hippocampus[WT-B]	Hippocampus[WT-B]	Hippocampus[WT]	Hippocampus	WT	B	B	no	B	?	?	?	0	0
eE28_neg21_12	430.223144531250	PIP 30:0	121564	Glycerophospholipid	PIP	-2H+	?	0	0.62688860682732	?	-2	30	0	?	'30:0	C39H74O16P2	?	?	0.00000	0.0000000000000	False	eE28_neg21_	12	6	6. Hippocampus[WT-B]	Hippocampus[WT-B]	Hippocampus[WT]	Hippocampus	WT	B	B	no	B	?	?	?	0	0
eE28_neg21_12	441.215332031250	PIP 32:3	121587	Glycerophospholipid	PIP	-2H+	?	0	0.613686102805457	?	-2	32	3	?	'32:3	C41H72O16P2	441.218078613	0.00273559	127.48244	0.9140529036522	False	eE28_neg21_	12	6	6. Hippocampus[WT-B]	Hippocampus[WT-B]	Hippocampus[WT]	Hippocampus	WT	B	B	no	B	?	?	?	0	0
eE28_neg21_12	442.223144531250	PIP 32:2	121588	Glycerophospholipid	PIP	-2H+	?	0	0.613544963117811	?	-2	32	2	?	'32:2	C41H74O16P2	442.227905273	0.00473999	35.98835	0.1201777011156	True	eE28_neg21_	12	6	6. Hippocampus[WT-B]	Hippocampus[WT-B]	Hippocampus[WT]	Hippocampus	WT	B	B	no	B	?	?	?	0	0
eE28_neg21_12	443.230987548828	PIP 32:1	121589	Glycerophospholipid	PIP	-2H+	?	0	0.613403855890426	?	-2	32	1	?	'32:1	C41H76O16P2	443.233276367	0.00228519	407.03616	1.6269637346268	False	eE28_neg21_	12	6	6. Hippocampus[WT-B]	Hippocampus[WT-B]	Hippocampus[WT]	Hippocampus	WT	B	B	no	B	?	?	?	0	0
eE28_neg21_12	444.238800048828	PIP 32:0	121590	Glycerophospholipid	PIP	-2H+	?	0	0.613262781115837	?	-2	32	0	?	'32:0	C41H78O16P2	444.242065430	0.00326274	49.32114	0.2130074203014	True	eE28_neg21_	12	6	6. Hippocampus[WT-B]	Hippocampus[WT-B]	Hippocampus[WT]	Hippocampus	WT	B	B	no	B	?	?	?	0	0
eE28_neg21_12	454.223144531250	PIP 34:4	121612	Glycerophospholipid	PIP	-2H+	?	0	0.600485345669917	?	-2	34	4	?	'34:4	C43H74O16P2	454.226043701	0.00290391	25.34712	0.0863245278597	True	eE28_neg21_	12	6	6. Hippocampus[WT-B]	Hippocampus[WT-B]	Hippocampus[WT]	Hippocampus	WT	B	B	no	B	?	?	?	0	0
eE28_neg21_12	455.230987548828	PIP 34:3	121613	Glycerophospholipid	PIP	-2H+	?	0	0.600347241981831	?	-2	34	3	?	'34:3	C43H76O16P2	455.233215332	0.00222728	126.92126	0.4816806912422	False	eE28_neg21_	12	6	6. Hippocampus[WT-B]	Hippocampus[WT-B]	Hippocampus[WT]	Hippocampus	WT	B	B	no	B	?	?	?	0	0
eE28_neg21_12	456.238800048828	PIP 34:2	121614	Glycerophospholipid	PIP	-2H+	?	0	0.600209170055768	?	-2	34	2	?	'34:2	C43H78O16P2	?	?	0.00000	0.0000000000000	False	eE28_neg21_	12	6	6. Hippocampus[WT-B]	Hippocampus[WT-B]	Hippocampus[WT]	Hippocampus	WT	B	B	no	B	?	?	?	0	0
eE28_neg21_12	457.246643066406	PIP 34:1	121615	Glycerophospholipid	PIP	-2H+	?	0	0.600071129884421	?	-2	34	1	?	'34:1	C43H80O16P2	457.249267578	0.00264013	236.87820	3.4562723636627	False	eE28_neg21_	12	6	6. Hippocampus[WT-B]	Hippocampus[WT-B]	Hippocampus[WT]	Hippocampus	WT	B	B	no	B	?	?	?	0	0
eE28_neg21_12	458.254455566406	PIP 34:0	121616	Glycerophospholipid	PIP	-2H+	?	0	0.599933121460489	?	-2	34	0	?	'34:0	C43H82O16P2	458.258148193	0.00370428	32.02323	0.3192449212074	True	eE28_neg21_	12	6	6. Hippocampus[WT-B]	Hippocampus[WT-B]	Hippocampus[WT]	Hippocampus	WT	B	B	no	B	?	?	?	0	0
eE28_neg21_12	467.230987548828	PIP 36:5	121637	Glycerophospholipid	PIP	-2H+	?	0	0.587568544759155	?	-2	36	5	?	'36:5	C45H76O16P2	467.233734131	0.00276897	23.72789	0.0927459299564	True	eE28_neg21_	12	6	6. Hippocampus[WT-B]	Hippocampus[WT-B]	Hippocampus[WT]	Hippocampus	WT	B	B	no	B	?	?	?	0	0
eE28_neg21_12	468.238800048828	PIP 36:4	121638	Glycerophospholipid	PIP	-2H+	?	0	0.587433411764454	?	-2	36	4	?	'36:4	C45H78O16P2	468.243347168	0.00454687	549.58203	2.4412381649017	True	eE28_neg21_	12	6	6. Hippocampus[WT-B]	Hippocampus[WT-B]	Hippocampus[WT]	Hippocampus	WT	B	B	no	B	?	?	?	0	0
eE28_neg21_12	469.246643066406	PIP 36:3	121639	Glycerophospholipid	PIP	-2H+	?	0	0.587298309848555	?	-2	36	3	?	'36:3	C45H80O16P2	469.251434326	0.00480155	101.74078	0.6285243630409	True	eE28_neg21_	12	6	6. Hippocampus[WT-B]	Hippocampus[WT-B]	Hippocampus[WT]	Hippocampus	WT	B	B	no	B	?	?	?	0	0
eE28_neg21_12	470.254455566406	PIP 36:2	121640	Glycerophospholipid	PIP	-2H+	?	0	0.58716323900431	?	-2	36	2	?	'36:2	C45H82O16P2	470.258911133	0.00446354	34.03365	0.1495343893766	True	eE28_neg21_	12	6	6. Hippocampus[WT-B]	Hippocampus[WT-B]	Hippocampus[WT]	Hippocampus	WT	B	B	no	B	?	?	?	0	0
eE28_neg21_12	471.262268066406	PIP 36:1	121641	Glycerophospholipid	PIP	-2H+	?	0	0.587028199224573	?	-2	36	1	?	'36:1	C45H84O16P2	471.264831543	0.00254304	459.40952	1.7835139036179	True	eE28_neg21_	12	6	6. Hippocampus[WT-B]	Hippocampus[WT-B]	Hippocampus[WT]	Hippocampus	WT	B	B	no	B	?	?	?	0	0
eE28_neg21_12	472.270111083984	PIP 36:0	121642	Glycerophospholipid	PIP	-2H+	?	0	0.586893190502199	?	-2	36	0	?	'36:0	C45H86O16P2	?	?	0.00000	0.0000000000000	False	eE28_neg21_	12	6	6. Hippocampus[WT-B]	Hippocampus[WT-B]	Hippocampus[WT]	Hippocampus	WT	B	B	no	B	?	?	?	0	0
eE28_neg21_12	480.238800048828	PIP 38:6	121662	Glycerophospholipid	PIP	-2H+	?	0	0.574929592004008	?	-2	38	6	?	'38:6	C47H78O16P2	?	?	0.00000	0.0000000000000	False	eE28_neg21_	12	6	6. Hippocampus[WT-B]	Hippocampus[WT-B]	Hippocampus[WT]	Hippocampus	WT	B	B	no	B	?	?	?	0	0
eE28_neg21_12	481.246643066406	PIP 38:5	121663	Glycerophospholipid	PIP	-2H+	?	0	0.574797365801291	?	-2	38	5	?	'38:5	C47H80O16P2	481.250579834	0.00395364	358.23883	13.3000164031982	True	eE28_neg21_	12	6	6. Hippocampus[WT-B]	Hippocampus[WT-B]	Hippocampus[WT]	Hippocampus	WT	B	B	no	B	?	?	?	0	0
eE28_neg21_12	482.254455566406	PIP 38:4	121664	Glycerophospholipid	PIP	-2H+	?	0	0.574665170008852	?	-2	38	4	?	'38:4	C47H82O16P2	482.257965088	0.0035247	3875.23096	17.4553260803223	True	eE28_neg21_	12	6	6. Hippocampus[WT-B]	Hippocampus[WT-B]	Hippocampus[WT]	Hippocampus	WT	B	B	no	B	?	?	?	0	0
eE28_neg21_12	483.262268066406	PIP 38:3	121665	Glycerophospholipid	PIP	-2H+	?	0	0.574533004619696	?	-2	38	3	?	'38:3	C47H84O16P2	483.264526367	0.00224973	245.59119	3.5069723129272	False	eE28_neg21_	12	6	6. Hippocampus[WT-B]	Hippocampus[WT-B]	Hippocampus[WT]	Hippocampus	WT	B	B	no	B	?	?	?	0	0
eE28_neg21_12	484.270111083984	PIP 38:2	121666	Glycerophospholipid	PIP	-2H+	?	0	0.574400869626833	?	-2	38	2	?	'38:2	C47H86O16P2	484.274230957	0.00412929	33.96270	0.6321808099747	True	eE28_neg21_	12	6	6. Hippocampus[WT-B]	Hippocampus[WT-B]	Hippocampus[WT]	Hippocampus	WT	B	B	no	B	?	?	?	0	0
eE28_neg21_12	485.277923583984	PIP 38:1	121667	Glycerophospholipid	PIP	-2H+	?	0	0.57426876502327	?	-2	38	1	?	'38:1	C47H88O16P2	485.284088135	0.00614846	3258.06470	42.0518608093262	False	eE28_neg21_	12	6	6. Hippocampus[WT-B]	Hippocampus[WT-B]	Hippocampus[WT]	Hippocampus	WT	B	B	no	B	?	?	?	0	0
eE28_neg21_12	486.285766601563	PIP 38:0	121668	Glycerophospholipid	PIP	-2H+	?	0	0.574136690802019	?	-2	38	0	?	'38:0	C47H90O16P2	486.290008545	0.00424167	1985.23315	9.9656744003296	True	eE28_neg21_	12	6	6. Hippocampus[WT-B]	Hippocampus[WT-B]	Hippocampus[WT]	Hippocampus	WT	B	B	no	B	?	?	?	0	0
eE28_neg21_12	492.238800048828	PIP 40:8	121686	Glycerophospholipid	PIP	-2H+	?	0	0.56269192242411	?	-2	40	8	?	'40:8	C49H78O16P2	492.241119385	0.00232108	36.38994	0.3389166593552	False	eE28_neg21_	12	6	6. Hippocampus[WT-B]	Hippocampus[WT-B]	Hippocampus[WT]	Hippocampus	WT	B	B	no	B	?	?	?	0	0
eE28_neg21_12	493.246643066406	PIP 40:7	121687	Glycerophospholipid	PIP	-2H+	?	0	0.562562510723554	?	-2	40	7	?	'40:7	C49H80O16P2	493.249114990	0.00248183	18.03214	4.8466114997864	False	eE28_neg21_	12	6	6. Hippocampus[WT-B]	Hippocampus[WT-B]	Hippocampus[WT]	Hippocampus	WT	B	B	no	B	?	?	?	0	0
eE28_neg21_12	494.254455566406	PIP 40:6	121688	Glycerophospholipid	PIP	-2H+	?	0	0.562433128785976	?	-2	40	6	?	'40:6	C49H82O16P2	494.257080078	0.00262903	163.52248	0.8619005680084	False	eE28_neg21_	12	6	6. Hippocampus[WT-B]	Hippocampus[WT-B]	Hippocampus[WT]	Hippocampus	WT	B	B	no	B	?	?	?	0	0
eE28_neg21_12	495.262268066406	PIP 40:5	121689	Glycerophospholipid	PIP	-2H+	?	0	0.562303776604534	?	-2	40	5	?	'40:5	C49H84O16P2	?	?	0.00000	0.0000000000000	False	eE28_neg21_	12	6	6. Hippocampus[WT-B]	Hippocampus[WT-B]	Hippocampus[WT]	Hippocampus	WT	B	B	no	B	?	?	?	0	0
eE28_neg21_12	496.270111083984	PIP 40:4	121690	Glycerophospholipid	PIP	-2H+	?	0	0.562174454172382	?	-2	40	4	?	'40:4	C49H86O16P2	496.272918701	0.00281969	1348.82471	7.0027995109558	False	eE28_neg21_	12	6	6. Hippocampus[WT-B]	Hippocampus[WT-B]	Hippocampus[WT]	Hippocampus	WT	B	B	no	B	?	?	?	0	0
eE28_neg21_12	497.277923583984	PIP 40:3	121691	Glycerophospholipid	PIP	-2H+	?	0	0.56204516148268	?	-2	40	3	?	'40:3	C49H88O16P2	497.280761719	0.00283092	47.85052	0.6985113024712	False	eE28_neg21_	12	6	6. Hippocampus[WT-B]	Hippocampus[WT-B]	Hippocampus[WT]	Hippocampus	WT	B	B	no	B	?	?	?	0	0
eE28_neg21_12	498.285766601563	PIP 40:2	121692	Glycerophospholipid	PIP	-2H+	?	0	0.561915898528586	?	-2	40	2	?	'40:2	C49H90O16P2	?	?	0.00000	0.0000000000000	False	eE28_neg21_	12	6	6. Hippocampus[WT-B]	Hippocampus[WT-B]	Hippocampus[WT]	Hippocampus	WT	B	B	no	B	?	?	?	0	0
eE28_neg21_12	499.293579101563	PIP 40:1	121693	Glycerophospholipid	PIP	-2H+	?	0	0.561786665303262	?	-2	40	1	?	'40:1	C49H92O16P2	499.298278809	0.00471161	701.95172	2.7897734642029	True	eE28_neg21_	12	6	6. Hippocampus[WT-B]	Hippocampus[WT-B]	Hippocampus[WT]	Hippocampus	WT	B	B	no	B	?	?	?	0	0
eE28_neg21_12	500.301391601563	PIP 40:0	121694	Glycerophospholipid	PIP	-2H+	?	0	0.561657461799871	?	-2	40	0	?	'40:0	C49H94O16P2	500.303741455	0.00233431	123.62898	285.8800048828125	False	eE28_neg21_	12	6	6. Hippocampus[WT-B]	Hippocampus[WT-B]	Hippocampus[WT]	Hippocampus	WT	B	B	no	B	?	?	?	0	0
eE28_neg21_12	395.256805419922	IS LPA O-16:0	1003	Internal standard	IS LPA	-H+	?	0	0.799640134513736	?	-1	?	?	?	':	C19H40O6P	395.260803223	0.00400784	133773.71875	417.5933837890625	True	eE28_neg21_	12	6	6. Hippocampus[WT-B]	Hippocampus[WT-B]	Hippocampus[WT]	Hippocampus	WT	B	B	no	B	?	?	?	0	0
eE28_neg21_12	508.268096923828	IS LPS 17:1	1060	Internal standard	IS LPS	-H+	?	0	0.757361464499808	?	-1	?	?	?	':	C23H43NO9P	508.272735596	0.00465537	612656.37500	2735.4226074218750	True	eE28_neg21_	12	6	6. Hippocampus[WT-B]	Hippocampus[WT-B]	Hippocampus[WT]	Hippocampus	WT	B	B	no	B	?	?	?	0	0
eE28_neg21_13	381.204772949219	LPA 14:0	101034	Glycerophospholipid	LPA	-H+	?	0	0.815608279725609	?	-1	14	0	?	'14:0	C17H34O7P	381.210296631	0.00551917	20.92642	0.0579094290733	True	eE28_neg21_	13	7	7. Hippocampus[KO-A]	Hippocampus[KO-A]	Hippocampus[KO]	Hippocampus	KO	C	A	no	A	IS LPA O-16:0	25719.59180	56811.387	9	0
eE28_neg21_13	407.220428466797	LPA 16:1	101047	Glycerophospholipid	LPA	-H+	?	0	0.7980640551307	?	-1	16	1	?	'16:1	C19H36O7P	407.225433350	0.00501044	33.65278	0.1334375292063	True	eE28_neg21_	13	7	7. Hippocampus[KO-A]	Hippocampus[KO-A]	Hippocampus[KO]	Hippocampus	KO	C	A	no	A	IS LPA O-16:0	25719.59180	56811.387	15	0
eE28_neg21_13	409.236053466797	LPA 16:0	101048	Glycerophospholipid	LPA	-H+	?	0	0.797880510952417	?	-1	16	0	?	'16:0	C19H38O7P	409.239685059	0.00362726	488.89908	1.5710320472717	True	eE28_neg21_	13	7	7. Hippocampus[KO-A]	Hippocampus[KO-A]	Hippocampus[KO]	Hippocampus	KO	C	A	no	A	IS LPA O-16:0	25719.59180	56811.387	221	0
eE28_neg21_13	431.220428466797	LPA 18:3	101059	Glycerophospholipid	LPA	-H+	?	0	0.781076854704575	?	-1	18	3	?	'18:3	C21H36O7P	431.224090576	0.00366322	380.74387	1.4877146482468	True	eE28_neg21_	13	7	7. Hippocampus[KO-A]	Hippocampus[KO-A]	Hippocampus[KO]	Hippocampus	KO	C	A	no	A	IS LPA O-16:0	25719.59180	56811.387	172	0
eE28_neg21_13	433.236053466797	LPA 18:2	101060	Glycerophospholipid	LPA	-H+	?	0	0.780897217357734	?	-1	18	2	?	'18:2	C21H38O7P	433.238647461	0.00259766	140.04050	0.9303972125053	False	eE28_neg21_	13	7	7. Hippocampus[KO-A]	Hippocampus[KO-A]	Hippocampus[KO]	Hippocampus	KO	C	A	no	A	IS LPA O-16:0	25719.59180	56811.387	63	0
eE28_neg21_13	435.251708984375	LPA 18:1	101061	Glycerophospholipid	LPA	-H+	?	0	0.780717621325108	?	-1	18	1	?	'18:1	C21H40O7P	435.254241943	0.00253392	14665.45410	53.8181724548340	False	eE28_neg21_	13	7	7. Hippocampus[KO-A]	Hippocampus[KO-A]	Hippocampus[KO]	Hippocampus	KO	C	A	no	A	IS LPA O-16:0	25719.59180	56811.387	6639	0
eE28_neg21_13	437.267364501953	LPA 18:0	101062	Glycerophospholipid	LPA	-H+	?	0	0.780538066597193	?	-1	18	0	?	'18:0	C21H42O7P	437.271179199	0.003823	1436.62878	5.3278961181641	True	eE28_neg21_	13	7	7. Hippocampus[KO-A]	Hippocampus[KO-A]	Hippocampus[KO]	Hippocampus	KO	C	A	no	A	IS LPA O-16:0	25719.59180	56811.387	650	0
eE28_neg21_13	457.236053466797	LPA 20:4	101072	Glycerophospholipid	LPA	-H+	?	0	0.764275421828694	?	-1	20	4	?	'20:4	C23H38O7P	457.239746094	0.00368813	16.50262	0.0633112043142	True	eE28_neg21_	13	7	7. Hippocampus[KO-A]	Hippocampus[KO-A]	Hippocampus[KO]	Hippocampus	KO	C	A	no	A	IS LPA O-16:0	25719.59180	56811.387	7	0
eE28_neg21_13	459.251708984375	LPA 20:3	101073	Glycerophospholipid	LPA	-H+	?	0	0.764099648589216	?	-1	20	3	?	'20:3	C23H40O7P	459.255065918	0.00334254	14.46530	0.0559483282268	True	eE28_neg21_	13	7	7. Hippocampus[KO-A]	Hippocampus[KO-A]	Hippocampus[KO]	Hippocampus	KO	C	A	no	A	IS LPA O-16:0	25719.59180	56811.387	7	0
eE28_neg21_13	461.267364501953	LPA 20:2	101074	Glycerophospholipid	LPA	-H+	?	0	0.763923915775258	?	-1	20	2	?	'20:2	C23H42O7P	461.273590088	0.00623445	7.35210	1.3247820138931	False	eE28_neg21_	13	7	7. Hippocampus[KO-A]	Hippocampus[KO-A]	Hippocampus[KO]	Hippocampus	KO	C	A	no	A	IS LPA O-16:0	25719.59180	56811.387	3	0
eE28_neg21_13	463.283020019531	LPA 20:1	101075	Glycerophospholipid	LPA	-H+	?	0	0.763748223377524	?	-1	20	1	?	'20:1	C23H44O7P	463.286743164	0.00373158	327.32376	1.2854440212250	True	eE28_neg21_	13	7	7. Hippocampus[KO-A]	Hippocampus[KO-A]	Hippocampus[KO]	Hippocampus	KO	C	A	no	A	IS LPA O-16:0	25719.59180	56811.387	148	0
eE28_neg21_13	465.298675537109	LPA 20:0	101076	Glycerophospholipid	LPA	-H+	?	0	0.763572571386717	?	-1	20	0	?	'20:0	C23H46O7P	465.304870605	0.00619399	54.80756	5.2129154205322	False	eE28_neg21_	13	7	7. Hippocampus[KO-A]	Hippocampus[KO-A]	Hippocampus[KO]	Hippocampus	KO	C	A	no	A	IS LPA O-16:0	25719.59180	56811.387	25	0
eE28_neg21_13	481.236053466797	LPA 22:6	101084	Glycerophospholipid	LPA	-H+	?	0	0.748007429694605	?	-1	22	6	?	'22:6	C25H38O7P	481.239868164	0.00379714	431.91092	2.3722836971283	True	eE28_neg21_	13	7	7. Hippocampus[KO-A]	Hippocampus[KO-A]	Hippocampus[KO]	Hippocampus	KO	C	A	no	A	IS LPA O-16:0	25719.59180	56811.387	196	0
eE28_neg21_13	483.251708984375	LPA 22:5	101085	Glycerophospholipid	LPA	-H+	?	0	0.747835397878174	?	-1	22	5	?	'22:5	C25H40O7P	483.257934570	0.0062169	0.61383	0.5707740783691	False	eE28_neg21_	13	7	7. Hippocampus[KO-A]	Hippocampus[KO-A]	Hippocampus[KO]	Hippocampus	KO	C	A	no	A	IS LPA O-16:0	25719.59180	56811.387	0	0
eE28_neg21_13	485.267364501953	LPA 22:4	101086	Glycerophospholipid	LPA	-H+	?	0	0.747663405626785	?	-1	22	4	?	'22:4	C25H42O7P	485.271453857	0.00408016	19.76519	0.0736835226417	True	eE28_neg21_	13	7	7. Hippocampus[KO-A]	Hippocampus[KO-A]	Hippocampus[KO]	Hippocampus	KO	C	A	no	A	IS LPA O-16:0	25719.59180	56811.387	9	0
eE28_neg21_13	487.283020019531	LPA 22:3	101087	Glycerophospholipid	LPA	-H+	?	0	0.747491452931339	?	-1	22	3	?	'22:3	C25H44O7P	487.288879395	0.00587365	12.55253	0.5175980329514	False	eE28_neg21_	13	7	7. Hippocampus[KO-A]	Hippocampus[KO-A]	Hippocampus[KO]	Hippocampus	KO	C	A	no	A	IS LPA O-16:0	25719.59180	56811.387	6	0
eE28_neg21_13	489.298675537109	LPA 22:2	101088	Glycerophospholipid	LPA	-H+	?	0	0.747319539782739	?	-1	22	2	?	'22:2	C25H46O7P	489.301025391	0.00237346	251.06046	2.5980637073517	False	eE28_neg21_	13	7	7. Hippocampus[KO-A]	Hippocampus[KO-A]	Hippocampus[KO]	Hippocampus	KO	C	A	no	A	IS LPA O-16:0	25719.59180	56811.387	114	0
eE28_neg21_13	491.314300537109	LPA 22:1	101089	Glycerophospholipid	LPA	-H+	?	0	0.74714766617189	?	-1	22	1	?	'22:1	C25H48O7P	491.320526123	0.00622135	20.71871	0.2837313413620	False	eE28_neg21_	13	7	7. Hippocampus[KO-A]	Hippocampus[KO-A]	Hippocampus[KO]	Hippocampus	KO	C	A	no	A	IS LPA O-16:0	25719.59180	56811.387	9	0
eE28_neg21_13	493.329956054688	LPA 22:0	101090	Glycerophospholipid	LPA	-H+	?	0	0.746975832089699	?	-1	22	0	?	'22:0	C25H50O7P	?	?	0.00000	0.0000000000000	False	eE28_neg21_	13	7	7. Hippocampus[KO-A]	Hippocampus[KO-A]	Hippocampus[KO]	Hippocampus	KO	C	A	no	A	IS LPA O-16:0	25719.59180	56811.387	0	0
eE28_neg21_13	543.257568359375	LPI 14:0	120034	Glycerophospholipid	LPI	-H+	?	0	0.754513671575893	?	-1	14	0	?	'14:0	C23H44O12P	543.261962891	0.00436322	40.07717	0.8320679068565	True	eE28_neg21_	13	7	7. Hippocampus[KO-A]	Hippocampus[KO-A]	Hippocampus[KO]	Hippocampus	KO	C	A	no	A	?	?	?	0	0
eE28_neg21_13	569.273254394531	LPI 16:1	120047	Glycerophospholipid	LPI	-H+	?	0	0.738283628743922	?	-1	16	1	?	'16:1	C25H46O12P	569.275756836	0.00250934	8203.81934	47.0191612243652	True	eE28_neg21_	13	7	7. Hippocampus[KO-A]	Hippocampus[KO-A]	Hippocampus[KO]	Hippocampus	KO	C	A	no	A	?	?	?	0	0
eE28_neg21_13	571.288879394531	LPI 16:0	120048	Glycerophospholipid	LPI	-H+	?	0	0.738113833273111	?	-1	16	0	?	'16:0	C25H48O12P	571.292724609	0.00384607	519.01477	4.0126538276672	True	eE28_neg21_	13	7	7. Hippocampus[KO-A]	Hippocampus[KO-A]	Hippocampus[KO]	Hippocampus	KO	C	A	no	A	?	?	?	0	0
eE28_neg21_13	593.273254394531	LPI 18:3	120059	Glycerophospholipid	LPI	-H+	?	0	0.722568885181456	?	-1	18	3	?	'18:3	C27H46O12P	?	?	0.00000	0.0000000000000	False	eE28_neg21_	13	7	7. Hippocampus[KO-A]	Hippocampus[KO-A]	Hippocampus[KO]	Hippocampus	KO	C	A	no	A	?	?	?	0	0
eE28_neg21_13	595.288879394531	LPI 18:2	120060	Glycerophospholipid	LPI	-H+	?	0	0.722402703893838	?	-1	18	2	?	'18:2	C27H48O12P	?	?	0.00000	0.0000000000000	False	eE28_neg21_	13	7	7. Hippocampus[KO-A]	Hippocampus[KO-A]	Hippocampus[KO]	Hippocampus	KO	C	A	no	A	?	?	?	0	0
eE28_neg21_13	597.304565429688	LPI 18:1	120061	Glycerophospholipid	LPI	-H+	?	0	0.722236560825718	?	-1	18	1	?	'18:1	C27H50O12P	597.309448242	0.00488373	216.20236	1.7205523252487	True	eE28_neg21_	13	7	7. Hippocampus[KO-A]	Hippocampus[KO-A]	Hippocampus[KO]	Hippocampus	KO	C	A	no	A	?	?	?	0	0
eE28_neg21_13	599.320190429688	LPI 18:0	120062	Glycerophospholipid	LPI	-H+	?	0	0.722070455968307	?	-1	18	0	?	'18:0	C27H52O12P	599.324768066	0.00457267	7240.65381	44.5862960815430	True	eE28_neg21_	13	7	7. Hippocampus[KO-A]	Hippocampus[KO-A]	Hippocampus[KO]	Hippocampus	KO	C	A	no	A	?	?	?	0	0
eE28_neg21_13	619.288879394531	LPI 20:4	120072	Glycerophospholipid	LPI	-H+	?	0	0.707025993916079	?	-1	20	4	?	'20:4	C29H48O12P	619.293029785	0.00412567	1276.78845	9.0057563781738	True	eE28_neg21_	13	7	7. Hippocampus[KO-A]	Hippocampus[KO-A]	Hippocampus[KO]	Hippocampus	KO	C	A	no	A	?	?	?	0	0
eE28_neg21_13	621.304565429688	LPI 20:3	120073	Glycerophospholipid	LPI	-H+	?	0	0.706863387287897	?	-1	20	3	?	'20:3	C29H50O12P	621.308044434	0.00351054	15.24700	0.1249997615814	False	eE28_neg21_	13	7	7. Hippocampus[KO-A]	Hippocampus[KO-A]	Hippocampus[KO]	Hippocampus	KO	C	A	no	A	?	?	?	0	0
eE28_neg21_13	623.320190429688	LPI 20:2	120074	Glycerophospholipid	LPI	-H+	?	0	0.706700818057089	?	-1	20	2	?	'20:2	C29H52O12P	623.325683594	0.0054853	13.05344	0.1228283867240	False	eE28_neg21_	13	7	7. Hippocampus[KO-A]	Hippocampus[KO-A]	Hippocampus[KO]	Hippocampus	KO	C	A	no	A	?	?	?	0	0
eE28_neg21_13	625.335815429688	LPI 20:1	120075	Glycerophospholipid	LPI	-H+	?	0	0.706538286215054	?	-1	20	1	?	'20:1	C29H54O12P	?	?	0.00000	0.0000000000000	False	eE28_neg21_	13	7	7. Hippocampus[KO-A]	Hippocampus[KO-A]	Hippocampus[KO]	Hippocampus	KO	C	A	no	A	?	?	?	0	0
eE28_neg21_13	627.351501464844	LPI 20:0	120076	Glycerophospholipid	LPI	-H+	?	0	0.706375791753194	?	-1	20	0	?	'20:0	C29H56O12P	627.355163574	0.00365159	182.70454	1.0715194940567	True	eE28_neg21_	13	7	7. Hippocampus[KO-A]	Hippocampus[KO-A]	Hippocampus[KO]	Hippocampus	KO	C	A	no	A	?	?	?	0	0
eE28_neg21_13	643.288879394531	LPI 22:6	120084	Glycerophospholipid	LPI	-H+	?	0	0.691976585052318	?	-1	22	6	?	'22:6	C31H48O12P	643.294189453	0.00532575	15.34966	0.1071229428053	True	eE28_neg21_	13	7	7. Hippocampus[KO-A]	Hippocampus[KO-A]	Hippocampus[KO]	Hippocampus	KO	C	A	no	A	?	?	?	0	0
eE28_neg21_13	645.304565429688	LPI 22:5	120085	Glycerophospholipid	LPI	-H+	?	0	0.691817439589147	?	-1	22	5	?	'22:5	C31H50O12P	?	?	0.00000	0.0000000000000	False	eE28_neg21_	13	7	7. Hippocampus[KO-A]	Hippocampus[KO-A]	Hippocampus[KO]	Hippocampus	KO	C	A	no	A	?	?	?	0	0
eE28_neg21_13	647.320190429688	LPI 22:4	120086	Glycerophospholipid	LPI	-H+	?	0	0.691658330727327	?	-1	22	4	?	'22:4	C31H52O12P	?	?	0.00000	0.0000000000000	False	eE28_neg21_	13	7	7. Hippocampus[KO-A]	Hippocampus[KO-A]	Hippocampus[KO]	Hippocampus	KO	C	A	no	A	?	?	?	0	0
eE28_neg21_13	649.335815429688	LPI 22:3	120087	Glycerophospholipid	LPI	-H+	?	0	0.691499258458441	?	-1	22	3	?	'22:3	C31H54O12P	?	?	0.00000	0.0000000000000	False	eE28_neg21_	13	7	7. Hippocampus[KO-A]	Hippocampus[KO-A]	Hippocampus[KO]	Hippocampus	KO	C	A	no	A	?	?	?	0	0
eE28_neg21_13	651.351501464844	LPI 22:2	120088	Glycerophospholipid	LPI	-H+	?	0	0.691340222774073	?	-1	22	2	?	'22:2	C31H56O12P	?	?	0.00000	0.0000000000000	False	eE28_neg21_	13	7	7. Hippocampus[KO-A]	Hippocampus[KO-A]	Hippocampus[KO]	Hippocampus	KO	C	A	no	A	?	?	?	0	0
eE28_neg21_13	653.367126464844	LPI 22:1	120089	Glycerophospholipid	LPI	-H+	?	0	0.69118122366581	?	-1	22	1	?	'22:1	C31H58O12P	?	?	0.00000	0.0000000000000	False	eE28_neg21_	13	7	7. Hippocampus[KO-A]	Hippocampus[KO-A]	Hippocampus[KO]	Hippocampus	KO	C	A	no	A	?	?	?	0	0
eE28_neg21_13	655.382812500000	LPI 22:0	120090	Glycerophospholipid	LPI	-H+	?	0	0.691022261125238	?	-1	22	0	?	'22:0	C31H60O12P	?	?	0.00000	0.0000000000000	False	eE28_neg21_	13	7	7. Hippocampus[KO-A]	Hippocampus[KO-A]	Hippocampus[KO]	Hippocampus	KO	C	A	no	A	?	?	?	0	0
eE28_neg21_13	468.236785888672	LPS 14:0	106034	Glycerophospholipid	LPS	-H+	?	0	0.782562375174225	?	-1	14	0	?	'14:0	C20H39NO9P	468.243041992	0.00625035	192.56441	0.9144528508186	False	eE28_neg21_	13	7	7. Hippocampus[KO-A]	Hippocampus[KO-A]	Hippocampus[KO]	Hippocampus	KO	C	A	no	A	IS LPS 17:1	24868.25586	297645.875	16	0
eE28_neg21_13	494.252441406250	LPS 16:1	106047	Glycerophospholipid	LPS	-H+	?	0	0.765728987859665	?	-1	16	1	?	'16:1	C22H41NO9P	494.258392334	0.0059378	3.51015	0.1557212024927	False	eE28_neg21_	13	7	7. Hippocampus[KO-A]	Hippocampus[KO-A]	Hippocampus[KO]	Hippocampus	KO	C	A	no	A	IS LPS 17:1	24868.25586	297645.875	0	0
eE28_neg21_13	496.268096923828	LPS 16:0	106048	Glycerophospholipid	LPS	-H+	?	0	0.765552880319224	?	-1	16	0	?	'16:0	C22H43NO9P	496.272308350	0.00422741	351.30396	1.6718933582306	True	eE28_neg21_	13	7	7. Hippocampus[KO-A]	Hippocampus[KO-A]	Hippocampus[KO]	Hippocampus	KO	C	A	no	A	IS LPS 17:1	24868.25586	297645.875	29	0
eE28_neg21_13	518.252441406250	LPS 18:3	106059	Glycerophospholipid	LPS	-H+	?	0	0.749430055831289	?	-1	18	3	?	'18:3	C24H41NO9P	518.254943848	0.00252123	23.24133	0.4281566739082	False	eE28_neg21_	13	7	7. Hippocampus[KO-A]	Hippocampus[KO-A]	Hippocampus[KO]	Hippocampus	KO	C	A	no	A	IS LPS 17:1	24868.25586	297645.875	2	0
eE28_neg21_13	520.268066406250	LPS 18:2	106060	Glycerophospholipid	LPS	-H+	?	0	0.74925769682966	?	-1	18	2	?	'18:2	C24H43NO9P	520.271728516	0.00365189	71.30162	0.3991116881371	True	eE28_neg21_	13	7	7. Hippocampus[KO-A]	Hippocampus[KO-A]	Hippocampus[KO]	Hippocampus	KO	C	A	no	A	IS LPS 17:1	24868.25586	297645.875	6	0
eE28_neg21_13	522.283752441406	LPS 18:1	106061	Glycerophospholipid	LPS	-H+	?	0	0.749085377468322	?	-1	18	1	?	'18:1	C24H45NO9P	522.288513184	0.00479619	8584.89551	39.9817924499512	True	eE28_neg21_	13	7	7. Hippocampus[KO-A]	Hippocampus[KO-A]	Hippocampus[KO]	Hippocampus	KO	C	A	no	A	IS LPS 17:1	24868.25586	297645.875	717	0
eE28_neg21_13	524.299377441406	LPS 18:0	106062	Glycerophospholipid	LPS	-H+	?	0	0.748913097738159	?	-1	18	0	?	'18:0	C24H47NO9P	524.303833008	0.00446566	40100.42969	184.7126922607422	True	eE28_neg21_	13	7	7. Hippocampus[KO-A]	Hippocampus[KO-A]	Hippocampus[KO]	Hippocampus	KO	C	A	no	A	IS LPS 17:1	24868.25586	297645.875	3350	0
eE28_neg21_13	544.268066406250	LPS 20:4	106072	Glycerophospholipid	LPS	-H+	?	0	0.733309364631215	?	-1	20	4	?	'20:4	C26H43NO9P	544.272460938	0.00435238	1444.48120	7.7659482955933	True	eE28_neg21_	13	7	7. Hippocampus[KO-A]	Hippocampus[KO-A]	Hippocampus[KO]	Hippocampus	KO	C	A	no	A	IS LPS 17:1	24868.25586	297645.875	121	0
eE28_neg21_13	546.283752441406	LPS 20:3	106073	Glycerophospholipid	LPS	-H+	?	0	0.733140713175367	?	-1	20	3	?	'20:3	C26H45NO9P	546.286254883	0.0024942	345.21860	2.2748491764069	False	eE28_neg21_	13	7	7. Hippocampus[KO-A]	Hippocampus[KO-A]	Hippocampus[KO]	Hippocampus	KO	C	A	no	A	IS LPS 17:1	24868.25586	297645.875	29	0
eE28_neg21_13	548.299377441406	LPS 20:2	106074	Glycerophospholipid	LPS	-H+	?	0	0.732972100507122	?	-1	20	2	?	'20:2	C26H47NO9P	?	?	0.00000	0.0000000000000	False	eE28_neg21_	13	7	7. Hippocampus[KO-A]	Hippocampus[KO-A]	Hippocampus[KO]	Hippocampus	KO	C	A	no	A	IS LPS 17:1	24868.25586	297645.875	0	0
eE28_neg21_13	550.315063476563	LPS 20:1	106075	Glycerophospholipid	LPS	-H+	?	0	0.732803526617561	?	-1	20	1	?	'20:1	C26H49NO9P	?	?	0.00000	0.0000000000000	False	eE28_neg21_	13	7	7. Hippocampus[KO-A]	Hippocampus[KO-A]	Hippocampus[KO]	Hippocampus	KO	C	A	no	A	IS LPS 17:1	24868.25586	297645.875	0	0
eE28_neg21_13	552.330688476563	LPS 20:0	106076	Glycerophospholipid	LPS	-H+	?	0	0.732634991497766	?	-1	20	0	?	'20:0	C26H51NO9P	552.336303711	0.00559867	39.58774	0.2384663373232	False	eE28_neg21_	13	7	7. Hippocampus[KO-A]	Hippocampus[KO-A]	Hippocampus[KO]	Hippocampus	KO	C	A	no	A	IS LPS 17:1	24868.25586	297645.875	3	0
eE28_neg21_13	568.268066406250	LPS 22:6	106084	Glycerophospholipid	LPS	-H+	?	0	0.717700500817264	?	-1	22	6	?	'22:6	C28H43NO9P	568.272888184	0.00478716	62887.03125	330.4708251953125	True	eE28_neg21_	13	7	7. Hippocampus[KO-A]	Hippocampus[KO-A]	Hippocampus[KO]	Hippocampus	KO	C	A	no	A	IS LPS 17:1	24868.25586	297645.875	5254	0
eE28_neg21_13	570.283752441406	LPS 22:5	106085	Glycerophospholipid	LPS	-H+	?	0	0.717535439193665	?	-1	22	5	?	'22:5	C28H45NO9P	570.287353516	0.00362952	349.01315	6.5076956748962	True	eE28_neg21_	13	7	7. Hippocampus[KO-A]	Hippocampus[KO-A]	Hippocampus[KO]	Hippocampus	KO	C	A	no	A	IS LPS 17:1	24868.25586	297645.875	29	0
eE28_neg21_13	572.299377441406	LPS 22:4	106086	Glycerophospholipid	LPS	-H+	?	0	0.717370415532057	?	-1	22	4	?	'22:4	C28H47NO9P	572.303588867	0.00421678	779.67212	5.3187570571899	True	eE28_neg21_	13	7	7. Hippocampus[KO-A]	Hippocampus[KO-A]	Hippocampus[KO]	Hippocampus	KO	C	A	no	A	IS LPS 17:1	24868.25586	297645.875	65	0
eE28_neg21_13	574.315063476563	LPS 22:3	106087	Glycerophospholipid	LPS	-H+	?	0	0.717205429823708	?	-1	22	3	?	'22:3	C28H49NO9P	?	?	0.00000	0.0000000000000	False	eE28_neg21_	13	7	7. Hippocampus[KO-A]	Hippocampus[KO-A]	Hippocampus[KO]	Hippocampus	KO	C	A	no	A	IS LPS 17:1	24868.25586	297645.875	0	0
eE28_neg21_13	576.330688476563	LPS 22:2	106088	Glycerophospholipid	LPS	-H+	?	0	0.71704048205989	?	-1	22	2	?	'22:2	C28H51NO9P	576.335266113	0.00459227	2959.32813	18.8195152282715	True	eE28_neg21_	13	7	7. Hippocampus[KO-A]	Hippocampus[KO-A]	Hippocampus[KO]	Hippocampus	KO	C	A	no	A	IS LPS 17:1	24868.25586	297645.875	247	0
eE28_neg21_13	578.346313476563	LPS 22:1	106089	Glycerophospholipid	LPS	-H+	?	0	0.716875572231877	?	-1	22	1	?	'22:1	C28H53NO9P	578.352600098	0.00627623	47.03506	0.3737022280693	True	eE28_neg21_	13	7	7. Hippocampus[KO-A]	Hippocampus[KO-A]	Hippocampus[KO]	Hippocampus	KO	C	A	no	A	IS LPS 17:1	24868.25586	297645.875	4	0
eE28_neg21_13	580.361999511719	LPS 22:0	106090	Glycerophospholipid	LPS	-H+	?	0	0.716710700330943	?	-1	22	0	?	'22:0	C28H55NO9P	580.366638184	0.00462979	4695.56445	28.4843711853027	True	eE28_neg21_	13	7	7. Hippocampus[KO-A]	Hippocampus[KO-A]	Hippocampus[KO]	Hippocampus	KO	C	A	no	A	IS LPS 17:1	24868.25586	297645.875	392	0
eE28_neg21_13	428.207489013672	PIP 30:2	121562	Glycerophospholipid	PIP	-2H+	?	0	0.62717705851155	?	-2	30	2	?	'30:2	C39H70O16P2	?	?	0.00000	0.0000000000000	False	eE28_neg21_	13	7	7. Hippocampus[KO-A]	Hippocampus[KO-A]	Hippocampus[KO]	Hippocampus	KO	C	A	no	A	?	?	?	0	0
eE28_neg21_13	429.215332031250	PIP 30:1	121563	Glycerophospholipid	PIP	-2H+	?	0	0.627032816082509	?	-2	30	1	?	'30:1	C39H72O16P2	429.217651367	0.00233157	206.35973	0.9627925753593	False	eE28_neg21_	13	7	7. Hippocampus[KO-A]	Hippocampus[KO-A]	Hippocampus[KO]	Hippocampus	KO	C	A	no	A	?	?	?	0	0
eE28_neg21_13	430.223144531250	PIP 30:0	121564	Glycerophospholipid	PIP	-2H+	?	0	0.62688860682732	?	-2	30	0	?	'30:0	C39H74O16P2	?	?	0.00000	0.0000000000000	False	eE28_neg21_	13	7	7. Hippocampus[KO-A]	Hippocampus[KO-A]	Hippocampus[KO]	Hippocampus	KO	C	A	no	A	?	?	?	0	0
eE28_neg21_13	441.215332031250	PIP 32:3	121587	Glycerophospholipid	PIP	-2H+	?	0	0.613686102805457	?	-2	32	3	?	'32:3	C41H72O16P2	441.218078613	0.00273568	51.81462	0.2437477409840	False	eE28_neg21_	13	7	7. Hippocampus[KO-A]	Hippocampus[KO-A]	Hippocampus[KO]	Hippocampus	KO	C	A	no	A	?	?	?	0	0
eE28_neg21_13	442.223144531250	PIP 32:2	121588	Glycerophospholipid	PIP	-2H+	?	0	0.613544963117811	?	-2	32	2	?	'32:2	C41H74O16P2	?	?	0.00000	0.0000000000000	False	eE28_neg21_	13	7	7. Hippocampus[KO-A]	Hippocampus[KO-A]	Hippocampus[KO]	Hippocampus	KO	C	A	no	A	?	?	?	0	0
eE28_neg21_13	443.230987548828	PIP 32:1	121589	Glycerophospholipid	PIP	-2H+	?	0	0.613403855890426	?	-2	32	1	?	'32:1	C41H76O16P2	443.233459473	0.00249039	260.62689	1.1959756612778	False	eE28_neg21_	13	7	7. Hippocampus[KO-A]	Hippocampus[KO-A]	Hippocampus[KO]	Hippocampus	KO	C	A	no	A	?	?	?	0	0
eE28_neg21_13	444.238800048828	PIP 32:0	121590	Glycerophospholipid	PIP	-2H+	?	0	0.613262781115837	?	-2	32	0	?	'32:0	C41H78O16P2	?	?	0.00000	0.0000000000000	False	eE28_neg21_	13	7	7. Hippocampus[KO-A]	Hippocampus[KO-A]	Hippocampus[KO]	Hippocampus	KO	C	A	no	A	?	?	?	0	0
eE28_neg21_13	454.223144531250	PIP 34:4	121612	Glycerophospholipid	PIP	-2H+	?	0	0.600485345669917	?	-2	34	4	?	'34:4	C43H74O16P2	?	?	0.00000	0.0000000000000	False	eE28_neg21_	13	7	7. Hippocampus[KO-A]	Hippocampus[KO-A]	Hippocampus[KO]	Hippocampus	KO	C	A	no	A	?	?	?	0	0
eE28_neg21_13	455.230987548828	PIP 34:3	121613	Glycerophospholipid	PIP	-2H+	?	0	0.600347241981831	?	-2	34	3	?	'34:3	C43H76O16P2	455.233551025	0.00257688	77.34408	0.5015251636505	False	eE28_neg21_	13	7	7. Hippocampus[KO-A]	Hippocampus[KO-A]	Hippocampus[KO]	Hippocampus	KO	C	A	no	A	?	?	?	0	0
eE28_neg21_13	456.238800048828	PIP 34:2	121614	Glycerophospholipid	PIP	-2H+	?	0	0.600209170055768	?	-2	34	2	?	'34:2	C43H78O16P2	456.244964600	0.00615683	17.47764	0.0653155222535	True	eE28_neg21_	13	7	7. Hippocampus[KO-A]	Hippocampus[KO-A]	Hippocampus[KO]	Hippocampus	KO	C	A	no	A	?	?	?	0	0
eE28_neg21_13	457.246643066406	PIP 34:1	121615	Glycerophospholipid	PIP	-2H+	?	0	0.600071129884421	?	-2	34	1	?	'34:1	C43H80O16P2	457.248962402	0.00233961	168.42799	1.0864720344543	False	eE28_neg21_	13	7	7. Hippocampus[KO-A]	Hippocampus[KO-A]	Hippocampus[KO]	Hippocampus	KO	C	A	no	A	?	?	?	0	0
eE28_neg21_13	458.254455566406	PIP 34:0	121616	Glycerophospholipid	PIP	-2H+	?	0	0.599933121460489	?	-2	34	0	?	'34:0	C43H82O16P2	458.259094238	0.00463059	58.22684	1.4225395917892	True	eE28_neg21_	13	7	7. Hippocampus[KO-A]	Hippocampus[KO-A]	Hippocampus[KO]	Hippocampus	KO	C	A	no	A	?	?	?	0	0
eE28_neg21_13	467.230987548828	PIP 36:5	121637	Glycerophospholipid	PIP	-2H+	?	0	0.587568544759155	?	-2	36	5	?	'36:5	C45H76O16P2	467.233978271	0.00298868	37.10333	0.1662345230579	True	eE28_neg21_	13	7	7. Hippocampus[KO-A]	Hippocampus[KO-A]	Hippocampus[KO]	Hippocampus	KO	C	A	no	A	?	?	?	0	0
eE28_neg21_13	468.238800048828	PIP 36:4	121638	Glycerophospholipid	PIP	-2H+	?	0	0.587433411764454	?	-2	36	4	?	'36:4	C45H78O16P2	468.243347168	0.00454687	196.35100	0.9144528508186	True	eE28_neg21_	13	7	7. Hippocampus[KO-A]	Hippocampus[KO-A]	Hippocampus[KO]	Hippocampus	KO	C	A	no	A	?	?	?	0	0
eE28_neg21_13	469.246643066406	PIP 36:3	121639	Glycerophospholipid	PIP	-2H+	?	0	0.587298309848555	?	-2	36	3	?	'36:3	C45H80O16P2	469.249206543	0.00257226	45.22373	0.2568139433861	False	eE28_neg21_	13	7	7. Hippocampus[KO-A]	Hippocampus[KO-A]	Hippocampus[KO]	Hippocampus	KO	C	A	no	A	?	?	?	0	0
eE28_neg21_13	470.254455566406	PIP 36:2	121640	Glycerophospholipid	PIP	-2H+	?	0	0.58716323900431	?	-2	36	2	?	'36:2	C45H82O16P2	?	?	0.00000	0.0000000000000	False	eE28_neg21_	13	7	7. Hippocampus[KO-A]	Hippocampus[KO-A]	Hippocampus[KO]	Hippocampus	KO	C	A	no	A	?	?	?	0	0
eE28_neg21_13	471.262268066406	PIP 36:1	121641	Glycerophospholipid	PIP	-2H+	?	0	0.587028199224573	?	-2	36	1	?	'36:1	C45H84O16P2	471.264831543	0.00254303	296.76974	2.1435682773590	False	eE28_neg21_	13	7	7. Hippocampus[KO-A]	Hippocampus[KO-A]	Hippocampus[KO]	Hippocampus	KO	C	A	no	A	?	?	?	0	0
eE28_neg21_13	472.270111083984	PIP 36:0	121642	Glycerophospholipid	PIP	-2H+	?	0	0.586893190502199	?	-2	36	0	?	'36:0	C45H86O16P2	472.273956299	0.00385351	49.96255	0.2557478845119	True	eE28_neg21_	13	7	7. Hippocampus[KO-A]	Hippocampus[KO-A]	Hippocampus[KO]	Hippocampus	KO	C	A	no	A	?	?	?	0	0
eE28_neg21_13	480.238800048828	PIP 38:6	121662	Glycerophospholipid	PIP	-2H+	?	0	0.574929592004008	?	-2	38	6	?	'38:6	C47H78O16P2	480.243347168	0.00455465	21.00475	0.3823613524437	True	eE28_neg21_	13	7	7. Hippocampus[KO-A]	Hippocampus[KO-A]	Hippocampus[KO]	Hippocampus	KO	C	A	no	A	?	?	?	0	0
eE28_neg21_13	481.246643066406	PIP 38:5	121663	Glycerophospholipid	PIP	-2H+	?	0	0.574797365801291	?	-2	38	5	?	'38:5	C47H80O16P2	481.250579834	0.00395364	166.85410	0.7759331464767	True	eE28_neg21_	13	7	7. Hippocampus[KO-A]	Hippocampus[KO-A]	Hippocampus[KO]	Hippocampus	KO	C	A	no	A	?	?	?	0	0
eE28_neg21_13	482.254455566406	PIP 38:4	121664	Glycerophospholipid	PIP	-2H+	?	0	0.574665170008852	?	-2	38	4	?	'38:4	C47H82O16P2	482.258453369	0.0039899	1939.13574	8.8123893737793	True	eE28_neg21_	13	7	7. Hippocampus[KO-A]	Hippocampus[KO-A]	Hippocampus[KO]	Hippocampus	KO	C	A	no	A	?	?	?	0	0
eE28_neg21_13	483.262268066406	PIP 38:3	121665	Glycerophospholipid	PIP	-2H+	?	0	0.574533004619696	?	-2	38	3	?	'38:3	C47H84O16P2	483.264770508	0.00249406	40.53706	0.5707740783691	False	eE28_neg21_	13	7	7. Hippocampus[KO-A]	Hippocampus[KO-A]	Hippocampus[KO]	Hippocampus	KO	C	A	no	A	?	?	?	0	0
eE28_neg21_13	484.270111083984	PIP 38:2	121666	Glycerophospholipid	PIP	-2H+	?	0	0.574400869626833	?	-2	38	2	?	'38:2	C47H86O16P2	?	?	0.00000	0.0000000000000	False	eE28_neg21_	13	7	7. Hippocampus[KO-A]	Hippocampus[KO-A]	Hippocampus[KO]	Hippocampus	KO	C	A	no	A	?	?	?	0	0
eE28_neg21_13	485.277923583984	PIP 38:1	121667	Glycerophospholipid	PIP	-2H+	?	0	0.57426876502327	?	-2	38	1	?	'38:1	C47H88O16P2	485.284088135	0.00614846	1858.31177	27.5757503509521	False	eE28_neg21_	13	7	7. Hippocampus[KO-A]	Hippocampus[KO-A]	Hippocampus[KO]	Hippocampus	KO	C	A	no	A	?	?	?	0	0
eE28_neg21_13	486.285766601563	PIP 38:0	121668	Glycerophospholipid	PIP	-2H+	?	0	0.574136690802019	?	-2	38	0	?	'38:0	C47H90O16P2	486.290008545	0.00424167	1258.01807	6.5320739746094	True	eE28_neg21_	13	7	7. Hippocampus[KO-A]	Hippocampus[KO-A]	Hippocampus[KO]	Hippocampus	KO	C	A	no	A	?	?	?	0	0
eE28_neg21_13	492.238800048828	PIP 40:8	121686	Glycerophospholipid	PIP	-2H+	?	0	0.56269192242411	?	-2	40	8	?	'40:8	C49H78O16P2	492.241333008	0.00254475	6.03414	0.0685357600451	False	eE28_neg21_	13	7	7. Hippocampus[KO-A]	Hippocampus[KO-A]	Hippocampus[KO]	Hippocampus	KO	C	A	no	A	?	?	?	0	0
eE28_neg21_13	493.246643066406	PIP 40:7	121687	Glycerophospholipid	PIP	-2H+	?	0	0.562562510723554	?	-2	40	7	?	'40:7	C49H80O16P2	493.252563477	0.00593623	13.97316	0.2329514771700	False	eE28_neg21_	13	7	7. Hippocampus[KO-A]	Hippocampus[KO-A]	Hippocampus[KO]	Hippocampus	KO	C	A	no	A	?	?	?	0	0
eE28_neg21_13	494.254455566406	PIP 40:6	121688	Glycerophospholipid	PIP	-2H+	?	0	0.562433128785976	?	-2	40	6	?	'40:6	C49H82O16P2	494.260467529	0.0060015	18.76962	0.1557212024927	False	eE28_neg21_	13	7	7. Hippocampus[KO-A]	Hippocampus[KO-A]	Hippocampus[KO]	Hippocampus	KO	C	A	no	A	?	?	?	0	0
eE28_neg21_13	495.262268066406	PIP 40:5	121689	Glycerophospholipid	PIP	-2H+	?	0	0.562303776604534	?	-2	40	5	?	'40:5	C49H84O16P2	495.267120361	0.00482841	19.41906	0.0904968455434	True	eE28_neg21_	13	7	7. Hippocampus[KO-A]	Hippocampus[KO-A]	Hippocampus[KO]	Hippocampus	KO	C	A	no	A	?	?	?	0	0
eE28_neg21_13	496.270111083984	PIP 40:4	121690	Glycerophospholipid	PIP	-2H+	?	0	0.562174454172382	?	-2	40	4	?	'40:4	C49H86O16P2	496.272521973	0.00241994	347.26602	1.6718933582306	False	eE28_neg21_	13	7	7. Hippocampus[KO-A]	Hippocampus[KO-A]	Hippocampus[KO]	Hippocampus	KO	C	A	no	A	?	?	?	0	0
eE28_neg21_13	497.277923583984	PIP 40:3	121691	Glycerophospholipid	PIP	-2H+	?	0	0.56204516148268	?	-2	40	3	?	'40:3	C49H88O16P2	?	?	0.00000	0.0000000000000	False	eE28_neg21_	13	7	7. Hippocampus[KO-A]	Hippocampus[KO-A]	Hippocampus[KO]	Hippocampus	KO	C	A	no	A	?	?	?	0	0
eE28_neg21_13	498.285766601563	PIP 40:2	121692	Glycerophospholipid	PIP	-2H+	?	0	0.561915898528586	?	-2	40	2	?	'40:2	C49H90O16P2	?	?	0.00000	0.0000000000000	False	eE28_neg21_	13	7	7. Hippocampus[KO-A]	Hippocampus[KO-A]	Hippocampus[KO]	Hippocampus	KO	C	A	no	A	?	?	?	0	0
eE28_neg21_13	499.293579101563	PIP 40:1	121693	Glycerophospholipid	PIP	-2H+	?	0	0.561786665303262	?	-2	40	1	?	'40:1	C49H92O16P2	499.296173096	0.00260473	35.92785	0.1824770420790	False	eE28_neg21_	13	7	7. Hippocampus[KO-A]	Hippocampus[KO-A]	Hippocampus[KO]	Hippocampus	KO	C	A	no	A	?	?	?	0	0
eE28_neg21_13	500.301391601563	PIP 40:0	121694	Glycerophospholipid	PIP	-2H+	?	0	0.561657461799871	?	-2	40	0	?	'40:0	C49H94O16P2	?	?	0.00000	0.0000000000000	False	eE28_neg21_	13	7	7. Hippocampus[KO-A]	Hippocampus[KO-A]	Hippocampus[KO]	Hippocampus	KO	C	A	no	A	?	?	?	0	0
eE28_neg21_13	395.256805419922	IS LPA O-16:0	1003	Internal standard	IS LPA	-H+	?	0	0.799640134513736	?	-1	?	?	?	':	C19H40O6P	395.260803223	0.00400784	56811.38672	180.3499298095703	True	eE28_neg21_	13	7	7. Hippocampus[KO-A]	Hippocampus[KO-A]	Hippocampus[KO]	Hippocampus	KO	C	A	no	A	?	?	?	0	0
eE28_neg21_13	508.268096923828	IS LPS 17:1	1060	Internal standard	IS LPS	-H+	?	0	0.757361464499808	?	-1	?	?	?	':	C23H43NO9P	508.272735596	0.00465537	297645.87500	1352.2626953125000	True	eE28_neg21_	13	7	7. Hippocampus[KO-A]	Hippocampus[KO-A]	Hippocampus[KO]	Hippocampus	KO	C	A	no	A	?	?	?	0	0
eE28_neg21_14	381.204772949219	LPA 14:0	101034	Glycerophospholipid	LPA	-H+	?	0	0.815608279725609	?	-1	14	0	?	'14:0	C17H34O7P	381.207916260	0.0031442	52.79395	0.1328860223293	True	eE28_neg21_	14	7	7. Hippocampus[KO-A]	Hippocampus[KO-A]	Hippocampus[KO]	Hippocampus	KO	C	B	no	A	IS LPA O-16:0	25719.59180	58787.031	23	0
eE28_neg21_14	407.220428466797	LPA 16:1	101047	Glycerophospholipid	LPA	-H+	?	0	0.7980640551307	?	-1	16	1	?	'16:1	C19H36O7P	407.223358154	0.00294658	33.38183	2.5084331035614	True	eE28_neg21_	14	7	7. Hippocampus[KO-A]	Hippocampus[KO-A]	Hippocampus[KO]	Hippocampus	KO	C	B	no	A	IS LPA O-16:0	25719.59180	58787.031	15	0
eE28_neg21_14	409.236053466797	LPA 16:0	101048	Glycerophospholipid	LPA	-H+	?	0	0.797880510952417	?	-1	16	0	?	'16:0	C19H38O7P	409.240051270	0.00398427	518.24902	1.7095966339111	True	eE28_neg21_	14	7	7. Hippocampus[KO-A]	Hippocampus[KO-A]	Hippocampus[KO]	Hippocampus	KO	C	B	no	A	IS LPA O-16:0	25719.59180	58787.031	227	0
eE28_neg21_14	431.220428466797	LPA 18:3	101059	Glycerophospholipid	LPA	-H+	?	0	0.781076854704575	?	-1	18	3	?	'18:3	C21H36O7P	431.225036621	0.00462633	239.38420	6.0122981071472	True	eE28_neg21_	14	7	7. Hippocampus[KO-A]	Hippocampus[KO-A]	Hippocampus[KO]	Hippocampus	KO	C	B	no	A	IS LPA O-16:0	25719.59180	58787.031	105	0
eE28_neg21_14	433.236053466797	LPA 18:2	101060	Glycerophospholipid	LPA	-H+	?	0	0.780897217357734	?	-1	18	2	?	'18:2	C21H38O7P	433.238555908	0.00250333	174.08006	0.8723058104515	False	eE28_neg21_	14	7	7. Hippocampus[KO-A]	Hippocampus[KO-A]	Hippocampus[KO]	Hippocampus	KO	C	B	no	A	IS LPA O-16:0	25719.59180	58787.031	76	0
eE28_neg21_14	435.251708984375	LPA 18:1	101061	Glycerophospholipid	LPA	-H+	?	0	0.780717621325108	?	-1	18	1	?	'18:1	C21H40O7P	435.254241943	0.00253391	15918.65137	57.8307800292969	True	eE28_neg21_	14	7	7. Hippocampus[KO-A]	Hippocampus[KO-A]	Hippocampus[KO]	Hippocampus	KO	C	B	no	A	IS LPA O-16:0	25719.59180	58787.031	6964	0
eE28_neg21_14	437.267364501953	LPA 18:0	101062	Glycerophospholipid	LPA	-H+	?	0	0.780538066597193	?	-1	18	0	?	'18:0	C21H42O7P	437.271179199	0.00381992	1139.47241	4.4207220077515	True	eE28_neg21_	14	7	7. Hippocampus[KO-A]	Hippocampus[KO-A]	Hippocampus[KO]	Hippocampus	KO	C	B	no	A	IS LPA O-16:0	25719.59180	58787.031	499	0
eE28_neg21_14	457.236053466797	LPA 20:4	101072	Glycerophospholipid	LPA	-H+	?	0	0.764275421828694	?	-1	20	4	?	'20:4	C23H38O7P	457.240966797	0.00489607	42.17511	1.4940582513809	True	eE28_neg21_	14	7	7. Hippocampus[KO-A]	Hippocampus[KO-A]	Hippocampus[KO]	Hippocampus	KO	C	B	no	A	IS LPA O-16:0	25719.59180	58787.031	18	0
eE28_neg21_14	459.251708984375	LPA 20:3	101073	Glycerophospholipid	LPA	-H+	?	0	0.764099648589216	?	-1	20	3	?	'20:3	C23H40O7P	?	?	0.00000	0.0000000000000	False	eE28_neg21_	14	7	7. Hippocampus[KO-A]	Hippocampus[KO-A]	Hippocampus[KO]	Hippocampus	KO	C	B	no	A	IS LPA O-16:0	25719.59180	58787.031	0	0
eE28_neg21_14	461.267364501953	LPA 20:2	101074	Glycerophospholipid	LPA	-H+	?	0	0.763923915775258	?	-1	20	2	?	'20:2	C23H42O7P	?	?	0.00000	0.0000000000000	False	eE28_neg21_	14	7	7. Hippocampus[KO-A]	Hippocampus[KO-A]	Hippocampus[KO]	Hippocampus	KO	C	B	no	A	IS LPA O-16:0	25719.59180	58787.031	0	0
eE28_neg21_14	463.283020019531	LPA 20:1	101075	Glycerophospholipid	LPA	-H+	?	0	0.763748223377524	?	-1	20	1	?	'20:1	C23H44O7P	463.287597656	0.00459884	456.89597	2.4455416202545	True	eE28_neg21_	14	7	7. Hippocampus[KO-A]	Hippocampus[KO-A]	Hippocampus[KO]	Hippocampus	KO	C	B	no	A	IS LPA O-16:0	25719.59180	58787.031	200	0
eE28_neg21_14	465.298675537109	LPA 20:0	101076	Glycerophospholipid	LPA	-H+	?	0	0.763572571386717	?	-1	20	0	?	'20:0	C23H46O7P	465.305114746	0.00645369	29.76925	5.5345587730408	False	eE28_neg21_	14	7	7. Hippocampus[KO-A]	Hippocampus[KO-A]	Hippocampus[KO]	Hippocampus	KO	C	B	no	A	IS LPA O-16:0	25719.59180	58787.031	13	0
eE28_neg21_14	481.236053466797	LPA 22:6	101084	Glycerophospholipid	LPA	-H+	?	0	0.748007429694605	?	-1	22	6	?	'22:6	C25H38O7P	481.239837646	0.00376775	524.56525	3.5554780960083	True	eE28_neg21_	14	7	7. Hippocampus[KO-A]	Hippocampus[KO-A]	Hippocampus[KO]	Hippocampus	KO	C	B	no	A	IS LPA O-16:0	25719.59180	58787.031	229	0
eE28_neg21_14	483.251708984375	LPA 22:5	101085	Glycerophospholipid	LPA	-H+	?	0	0.747835397878174	?	-1	22	5	?	'22:5	C25H40O7P	483.257934570	0.00620972	21.14566	0.4747145175934	False	eE28_neg21_	14	7	7. Hippocampus[KO-A]	Hippocampus[KO-A]	Hippocampus[KO]	Hippocampus	KO	C	B	no	A	IS LPA O-16:0	25719.59180	58787.031	9	0
eE28_neg21_14	485.267364501953	LPA 22:4	101086	Glycerophospholipid	LPA	-H+	?	0	0.747663405626785	?	-1	22	4	?	'22:4	C25H42O7P	485.272979736	0.0056099	24.33276	33.7634391784668	True	eE28_neg21_	14	7	7. Hippocampus[KO-A]	Hippocampus[KO-A]	Hippocampus[KO]	Hippocampus	KO	C	B	no	A	IS LPA O-16:0	25719.59180	58787.031	11	0
eE28_neg21_14	487.283020019531	LPA 22:3	101087	Glycerophospholipid	LPA	-H+	?	0	0.747491452931339	?	-1	22	3	?	'22:3	C25H44O7P	487.289154053	0.00615493	19.83339	1.0240976810455	False	eE28_neg21_	14	7	7. Hippocampus[KO-A]	Hippocampus[KO-A]	Hippocampus[KO]	Hippocampus	KO	C	B	no	A	IS LPA O-16:0	25719.59180	58787.031	9	0
eE28_neg21_14	489.298675537109	LPA 22:2	101088	Glycerophospholipid	LPA	-H+	?	0	0.747319539782739	?	-1	22	2	?	'22:2	C25H46O7P	489.301147461	0.00249009	409.65460	412.4155578613281	False	eE28_neg21_	14	7	7. Hippocampus[KO-A]	Hippocampus[KO-A]	Hippocampus[KO]	Hippocampus	KO	C	B	no	A	IS LPA O-16:0	25719.59180	58787.031	179	0
eE28_neg21_14	491.314300537109	LPA 22:1	101089	Glycerophospholipid	LPA	-H+	?	0	0.74714766617189	?	-1	22	1	?	'22:1	C25H48O7P	?	?	0.00000	0.0000000000000	False	eE28_neg21_	14	7	7. Hippocampus[KO-A]	Hippocampus[KO-A]	Hippocampus[KO]	Hippocampus	KO	C	B	no	A	IS LPA O-16:0	25719.59180	58787.031	0	0
eE28_neg21_14	493.329956054688	LPA 22:0	101090	Glycerophospholipid	LPA	-H+	?	0	0.746975832089699	?	-1	22	0	?	'22:0	C25H50O7P	?	?	0.00000	0.0000000000000	False	eE28_neg21_	14	7	7. Hippocampus[KO-A]	Hippocampus[KO-A]	Hippocampus[KO]	Hippocampus	KO	C	B	no	A	IS LPA O-16:0	25719.59180	58787.031	0	0
eE28_neg21_14	543.257568359375	LPI 14:0	120034	Glycerophospholipid	LPI	-H+	?	0	0.754513671575893	?	-1	14	0	?	'14:0	C23H44O12P	?	?	0.00000	0.0000000000000	False	eE28_neg21_	14	7	7. Hippocampus[KO-A]	Hippocampus[KO-A]	Hippocampus[KO]	Hippocampus	KO	C	B	no	A	?	?	?	0	0
eE28_neg21_14	569.273254394531	LPI 16:1	120047	Glycerophospholipid	LPI	-H+	?	0	0.738283628743922	?	-1	16	1	?	'16:1	C25H46O12P	569.276428223	0.00319786	8146.53516	46.2100181579590	True	eE28_neg21_	14	7	7. Hippocampus[KO-A]	Hippocampus[KO-A]	Hippocampus[KO]	Hippocampus	KO	C	B	no	A	?	?	?	0	0
eE28_neg21_14	571.288879394531	LPI 16:0	120048	Glycerophospholipid	LPI	-H+	?	0	0.738113833273111	?	-1	16	0	?	'16:0	C25H48O12P	571.293151855	0.00423438	523.31616	3.0737483501434	True	eE28_neg21_	14	7	7. Hippocampus[KO-A]	Hippocampus[KO-A]	Hippocampus[KO]	Hippocampus	KO	C	B	no	A	?	?	?	0	0
eE28_neg21_14	593.273254394531	LPI 18:3	120059	Glycerophospholipid	LPI	-H+	?	0	0.722568885181456	?	-1	18	3	?	'18:3	C27H46O12P	?	?	0.00000	0.0000000000000	False	eE28_neg21_	14	7	7. Hippocampus[KO-A]	Hippocampus[KO-A]	Hippocampus[KO]	Hippocampus	KO	C	B	no	A	?	?	?	0	0
eE28_neg21_14	595.288879394531	LPI 18:2	120060	Glycerophospholipid	LPI	-H+	?	0	0.722402703893838	?	-1	18	2	?	'18:2	C27H48O12P	?	?	0.00000	0.0000000000000	False	eE28_neg21_	14	7	7. Hippocampus[KO-A]	Hippocampus[KO-A]	Hippocampus[KO]	Hippocampus	KO	C	B	no	A	?	?	?	0	0
eE28_neg21_14	597.304565429688	LPI 18:1	120061	Glycerophospholipid	LPI	-H+	?	0	0.722236560825718	?	-1	18	1	?	'18:1	C27H50O12P	597.308593750	0.00407063	85.68635	0.7507064342499	True	eE28_neg21_	14	7	7. Hippocampus[KO-A]	Hippocampus[KO-A]	Hippocampus[KO]	Hippocampus	KO	C	B	no	A	?	?	?	0	0
eE28_neg21_14	599.320190429688	LPI 18:0	120062	Glycerophospholipid	LPI	-H+	?	0	0.722070455968307	?	-1	18	0	?	'18:0	C27H52O12P	599.325134277	0.00494986	6635.57568	41.8410797119141	True	eE28_neg21_	14	7	7. Hippocampus[KO-A]	Hippocampus[KO-A]	Hippocampus[KO]	Hippocampus	KO	C	B	no	A	?	?	?	0	0
eE28_neg21_14	619.288879394531	LPI 20:4	120072	Glycerophospholipid	LPI	-H+	?	0	0.707025993916079	?	-1	20	4	?	'20:4	C29H48O12P	619.294128418	0.00526909	1090.16943	8.4971017837524	True	eE28_neg21_	14	7	7. Hippocampus[KO-A]	Hippocampus[KO-A]	Hippocampus[KO]	Hippocampus	KO	C	B	no	A	?	?	?	0	0
eE28_neg21_14	621.304565429688	LPI 20:3	120073	Glycerophospholipid	LPI	-H+	?	0	0.706863387287897	?	-1	20	3	?	'20:3	C29H50O12P	?	?	0.00000	0.0000000000000	False	eE28_neg21_	14	7	7. Hippocampus[KO-A]	Hippocampus[KO-A]	Hippocampus[KO]	Hippocampus	KO	C	B	no	A	?	?	?	0	0
eE28_neg21_14	623.320190429688	LPI 20:2	120074	Glycerophospholipid	LPI	-H+	?	0	0.706700818057089	?	-1	20	2	?	'20:2	C29H52O12P	623.326599121	0.00643099	14.81061	0.1290548592806	False	eE28_neg21_	14	7	7. Hippocampus[KO-A]	Hippocampus[KO-A]	Hippocampus[KO]	Hippocampus	KO	C	B	no	A	?	?	?	0	0
eE28_neg21_14	625.335815429688	LPI 20:1	120075	Glycerophospholipid	LPI	-H+	?	0	0.706538286215054	?	-1	20	1	?	'20:1	C29H54O12P	?	?	0.00000	0.0000000000000	False	eE28_neg21_	14	7	7. Hippocampus[KO-A]	Hippocampus[KO-A]	Hippocampus[KO]	Hippocampus	KO	C	B	no	A	?	?	?	0	0
eE28_neg21_14	627.351501464844	LPI 20:0	120076	Glycerophospholipid	LPI	-H+	?	0	0.706375791753194	?	-1	20	0	?	'20:0	C29H56O12P	627.354064941	0.00259321	128.03557	0.8147331476212	True	eE28_neg21_	14	7	7. Hippocampus[KO-A]	Hippocampus[KO-A]	Hippocampus[KO]	Hippocampus	KO	C	B	no	A	?	?	?	0	0
eE28_neg21_14	643.288879394531	LPI 22:6	120084	Glycerophospholipid	LPI	-H+	?	0	0.691976585052318	?	-1	22	6	?	'22:6	C31H48O12P	?	?	0.00000	0.0000000000000	False	eE28_neg21_	14	7	7. Hippocampus[KO-A]	Hippocampus[KO-A]	Hippocampus[KO]	Hippocampus	KO	C	B	no	A	?	?	?	0	0
eE28_neg21_14	645.304565429688	LPI 22:5	120085	Glycerophospholipid	LPI	-H+	?	0	0.691817439589147	?	-1	22	5	?	'22:5	C31H50O12P	?	?	0.00000	0.0000000000000	False	eE28_neg21_	14	7	7. Hippocampus[KO-A]	Hippocampus[KO-A]	Hippocampus[KO]	Hippocampus	KO	C	B	no	A	?	?	?	0	0
eE28_neg21_14	647.320190429688	LPI 22:4	120086	Glycerophospholipid	LPI	-H+	?	0	0.691658330727327	?	-1	22	4	?	'22:4	C31H52O12P	?	?	0.00000	0.0000000000000	False	eE28_neg21_	14	7	7. Hippocampus[KO-A]	Hippocampus[KO-A]	Hippocampus[KO]	Hippocampus	KO	C	B	no	A	?	?	?	0	0
eE28_neg21_14	649.335815429688	LPI 22:3	120087	Glycerophospholipid	LPI	-H+	?	0	0.691499258458441	?	-1	22	3	?	'22:3	C31H54O12P	?	?	0.00000	0.0000000000000	False	eE28_neg21_	14	7	7. Hippocampus[KO-A]	Hippocampus[KO-A]	Hippocampus[KO]	Hippocampus	KO	C	B	no	A	?	?	?	0	0
eE28_neg21_14	651.351501464844	LPI 22:2	120088	Glycerophospholipid	LPI	-H+	?	0	0.691340222774073	?	-1	22	2	?	'22:2	C31H56O12P	?	?	0.00000	0.0000000000000	False	eE28_neg21_	14	7	7. Hippocampus[KO-A]	Hippocampus[KO-A]	Hippocampus[KO]	Hippocampus	KO	C	B	no	A	?	?	?	0	0
eE28_neg21_14	653.367126464844	LPI 22:1	120089	Glycerophospholipid	LPI	-H+	?	0	0.69118122366581	?	-1	22	1	?	'22:1	C31H58O12P	?	?	0.00000	0.0000000000000	False	eE28_neg21_	14	7	7. Hippocampus[KO-A]	Hippocampus[KO-A]	Hippocampus[KO]	Hippocampus	KO	C	B	no	A	?	?	?	0	0
eE28_neg21_14	655.382812500000	LPI 22:0	120090	Glycerophospholipid	LPI	-H+	?	0	0.691022261125238	?	-1	22	0	?	'22:0	C31H60O12P	?	?	0.00000	0.0000000000000	False	eE28_neg21_	14	7	7. Hippocampus[KO-A]	Hippocampus[KO-A]	Hippocampus[KO]	Hippocampus	KO	C	B	no	A	?	?	?	0	0
eE28_neg21_14	468.236785888672	LPS 14:0	106034	Glycerophospholipid	LPS	-H+	?	0	0.782562375174225	?	-1	14	0	?	'14:0	C20H39NO9P	468.243225098	0.00641925	303.98486	1.5729497671127	False	eE28_neg21_	14	7	7. Hippocampus[KO-A]	Hippocampus[KO-A]	Hippocampus[KO]	Hippocampus	KO	C	B	no	A	IS LPS 17:1	24868.25586	289553.375	26	0
eE28_neg21_14	494.252441406250	LPS 16:1	106047	Glycerophospholipid	LPS	-H+	?	0	0.765728987859665	?	-1	16	1	?	'16:1	C22H41NO9P	494.255462646	0.003009	101.34027	0.4085159599781	True	eE28_neg21_	14	7	7. Hippocampus[KO-A]	Hippocampus[KO-A]	Hippocampus[KO]	Hippocampus	KO	C	B	no	A	IS LPS 17:1	24868.25586	289553.375	9	0
eE28_neg21_14	496.268096923828	LPS 16:0	106048	Glycerophospholipid	LPS	-H+	?	0	0.765552880319224	?	-1	16	0	?	'16:0	C22H43NO9P	496.272918701	0.00483107	257.63849	1.1968096494675	True	eE28_neg21_	14	7	7. Hippocampus[KO-A]	Hippocampus[KO-A]	Hippocampus[KO]	Hippocampus	KO	C	B	no	A	IS LPS 17:1	24868.25586	289553.375	22	0
eE28_neg21_14	518.252441406250	LPS 18:3	106059	Glycerophospholipid	LPS	-H+	?	0	0.749430055831289	?	-1	18	3	?	'18:3	C24H41NO9P	518.255676270	0.00323216	89.18967	0.5623382925987	False	eE28_neg21_	14	7	7. Hippocampus[KO-A]	Hippocampus[KO-A]	Hippocampus[KO]	Hippocampus	KO	C	B	no	A	IS LPS 17:1	24868.25586	289553.375	8	0
eE28_neg21_14	520.268066406250	LPS 18:2	106060	Glycerophospholipid	LPS	-H+	?	0	0.74925769682966	?	-1	18	2	?	'18:2	C24H43NO9P	520.273620605	0.00551876	36.69287	0.2371170073748	True	eE28_neg21_	14	7	7. Hippocampus[KO-A]	Hippocampus[KO-A]	Hippocampus[KO]	Hippocampus	KO	C	B	no	A	IS LPS 17:1	24868.25586	289553.375	3	0
eE28_neg21_14	522.283752441406	LPS 18:1	106061	Glycerophospholipid	LPS	-H+	?	0	0.749085377468322	?	-1	18	1	?	'18:1	C24H45NO9P	522.288513184	0.00479619	7818.33496	36.5218811035156	True	eE28_neg21_	14	7	7. Hippocampus[KO-A]	Hippocampus[KO-A]	Hippocampus[KO]	Hippocampus	KO	C	B	no	A	IS LPS 17:1	24868.25586	289553.375	671	0
eE28_neg21_14	524.299377441406	LPS 18:0	106062	Glycerophospholipid	LPS	-H+	?	0	0.748913097738159	?	-1	18	0	?	'18:0	C24H47NO9P	524.304077148	0.00470027	39117.62891	182.7280883789063	True	eE28_neg21_	14	7	7. Hippocampus[KO-A]	Hippocampus[KO-A]	Hippocampus[KO]	Hippocampus	KO	C	B	no	A	IS LPS 17:1	24868.25586	289553.375	3360	0
eE28_neg21_14	544.268066406250	LPS 20:4	106072	Glycerophospholipid	LPS	-H+	?	0	0.733309364631215	?	-1	20	4	?	'20:4	C26H43NO9P	544.272460938	0.00435238	1500.66772	8.1323585510254	True	eE28_neg21_	14	7	7. Hippocampus[KO-A]	Hippocampus[KO-A]	Hippocampus[KO]	Hippocampus	KO	C	B	no	A	IS LPS 17:1	24868.25586	289553.375	129	0
eE28_neg21_14	546.283752441406	LPS 20:3	106073	Glycerophospholipid	LPS	-H+	?	0	0.733140713175367	?	-1	20	3	?	'20:3	C26H45NO9P	546.286254883	0.0024942	520.95343	2.6164321899414	False	eE28_neg21_	14	7	7. Hippocampus[KO-A]	Hippocampus[KO-A]	Hippocampus[KO]	Hippocampus	KO	C	B	no	A	IS LPS 17:1	24868.25586	289553.375	45	0
eE28_neg21_14	548.299377441406	LPS 20:2	106074	Glycerophospholipid	LPS	-H+	?	0	0.732972100507122	?	-1	20	2	?	'20:2	C26H47NO9P	?	?	0.00000	0.0000000000000	False	eE28_neg21_	14	7	7. Hippocampus[KO-A]	Hippocampus[KO-A]	Hippocampus[KO]	Hippocampus	KO	C	B	no	A	IS LPS 17:1	24868.25586	289553.375	0	0
eE28_neg21_14	550.315063476563	LPS 20:1	106075	Glycerophospholipid	LPS	-H+	?	0	0.732803526617561	?	-1	20	1	?	'20:1	C26H49NO9P	550.320678711	0.00563399	58.83096	0.3914697170258	False	eE28_neg21_	14	7	7. Hippocampus[KO-A]	Hippocampus[KO-A]	Hippocampus[KO]	Hippocampus	KO	C	B	no	A	IS LPS 17:1	24868.25586	289553.375	5	0
eE28_neg21_14	552.330688476563	LPS 20:0	106076	Glycerophospholipid	LPS	-H+	?	0	0.732634991497766	?	-1	20	0	?	'20:0	C26H51NO9P	552.334350586	0.00363095	109.70479	0.5640548467636	True	eE28_neg21_	14	7	7. Hippocampus[KO-A]	Hippocampus[KO-A]	Hippocampus[KO]	Hippocampus	KO	C	B	no	A	IS LPS 17:1	24868.25586	289553.375	9	0
eE28_neg21_14	568.268066406250	LPS 22:6	106084	Glycerophospholipid	LPS	-H+	?	0	0.717700500817264	?	-1	22	6	?	'22:6	C28H43NO9P	568.273559570	0.00547331	63317.33203	331.3432922363281	True	eE28_neg21_	14	7	7. Hippocampus[KO-A]	Hippocampus[KO-A]	Hippocampus[KO]	Hippocampus	KO	C	B	no	A	IS LPS 17:1	24868.25586	289553.375	5438	0
eE28_neg21_14	570.283752441406	LPS 22:5	106085	Glycerophospholipid	LPS	-H+	?	0	0.717535439193665	?	-1	22	5	?	'22:5	C28H45NO9P	570.288391113	0.00464887	390.20193	7.4525294303894	True	eE28_neg21_	14	7	7. Hippocampus[KO-A]	Hippocampus[KO-A]	Hippocampus[KO]	Hippocampus	KO	C	B	no	A	IS LPS 17:1	24868.25586	289553.375	34	0
eE28_neg21_14	572.299377441406	LPS 22:4	106086	Glycerophospholipid	LPS	-H+	?	0	0.717370415532057	?	-1	22	4	?	'22:4	C28H47NO9P	572.303588867	0.00421678	735.92639	4.8244271278381	True	eE28_neg21_	14	7	7. Hippocampus[KO-A]	Hippocampus[KO-A]	Hippocampus[KO]	Hippocampus	KO	C	B	no	A	IS LPS 17:1	24868.25586	289553.375	63	0
eE28_neg21_14	574.315063476563	LPS 22:3	106087	Glycerophospholipid	LPS	-H+	?	0	0.717205429823708	?	-1	22	3	?	'22:3	C28H49NO9P	?	?	0.00000	0.0000000000000	False	eE28_neg21_	14	7	7. Hippocampus[KO-A]	Hippocampus[KO-A]	Hippocampus[KO]	Hippocampus	KO	C	B	no	A	IS LPS 17:1	24868.25586	289553.375	0	0
eE28_neg21_14	576.330688476563	LPS 22:2	106088	Glycerophospholipid	LPS	-H+	?	0	0.71704048205989	?	-1	22	2	?	'22:2	C28H51NO9P	576.334838867	0.00417484	3404.32983	21.2048664093018	True	eE28_neg21_	14	7	7. Hippocampus[KO-A]	Hippocampus[KO-A]	Hippocampus[KO]	Hippocampus	KO	C	B	no	A	IS LPS 17:1	24868.25586	289553.375	292	0
eE28_neg21_14	578.346313476563	LPS 22:1	106089	Glycerophospholipid	LPS	-H+	?	0	0.716875572231877	?	-1	22	1	?	'22:1	C28H53NO9P	578.352050781	0.00569885	87.57507	0.7690514922142	True	eE28_neg21_	14	7	7. Hippocampus[KO-A]	Hippocampus[KO-A]	Hippocampus[KO]	Hippocampus	KO	C	B	no	A	IS LPS 17:1	24868.25586	289553.375	8	0
eE28_neg21_14	580.361999511719	LPS 22:0	106090	Glycerophospholipid	LPS	-H+	?	0	0.716710700330943	?	-1	22	0	?	'22:0	C28H55NO9P	580.366638184	0.00462979	4957.41504	30.2351570129395	True	eE28_neg21_	14	7	7. Hippocampus[KO-A]	Hippocampus[KO-A]	Hippocampus[KO]	Hippocampus	KO	C	B	no	A	IS LPS 17:1	24868.25586	289553.375	426	0
eE28_neg21_14	428.207489013672	PIP 30:2	121562	Glycerophospholipid	PIP	-2H+	?	0	0.62717705851155	?	-2	30	2	?	'30:2	C39H70O16P2	?	?	0.00000	0.0000000000000	False	eE28_neg21_	14	7	7. Hippocampus[KO-A]	Hippocampus[KO-A]	Hippocampus[KO]	Hippocampus	KO	C	B	no	A	?	?	?	0	0
eE28_neg21_14	429.215332031250	PIP 30:1	121563	Glycerophospholipid	PIP	-2H+	?	0	0.627032816082509	?	-2	30	1	?	'30:1	C39H72O16P2	429.218109131	0.00277676	258.45697	1.0946649312973	False	eE28_neg21_	14	7	7. Hippocampus[KO-A]	Hippocampus[KO-A]	Hippocampus[KO]	Hippocampus	KO	C	B	no	A	?	?	?	0	0
eE28_neg21_14	430.223144531250	PIP 30:0	121564	Glycerophospholipid	PIP	-2H+	?	0	0.62688860682732	?	-2	30	0	?	'30:0	C39H74O16P2	?	?	0.00000	0.0000000000000	False	eE28_neg21_	14	7	7. Hippocampus[KO-A]	Hippocampus[KO-A]	Hippocampus[KO]	Hippocampus	KO	C	B	no	A	?	?	?	0	0
eE28_neg21_14	441.215332031250	PIP 32:3	121587	Glycerophospholipid	PIP	-2H+	?	0	0.613686102805457	?	-2	32	3	?	'32:3	C41H72O16P2	441.218078613	0.00273568	136.30449	0.5672746896744	True	eE28_neg21_	14	7	7. Hippocampus[KO-A]	Hippocampus[KO-A]	Hippocampus[KO]	Hippocampus	KO	C	B	no	A	?	?	?	0	0
eE28_neg21_14	442.223144531250	PIP 32:2	121588	Glycerophospholipid	PIP	-2H+	?	0	0.613544963117811	?	-2	32	2	?	'32:2	C41H74O16P2	?	?	0.00000	0.0000000000000	False	eE28_neg21_	14	7	7. Hippocampus[KO-A]	Hippocampus[KO-A]	Hippocampus[KO]	Hippocampus	KO	C	B	no	A	?	?	?	0	0
eE28_neg21_14	443.230987548828	PIP 32:1	121589	Glycerophospholipid	PIP	-2H+	?	0	0.613403855890426	?	-2	32	1	?	'32:1	C41H76O16P2	443.233459473	0.002485	351.44455	1.7592083215714	False	eE28_neg21_	14	7	7. Hippocampus[KO-A]	Hippocampus[KO-A]	Hippocampus[KO]	Hippocampus	KO	C	B	no	A	?	?	?	0	0
eE28_neg21_14	444.238800048828	PIP 32:0	121590	Glycerophospholipid	PIP	-2H+	?	0	0.613262781115837	?	-2	32	0	?	'32:0	C41H78O16P2	?	?	0.00000	0.0000000000000	False	eE28_neg21_	14	7	7. Hippocampus[KO-A]	Hippocampus[KO-A]	Hippocampus[KO]	Hippocampus	KO	C	B	no	A	?	?	?	0	0
eE28_neg21_14	454.223144531250	PIP 34:4	121612	Glycerophospholipid	PIP	-2H+	?	0	0.600485345669917	?	-2	34	4	?	'34:4	C43H74O16P2	454.228607178	0.00545339	19.04135	0.1347292363644	True	eE28_neg21_	14	7	7. Hippocampus[KO-A]	Hippocampus[KO-A]	Hippocampus[KO]	Hippocampus	KO	C	B	no	A	?	?	?	0	0
eE28_neg21_14	455.230987548828	PIP 34:3	121613	Glycerophospholipid	PIP	-2H+	?	0	0.600347241981831	?	-2	34	3	?	'34:3	C43H76O16P2	455.235961914	0.00497863	42.78988	0.3811072111130	True	eE28_neg21_	14	7	7. Hippocampus[KO-A]	Hippocampus[KO-A]	Hippocampus[KO]	Hippocampus	KO	C	B	no	A	?	?	?	0	0
eE28_neg21_14	456.238800048828	PIP 34:2	121614	Glycerophospholipid	PIP	-2H+	?	0	0.600209170055768	?	-2	34	2	?	'34:2	C43H78O16P2	?	?	0.00000	0.0000000000000	False	eE28_neg21_	14	7	7. Hippocampus[KO-A]	Hippocampus[KO-A]	Hippocampus[KO]	Hippocampus	KO	C	B	no	A	?	?	?	0	0
eE28_neg21_14	457.246643066406	PIP 34:1	121615	Glycerophospholipid	PIP	-2H+	?	0	0.600071129884421	?	-2	34	1	?	'34:1	C43H80O16P2	457.252960205	0.00633297	101.69147	1.2806177139282	False	eE28_neg21_	14	7	7. Hippocampus[KO-A]	Hippocampus[KO-A]	Hippocampus[KO]	Hippocampus	KO	C	B	no	A	?	?	?	0	0
eE28_neg21_14	458.254455566406	PIP 34:0	121616	Glycerophospholipid	PIP	-2H+	?	0	0.599933121460489	?	-2	34	0	?	'34:0	C43H82O16P2	?	?	0.00000	0.0000000000000	False	eE28_neg21_	14	7	7. Hippocampus[KO-A]	Hippocampus[KO-A]	Hippocampus[KO]	Hippocampus	KO	C	B	no	A	?	?	?	0	0
eE28_neg21_14	467.230987548828	PIP 36:5	121637	Glycerophospholipid	PIP	-2H+	?	0	0.587568544759155	?	-2	36	5	?	'36:5	C45H76O16P2	467.233978271	0.00300093	75.06707	0.4682741761208	True	eE28_neg21_	14	7	7. Hippocampus[KO-A]	Hippocampus[KO-A]	Hippocampus[KO]	Hippocampus	KO	C	B	no	A	?	?	?	0	0
eE28_neg21_14	468.238800048828	PIP 36:4	121638	Glycerophospholipid	PIP	-2H+	?	0	0.587433411764454	?	-2	36	4	?	'36:4	C45H78O16P2	468.243743896	0.00494083	319.52390	1.5729497671127	True	eE28_neg21_	14	7	7. Hippocampus[KO-A]	Hippocampus[KO-A]	Hippocampus[KO]	Hippocampus	KO	C	B	no	A	?	?	?	0	0
eE28_neg21_14	469.246643066406	PIP 36:3	121639	Glycerophospholipid	PIP	-2H+	?	0	0.587298309848555	?	-2	36	3	?	'36:3	C45H80O16P2	469.250244141	0.00361788	115.09253	0.5848599672318	True	eE28_neg21_	14	7	7. Hippocampus[KO-A]	Hippocampus[KO-A]	Hippocampus[KO]	Hippocampus	KO	C	B	no	A	?	?	?	0	0
eE28_neg21_14	470.254455566406	PIP 36:2	121640	Glycerophospholipid	PIP	-2H+	?	0	0.58716323900431	?	-2	36	2	?	'36:2	C45H82O16P2	?	?	0.00000	0.0000000000000	False	eE28_neg21_	14	7	7. Hippocampus[KO-A]	Hippocampus[KO-A]	Hippocampus[KO]	Hippocampus	KO	C	B	no	A	?	?	?	0	0
eE28_neg21_14	471.262268066406	PIP 36:1	121641	Glycerophospholipid	PIP	-2H+	?	0	0.587028199224573	?	-2	36	1	?	'36:1	C45H84O16P2	471.265075684	0.00280201	370.51443	1.6022651195526	True	eE28_neg21_	14	7	7. Hippocampus[KO-A]	Hippocampus[KO-A]	Hippocampus[KO]	Hippocampus	KO	C	B	no	A	?	?	?	0	0
eE28_neg21_14	472.270111083984	PIP 36:0	121642	Glycerophospholipid	PIP	-2H+	?	0	0.586893190502199	?	-2	36	0	?	'36:0	C45H86O16P2	472.272979736	0.00288443	18.92922	0.0758072808385	True	eE28_neg21_	14	7	7. Hippocampus[KO-A]	Hippocampus[KO-A]	Hippocampus[KO]	Hippocampus	KO	C	B	no	A	?	?	?	0	0
eE28_neg21_14	480.238800048828	PIP 38:6	121662	Glycerophospholipid	PIP	-2H+	?	0	0.574929592004008	?	-2	38	6	?	'38:6	C47H78O16P2	480.242218018	0.00342377	16.43581	0.1087957322598	False	eE28_neg21_	14	7	7. Hippocampus[KO-A]	Hippocampus[KO-A]	Hippocampus[KO]	Hippocampus	KO	C	B	no	A	?	?	?	0	0
eE28_neg21_14	481.246643066406	PIP 38:5	121663	Glycerophospholipid	PIP	-2H+	?	0	0.574797365801291	?	-2	38	5	?	'38:5	C47H80O16P2	481.250854492	0.00422705	104.61550	4.0571203231812	True	eE28_neg21_	14	7	7. Hippocampus[KO-A]	Hippocampus[KO-A]	Hippocampus[KO]	Hippocampus	KO	C	B	no	A	?	?	?	0	0
eE28_neg21_14	482.254455566406	PIP 38:4	121664	Glycerophospholipid	PIP	-2H+	?	0	0.574665170008852	?	-2	38	4	?	'38:4	C47H82O16P2	482.258331299	0.00387609	1474.95044	6.6244859695435	True	eE28_neg21_	14	7	7. Hippocampus[KO-A]	Hippocampus[KO-A]	Hippocampus[KO]	Hippocampus	KO	C	B	no	A	?	?	?	0	0
eE28_neg21_14	483.262268066406	PIP 38:3	121665	Glycerophospholipid	PIP	-2H+	?	0	0.574533004619696	?	-2	38	3	?	'38:3	C47H84O16P2	483.264770508	0.00248821	47.84180	0.4747145175934	False	eE28_neg21_	14	7	7. Hippocampus[KO-A]	Hippocampus[KO-A]	Hippocampus[KO]	Hippocampus	KO	C	B	no	A	?	?	?	0	0
eE28_neg21_14	484.270111083984	PIP 38:2	121666	Glycerophospholipid	PIP	-2H+	?	0	0.574400869626833	?	-2	38	2	?	'38:2	C47H86O16P2	484.276245117	0.00614188	22.29327	0.0907536521554	True	eE28_neg21_	14	7	7. Hippocampus[KO-A]	Hippocampus[KO-A]	Hippocampus[KO]	Hippocampus	KO	C	B	no	A	?	?	?	0	0
eE28_neg21_14	485.277923583984	PIP 38:1	121667	Glycerophospholipid	PIP	-2H+	?	0	0.57426876502327	?	-2	38	1	?	'38:1	C47H88O16P2	485.284362793	0.00642712	2391.70801	33.4167938232422	False	eE28_neg21_	14	7	7. Hippocampus[KO-A]	Hippocampus[KO-A]	Hippocampus[KO]	Hippocampus	KO	C	B	no	A	?	?	?	0	0
eE28_neg21_14	486.285766601563	PIP 38:0	121668	Glycerophospholipid	PIP	-2H+	?	0	0.574136690802019	?	-2	38	0	?	'38:0	C47H90O16P2	486.290100098	0.00435505	1375.68054	6.8160786628723	True	eE28_neg21_	14	7	7. Hippocampus[KO-A]	Hippocampus[KO-A]	Hippocampus[KO]	Hippocampus	KO	C	B	no	A	?	?	?	0	0
eE28_neg21_14	492.238800048828	PIP 40:8	121686	Glycerophospholipid	PIP	-2H+	?	0	0.56269192242411	?	-2	40	8	?	'40:8	C49H78O16P2	492.241363525	0.00254858	32.58385	0.1709018647671	False	eE28_neg21_	14	7	7. Hippocampus[KO-A]	Hippocampus[KO-A]	Hippocampus[KO]	Hippocampus	KO	C	B	no	A	?	?	?	0	0
eE28_neg21_14	493.246643066406	PIP 40:7	121687	Glycerophospholipid	PIP	-2H+	?	0	0.562562510723554	?	-2	40	7	?	'40:7	C49H80O16P2	?	?	0.00000	0.0000000000000	False	eE28_neg21_	14	7	7. Hippocampus[KO-A]	Hippocampus[KO-A]	Hippocampus[KO]	Hippocampus	KO	C	B	no	A	?	?	?	0	0
eE28_neg21_14	494.254455566406	PIP 40:6	121688	Glycerophospholipid	PIP	-2H+	?	0	0.562433128785976	?	-2	40	6	?	'40:6	C49H82O16P2	494.256958008	0.00249231	73.21878	0.4085159599781	False	eE28_neg21_	14	7	7. Hippocampus[KO-A]	Hippocampus[KO-A]	Hippocampus[KO]	Hippocampus	KO	C	B	no	A	?	?	?	0	0
eE28_neg21_14	495.262268066406	PIP 40:5	121689	Glycerophospholipid	PIP	-2H+	?	0	0.562303776604534	?	-2	40	5	?	'40:5	C49H84O16P2	495.265838623	0.00356175	74.24132	0.3629596829414	True	eE28_neg21_	14	7	7. Hippocampus[KO-A]	Hippocampus[KO-A]	Hippocampus[KO]	Hippocampus	KO	C	B	no	A	?	?	?	0	0
eE28_neg21_14	496.270111083984	PIP 40:4	121690	Glycerophospholipid	PIP	-2H+	?	0	0.562174454172382	?	-2	40	4	?	'40:4	C49H86O16P2	496.272918701	0.00281969	257.63849	1.1968096494675	True	eE28_neg21_	14	7	7. Hippocampus[KO-A]	Hippocampus[KO-A]	Hippocampus[KO]	Hippocampus	KO	C	B	no	A	?	?	?	0	0
eE28_neg21_14	497.277923583984	PIP 40:3	121691	Glycerophospholipid	PIP	-2H+	?	0	0.56204516148268	?	-2	40	3	?	'40:3	C49H88O16P2	497.281219482	0.00327881	8.92241	0.1344475895166	False	eE28_neg21_	14	7	7. Hippocampus[KO-A]	Hippocampus[KO-A]	Hippocampus[KO]	Hippocampus	KO	C	B	no	A	?	?	?	0	0
eE28_neg21_14	498.285766601563	PIP 40:2	121692	Glycerophospholipid	PIP	-2H+	?	0	0.561915898528586	?	-2	40	2	?	'40:2	C49H90O16P2	?	?	0.00000	0.0000000000000	False	eE28_neg21_	14	7	7. Hippocampus[KO-A]	Hippocampus[KO-A]	Hippocampus[KO]	Hippocampus	KO	C	B	no	A	?	?	?	0	0
eE28_neg21_14	499.293579101563	PIP 40:1	121693	Glycerophospholipid	PIP	-2H+	?	0	0.561786665303262	?	-2	40	1	?	'40:1	C49H92O16P2	499.297119141	0.0035315	62.63295	0.3555519580841	True	eE28_neg21_	14	7	7. Hippocampus[KO-A]	Hippocampus[KO-A]	Hippocampus[KO]	Hippocampus	KO	C	B	no	A	?	?	?	0	0
eE28_neg21_14	500.301391601563	PIP 40:0	121694	Glycerophospholipid	PIP	-2H+	?	0	0.561657461799871	?	-2	40	0	?	'40:0	C49H94O16P2	?	?	0.00000	0.0000000000000	False	eE28_neg21_	14	7	7. Hippocampus[KO-A]	Hippocampus[KO-A]	Hippocampus[KO]	Hippocampus	KO	C	B	no	A	?	?	?	0	0
eE28_neg21_14	395.256805419922	IS LPA O-16:0	1003	Internal standard	IS LPA	-H+	?	0	0.799640134513736	?	-1	?	?	?	':	C19H40O6P	395.260803223	0.00400784	58787.03125	183.1489257812500	True	eE28_neg21_	14	7	7. Hippocampus[KO-A]	Hippocampus[KO-A]	Hippocampus[KO]	Hippocampus	KO	C	B	no	A	?	?	?	0	0
eE28_neg21_14	508.268096923828	IS LPS 17:1	1060	Internal standard	IS LPS	-H+	?	0	0.757361464499808	?	-1	?	?	?	':	C23H43NO9P	508.272979736	0.00489118	289553.37500	1328.8114013671875	True	eE28_neg21_	14	7	7. Hippocampus[KO-A]	Hippocampus[KO-A]	Hippocampus[KO]	Hippocampus	KO	C	B	no	A	?	?	?	0	0
eE28_neg21_15	381.204772949219	LPA 14:0	101034	Glycerophospholipid	LPA	-H+	?	0	0.815608279725609	?	-1	14	0	?	'14:0	C17H34O7P	381.208618164	0.00384697	83.41223	0.2540705204010	True	eE28_neg21_	15	8	8. Hippocampus[KO-B]	Hippocampus[KO-B]	Hippocampus[KO]	Hippocampus	KO	D	A	no	B	IS LPA O-16:0	25719.59180	90237.156	24	0
eE28_neg21_15	407.220428466797	LPA 16:1	101047	Glycerophospholipid	LPA	-H+	?	0	0.7980640551307	?	-1	16	1	?	'16:1	C19H36O7P	407.225433350	0.00501043	22.04570	3.3232843875885	True	eE28_neg21_	15	8	8. Hippocampus[KO-B]	Hippocampus[KO-B]	Hippocampus[KO]	Hippocampus	KO	D	A	no	B	IS LPA O-16:0	25719.59180	90237.156	6	0
eE28_neg21_15	409.236053466797	LPA 16:0	101048	Glycerophospholipid	LPA	-H+	?	0	0.797880510952417	?	-1	16	0	?	'16:0	C19H38O7P	409.240203857	0.0041416	243.28912	0.8852402567863	True	eE28_neg21_	15	8	8. Hippocampus[KO-B]	Hippocampus[KO-B]	Hippocampus[KO]	Hippocampus	KO	D	A	no	B	IS LPA O-16:0	25719.59180	90237.156	69	0
eE28_neg21_15	431.220428466797	LPA 18:3	101059	Glycerophospholipid	LPA	-H+	?	0	0.781076854704575	?	-1	18	3	?	'18:3	C21H36O7P	431.225219727	0.00479217	208.25484	9.0420846939087	True	eE28_neg21_	15	8	8. Hippocampus[KO-B]	Hippocampus[KO-B]	Hippocampus[KO]	Hippocampus	KO	D	A	no	B	IS LPA O-16:0	25719.59180	90237.156	59	0
eE28_neg21_15	433.236053466797	LPA 18:2	101060	Glycerophospholipid	LPA	-H+	?	0	0.780897217357734	?	-1	18	2	?	'18:2	C21H38O7P	433.238647461	0.00259763	75.09689	0.7749007344246	False	eE28_neg21_	15	8	8. Hippocampus[KO-B]	Hippocampus[KO-B]	Hippocampus[KO]	Hippocampus	KO	D	A	no	B	IS LPA O-16:0	25719.59180	90237.156	21	0
eE28_neg21_15	435.251708984375	LPA 18:1	101061	Glycerophospholipid	LPA	-H+	?	0	0.780717621325108	?	-1	18	1	?	'18:1	C21H40O7P	435.254241943	0.00253391	13663.18066	48.5025901794434	True	eE28_neg21_	15	8	8. Hippocampus[KO-B]	Hippocampus[KO-B]	Hippocampus[KO]	Hippocampus	KO	D	A	no	B	IS LPA O-16:0	25719.59180	90237.156	3894	0
eE28_neg21_15	437.267364501953	LPA 18:0	101062	Glycerophospholipid	LPA	-H+	?	0	0.780538066597193	?	-1	18	0	?	'18:0	C21H42O7P	437.271362305	0.00399321	1533.66638	5.8706784248352	True	eE28_neg21_	15	8	8. Hippocampus[KO-B]	Hippocampus[KO-B]	Hippocampus[KO]	Hippocampus	KO	D	A	no	B	IS LPA O-16:0	25719.59180	90237.156	437	0
eE28_neg21_15	457.236053466797	LPA 20:4	101072	Glycerophospholipid	LPA	-H+	?	0	0.764275421828694	?	-1	20	4	?	'20:4	C23H38O7P	457.239105225	0.0030497	39.05988	0.4037333428860	False	eE28_neg21_	15	8	8. Hippocampus[KO-B]	Hippocampus[KO-B]	Hippocampus[KO]	Hippocampus	KO	D	A	no	B	IS LPA O-16:0	25719.59180	90237.156	11	0
eE28_neg21_15	459.251708984375	LPA 20:3	101073	Glycerophospholipid	LPA	-H+	?	0	0.764099648589216	?	-1	20	3	?	'20:3	C23H40O7P	?	?	0.00000	0.0000000000000	False	eE28_neg21_	15	8	8. Hippocampus[KO-B]	Hippocampus[KO-B]	Hippocampus[KO]	Hippocampus	KO	D	A	no	B	IS LPA O-16:0	25719.59180	90237.156	0	0
eE28_neg21_15	461.267364501953	LPA 20:2	101074	Glycerophospholipid	LPA	-H+	?	0	0.763923915775258	?	-1	20	2	?	'20:2	C23H42O7P	?	?	0.00000	0.0000000000000	False	eE28_neg21_	15	8	8. Hippocampus[KO-B]	Hippocampus[KO-B]	Hippocampus[KO]	Hippocampus	KO	D	A	no	B	IS LPA O-16:0	25719.59180	90237.156	0	0
eE28_neg21_15	463.283020019531	LPA 20:1	101075	Glycerophospholipid	LPA	-H+	?	0	0.763748223377524	?	-1	20	1	?	'20:1	C23H44O7P	463.287353516	0.00434288	732.89307	2.9557602405548	True	eE28_neg21_	15	8	8. Hippocampus[KO-B]	Hippocampus[KO-B]	Hippocampus[KO]	Hippocampus	KO	D	A	no	B	IS LPA O-16:0	25719.59180	90237.156	209	0
eE28_neg21_15	465.298675537109	LPA 20:0	101076	Glycerophospholipid	LPA	-H+	?	0	0.763572571386717	?	-1	20	0	?	'20:0	C23H46O7P	465.305084229	0.0064261	66.50947	7.7265677452087	False	eE28_neg21_	15	8	8. Hippocampus[KO-B]	Hippocampus[KO-B]	Hippocampus[KO]	Hippocampus	KO	D	A	no	B	IS LPA O-16:0	25719.59180	90237.156	19	0
eE28_neg21_15	481.236053466797	LPA 22:6	101084	Glycerophospholipid	LPA	-H+	?	0	0.748007429694605	?	-1	22	6	?	'22:6	C25H38O7P	481.240600586	0.00455002	679.84491	5.0541105270386	True	eE28_neg21_	15	8	8. Hippocampus[KO-B]	Hippocampus[KO-B]	Hippocampus[KO]	Hippocampus	KO	D	A	no	B	IS LPA O-16:0	25719.59180	90237.156	194	0
eE28_neg21_15	483.251708984375	LPA 22:5	101085	Glycerophospholipid	LPA	-H+	?	0	0.747835397878174	?	-1	22	5	?	'22:5	C25H40O7P	483.255676270	0.0039486	63.42164	2.3162343502045	True	eE28_neg21_	15	8	8. Hippocampus[KO-B]	Hippocampus[KO-B]	Hippocampus[KO]	Hippocampus	KO	D	A	no	B	IS LPA O-16:0	25719.59180	90237.156	18	0
eE28_neg21_15	485.267364501953	LPA 22:4	101086	Glycerophospholipid	LPA	-H+	?	0	0.747663405626785	?	-1	22	4	?	'22:4	C25H42O7P	485.270965576	0.00359113	21.72632	0.2402624040842	True	eE28_neg21_	15	8	8. Hippocampus[KO-B]	Hippocampus[KO-B]	Hippocampus[KO]	Hippocampus	KO	D	A	no	B	IS LPA O-16:0	25719.59180	90237.156	6	0
eE28_neg21_15	487.283020019531	LPA 22:3	101087	Glycerophospholipid	LPA	-H+	?	0	0.747491452931339	?	-1	22	3	?	'22:3	C25H44O7P	487.288879395	0.00587365	10.45817	0.6794534921646	False	eE28_neg21_	15	8	8. Hippocampus[KO-B]	Hippocampus[KO-B]	Hippocampus[KO]	Hippocampus	KO	D	A	no	B	IS LPA O-16:0	25719.59180	90237.156	3	0
eE28_neg21_15	489.298675537109	LPA 22:2	101088	Glycerophospholipid	LPA	-H+	?	0	0.747319539782739	?	-1	22	2	?	'22:2	C25H46O7P	489.301208496	0.00252988	646.66644	575.9262695312500	False	eE28_neg21_	15	8	8. Hippocampus[KO-B]	Hippocampus[KO-B]	Hippocampus[KO]	Hippocampus	KO	D	A	no	B	IS LPA O-16:0	25719.59180	90237.156	184	0
eE28_neg21_15	491.314300537109	LPA 22:1	101089	Glycerophospholipid	LPA	-H+	?	0	0.74714766617189	?	-1	22	1	?	'22:1	C25H48O7P	?	?	0.00000	0.0000000000000	False	eE28_neg21_	15	8	8. Hippocampus[KO-B]	Hippocampus[KO-B]	Hippocampus[KO]	Hippocampus	KO	D	A	no	B	IS LPA O-16:0	25719.59180	90237.156	0	0
eE28_neg21_15	493.329956054688	LPA 22:0	101090	Glycerophospholipid	LPA	-H+	?	0	0.746975832089699	?	-1	22	0	?	'22:0	C25H50O7P	?	?	0.00000	0.0000000000000	False	eE28_neg21_	15	8	8. Hippocampus[KO-B]	Hippocampus[KO-B]	Hippocampus[KO]	Hippocampus	KO	D	A	no	B	IS LPA O-16:0	25719.59180	90237.156	0	0
eE28_neg21_15	543.257568359375	LPI 14:0	120034	Glycerophospholipid	LPI	-H+	?	0	0.754513671575893	?	-1	14	0	?	'14:0	C23H44O12P	?	?	0.00000	0.0000000000000	False	eE28_neg21_	15	8	8. Hippocampus[KO-B]	Hippocampus[KO-B]	Hippocampus[KO]	Hippocampus	KO	D	A	no	B	?	?	?	0	0
eE28_neg21_15	569.273254394531	LPI 16:1	120047	Glycerophospholipid	LPI	-H+	?	0	0.738283628743922	?	-1	16	1	?	'16:1	C25H46O12P	569.276428223	0.00319786	10764.41211	59.0154190063477	True	eE28_neg21_	15	8	8. Hippocampus[KO-B]	Hippocampus[KO-B]	Hippocampus[KO]	Hippocampus	KO	D	A	no	B	?	?	?	0	0
eE28_neg21_15	571.288879394531	LPI 16:0	120048	Glycerophospholipid	LPI	-H+	?	0	0.738113833273111	?	-1	16	0	?	'16:0	C25H48O12P	571.294006348	0.00513539	812.27222	5.1168909072876	True	eE28_neg21_	15	8	8. Hippocampus[KO-B]	Hippocampus[KO-B]	Hippocampus[KO]	Hippocampus	KO	D	A	no	B	?	?	?	0	0
eE28_neg21_15	593.273254394531	LPI 18:3	120059	Glycerophospholipid	LPI	-H+	?	0	0.722568885181456	?	-1	18	3	?	'18:3	C27H46O12P	593.276672363	0.00344896	28.29828	0.1486794501543	False	eE28_neg21_	15	8	8. Hippocampus[KO-B]	Hippocampus[KO-B]	Hippocampus[KO]	Hippocampus	KO	D	A	no	B	?	?	?	0	0
eE28_neg21_15	595.288879394531	LPI 18:2	120060	Glycerophospholipid	LPI	-H+	?	0	0.722402703893838	?	-1	18	2	?	'18:2	C27H48O12P	?	?	0.00000	0.0000000000000	False	eE28_neg21_	15	8	8. Hippocampus[KO-B]	Hippocampus[KO-B]	Hippocampus[KO]	Hippocampus	KO	D	A	no	B	?	?	?	0	0
eE28_neg21_15	597.304565429688	LPI 18:1	120061	Glycerophospholipid	LPI	-H+	?	0	0.722236560825718	?	-1	18	1	?	'18:1	C27H50O12P	597.310607910	0.00605422	211.13048	1.4291207790375	True	eE28_neg21_	15	8	8. Hippocampus[KO-B]	Hippocampus[KO-B]	Hippocampus[KO]	Hippocampus	KO	D	A	no	B	?	?	?	0	0
eE28_neg21_15	599.320190429688	LPI 18:0	120062	Glycerophospholipid	LPI	-H+	?	0	0.722070455968307	?	-1	18	0	?	'18:0	C27H52O12P	599.324768066	0.00457267	5485.93262	38.3262214660645	True	eE28_neg21_	15	8	8. Hippocampus[KO-B]	Hippocampus[KO-B]	Hippocampus[KO]	Hippocampus	KO	D	A	no	B	?	?	?	0	0
eE28_neg21_15	619.288879394531	LPI 20:4	120072	Glycerophospholipid	LPI	-H+	?	0	0.707025993916079	?	-1	20	4	?	'20:4	C29H48O12P	619.293334961	0.00444075	1230.20081	9.9087362289429	True	eE28_neg21_	15	8	8. Hippocampus[KO-B]	Hippocampus[KO-B]	Hippocampus[KO]	Hippocampus	KO	D	A	no	B	?	?	?	0	0
eE28_neg21_15	621.304565429688	LPI 20:3	120073	Glycerophospholipid	LPI	-H+	?	0	0.706863387287897	?	-1	20	3	?	'20:3	C29H50O12P	621.307189941	0.00266571	50.88970	2.3505001068115	False	eE28_neg21_	15	8	8. Hippocampus[KO-B]	Hippocampus[KO-B]	Hippocampus[KO]	Hippocampus	KO	D	A	no	B	?	?	?	0	0
eE28_neg21_15	623.320190429688	LPI 20:2	120074	Glycerophospholipid	LPI	-H+	?	0	0.706700818057089	?	-1	20	2	?	'20:2	C29H52O12P	?	?	0.00000	0.0000000000000	False	eE28_neg21_	15	8	8. Hippocampus[KO-B]	Hippocampus[KO-B]	Hippocampus[KO]	Hippocampus	KO	D	A	no	B	?	?	?	0	0
eE28_neg21_15	625.335815429688	LPI 20:1	120075	Glycerophospholipid	LPI	-H+	?	0	0.706538286215054	?	-1	20	1	?	'20:1	C29H54O12P	?	?	0.00000	0.0000000000000	False	eE28_neg21_	15	8	8. Hippocampus[KO-B]	Hippocampus[KO-B]	Hippocampus[KO]	Hippocampus	KO	D	A	no	B	?	?	?	0	0
eE28_neg21_15	627.351501464844	LPI 20:0	120076	Glycerophospholipid	LPI	-H+	?	0	0.706375791753194	?	-1	20	0	?	'20:0	C29H56O12P	?	?	0.00000	0.0000000000000	False	eE28_neg21_	15	8	8. Hippocampus[KO-B]	Hippocampus[KO-B]	Hippocampus[KO]	Hippocampus	KO	D	A	no	B	?	?	?	0	0
eE28_neg21_15	643.288879394531	LPI 22:6	120084	Glycerophospholipid	LPI	-H+	?	0	0.691976585052318	?	-1	22	6	?	'22:6	C31H48O12P	643.295104980	0.00622608	26.47552	0.1645135134459	False	eE28_neg21_	15	8	8. Hippocampus[KO-B]	Hippocampus[KO-B]	Hippocampus[KO]	Hippocampus	KO	D	A	no	B	?	?	?	0	0
eE28_neg21_15	645.304565429688	LPI 22:5	120085	Glycerophospholipid	LPI	-H+	?	0	0.691817439589147	?	-1	22	5	?	'22:5	C31H50O12P	?	?	0.00000	0.0000000000000	False	eE28_neg21_	15	8	8. Hippocampus[KO-B]	Hippocampus[KO-B]	Hippocampus[KO]	Hippocampus	KO	D	A	no	B	?	?	?	0	0
eE28_neg21_15	647.320190429688	LPI 22:4	120086	Glycerophospholipid	LPI	-H+	?	0	0.691658330727327	?	-1	22	4	?	'22:4	C31H52O12P	?	?	0.00000	0.0000000000000	False	eE28_neg21_	15	8	8. Hippocampus[KO-B]	Hippocampus[KO-B]	Hippocampus[KO]	Hippocampus	KO	D	A	no	B	?	?	?	0	0
eE28_neg21_15	649.335815429688	LPI 22:3	120087	Glycerophospholipid	LPI	-H+	?	0	0.691499258458441	?	-1	22	3	?	'22:3	C31H54O12P	?	?	0.00000	0.0000000000000	False	eE28_neg21_	15	8	8. Hippocampus[KO-B]	Hippocampus[KO-B]	Hippocampus[KO]	Hippocampus	KO	D	A	no	B	?	?	?	0	0
eE28_neg21_15	651.351501464844	LPI 22:2	120088	Glycerophospholipid	LPI	-H+	?	0	0.691340222774073	?	-1	22	2	?	'22:2	C31H56O12P	?	?	0.00000	0.0000000000000	False	eE28_neg21_	15	8	8. Hippocampus[KO-B]	Hippocampus[KO-B]	Hippocampus[KO]	Hippocampus	KO	D	A	no	B	?	?	?	0	0
eE28_neg21_15	653.367126464844	LPI 22:1	120089	Glycerophospholipid	LPI	-H+	?	0	0.69118122366581	?	-1	22	1	?	'22:1	C31H58O12P	?	?	0.00000	0.0000000000000	False	eE28_neg21_	15	8	8. Hippocampus[KO-B]	Hippocampus[KO-B]	Hippocampus[KO]	Hippocampus	KO	D	A	no	B	?	?	?	0	0
eE28_neg21_15	655.382812500000	LPI 22:0	120090	Glycerophospholipid	LPI	-H+	?	0	0.691022261125238	?	-1	22	0	?	'22:0	C31H60O12P	?	?	0.00000	0.0000000000000	False	eE28_neg21_	15	8	8. Hippocampus[KO-B]	Hippocampus[KO-B]	Hippocampus[KO]	Hippocampus	KO	D	A	no	B	?	?	?	0	0
eE28_neg21_15	468.236785888672	LPS 14:0	106034	Glycerophospholipid	LPS	-H+	?	0	0.782562375174225	?	-1	14	0	?	'14:0	C20H39NO9P	468.242828369	0.00604555	340.80557	1.5910774469376	False	eE28_neg21_	15	8	8. Hippocampus[KO-B]	Hippocampus[KO-B]	Hippocampus[KO]	Hippocampus	KO	D	A	no	B	IS LPS 17:1	24868.25586	454606.281	19	0
eE28_neg21_15	494.252441406250	LPS 16:1	106047	Glycerophospholipid	LPS	-H+	?	0	0.765728987859665	?	-1	16	1	?	'16:1	C22H41NO9P	494.257080078	0.00464041	68.69228	1.4654359817505	True	eE28_neg21_	15	8	8. Hippocampus[KO-B]	Hippocampus[KO-B]	Hippocampus[KO]	Hippocampus	KO	D	A	no	B	IS LPS 17:1	24868.25586	454606.281	4	0
eE28_neg21_15	496.268096923828	LPS 16:0	106048	Glycerophospholipid	LPS	-H+	?	0	0.765552880319224	?	-1	16	0	?	'16:0	C22H43NO9P	496.271881104	0.00378719	441.18051	1.7183973789215	True	eE28_neg21_	15	8	8. Hippocampus[KO-B]	Hippocampus[KO-B]	Hippocampus[KO]	Hippocampus	KO	D	A	no	B	IS LPS 17:1	24868.25586	454606.281	24	0
eE28_neg21_15	518.252441406250	LPS 18:3	106059	Glycerophospholipid	LPS	-H+	?	0	0.749430055831289	?	-1	18	3	?	'18:3	C24H41NO9P	518.255859375	0.00339737	61.98409	0.6036847233772	True	eE28_neg21_	15	8	8. Hippocampus[KO-B]	Hippocampus[KO-B]	Hippocampus[KO]	Hippocampus	KO	D	A	no	B	IS LPS 17:1	24868.25586	454606.281	3	0
eE28_neg21_15	520.268066406250	LPS 18:2	106060	Glycerophospholipid	LPS	-H+	?	0	0.74925769682966	?	-1	18	2	?	'18:2	C24H43NO9P	520.272460938	0.00439825	63.26315	0.7071645855904	True	eE28_neg21_	15	8	8. Hippocampus[KO-B]	Hippocampus[KO-B]	Hippocampus[KO]	Hippocampus	KO	D	A	no	B	IS LPS 17:1	24868.25586	454606.281	3	0
eE28_neg21_15	522.283752441406	LPS 18:1	106061	Glycerophospholipid	LPS	-H+	?	0	0.749085377468322	?	-1	18	1	?	'18:1	C24H45NO9P	522.288513184	0.00479619	7672.35889	36.4197845458984	True	eE28_neg21_	15	8	8. Hippocampus[KO-B]	Hippocampus[KO-B]	Hippocampus[KO]	Hippocampus	KO	D	A	no	B	IS LPS 17:1	24868.25586	454606.281	420	0
eE28_neg21_15	524.299377441406	LPS 18:0	106062	Glycerophospholipid	LPS	-H+	?	0	0.748913097738159	?	-1	18	0	?	'18:0	C24H47NO9P	524.304016113	0.00462248	51867.64063	242.2289886474609	True	eE28_neg21_	15	8	8. Hippocampus[KO-B]	Hippocampus[KO-B]	Hippocampus[KO]	Hippocampus	KO	D	A	no	B	IS LPS 17:1	24868.25586	454606.281	2837	0
eE28_neg21_15	544.268066406250	LPS 20:4	106072	Glycerophospholipid	LPS	-H+	?	0	0.733309364631215	?	-1	20	4	?	'20:4	C26H43NO9P	544.272460938	0.00435238	1540.15112	8.8362617492676	True	eE28_neg21_	15	8	8. Hippocampus[KO-B]	Hippocampus[KO-B]	Hippocampus[KO]	Hippocampus	KO	D	A	no	B	IS LPS 17:1	24868.25586	454606.281	84	0
[truncated: 25,588 more rows]
