# Supplementary material for: Analysis of Lipid Experiments (ALEX): A Software Framework for Analysis of High-Resolution Shotgun Lipidomics Data
Source: PLoS One. 2013 Nov 7;8(11):e79736. doi: 10.1371/journal.pone.0079736 (PMC3820610; doi:10.1371/journal.pone.0079736)
Supplement: Data S2 — Processed neurolipidomics data in Tableau file format. The file can be opened and navigated using the freeware Tableau Reader (www.tableausoftware.com/products/reader). (ZIP) [file pone.0079736.s002.zip]

Archive with 1 entries (1 files):
- Data+S2.twbx
